# Supplementary material for: Apoptosis inhibition reprograms alveolar myofibroblasts toward ductal myofibroblasts
Source: bioRxiv. 2025 May 28:2025.05.26.654588. Preprint. [Version 1] doi: 10.1101/2025.05.26.654588 (PMC12148055; doi:10.1101/2025.05.26.654588)
Supplement: Supplement 2 — Supplemental Table S1: Raw data for image and flexiVent quantification. [file media-2.xlsx]

## Sheet: Fig.1D
	tdT total	Pdgfra Total	tdT+Pdgfra		tdtPdgfra/Pdgfra	tdtPdgfra/tdt
B249-1-1	124	63	56		88.8889	45.1613
B249-1-2	137	83	75		90.3614	54.7445
B249-1-3	141	139	131		94.2446	92.9078
B135_1-1	155	110	105		95.4545	67.7419
B135_1-2	158	138	126		91.3043	79.7468
B135_1-3	91	74	67		90.5405	73.6264
B100_1-3	121	126	106		84.127	87.6033
B100_1_2	147	139	125		89.9281	85.034
B100_1	116	127	104		81.8898	89.6552
B100_2-1	149	136	114		83.8235	76.5101
B100_2-2	163	150	148		98.6667	90.7975
B100_2_3	96	88	79		89.7727	82.2917
					90.8515	73.3208
	Tdt total	Meox total	TdtMeox2		tdtMeox/Meox	tdtMeox/tdt
B100_1-3	121	106	15		14.1509	12.3967
B100_1_2	147	74	22		29.7297	14.966
B100_1	116	65	12		18.4615	10.3448
B100_2-1	149	110	35		31.8182	23.4899
B100_2-2	163	72	15		20.8333	9.20245
B100_2_3	96	89	17		19.1011	17.7083
B110_1-1	170	186	52		27.957	30.5882
B110_1-2	172	205	61		29.7561	35.4651
B110_1-3	95	191	37		19.3717	38.9474
B129_1-1	185	136	38		27.9412	20.5405
B129_1-2	200	164	54		32.9268	27
B129_1-3	178	170	56		32.9412	31.4607
					25.4157	22.6758
	Tdt total	Hhip total	TdtHhip		tdtdHhip/Hhip	tdthhip/Tdt
B249_1_1	124	66	9		13.6364	7.25806
B249_1_2	137	31	5		16.129	3.64964
B2491-3	141	16	2		12.5	1.41844
B129_1-1	185	36	6		16.6667	3.24324
B129_1-2	200	64	5		7.8125	2.5
B129_1-3	178	70	8		11.4286	4.49438
B135_1-1	155	26	4		15.3846	2.58065
B135_1-2	158	19	5		26.3158	3.16456
B135_1-3	91	18	4		22.2222	4.3956
B110_1-1	170	52	3		5.76923	1.76471
B110_1-2	172	48	6		12.5	3.48837
B110_1-3	95	23	5		21.7391	5.26316
					15.3153	3.18081

## Sheet: Fig.1E
	Total meox	total flag	Meoxflag		MeoxFlag/Meox	MeoxFlag/Flag
B011_2-2	111	116	61		54.955	52.5862
B011_2-3	121	97	45		37.1901	46.3918
B011_2-1	92	84	39		42.3913	46.4286
B011_1-2	86	114	47		54.6512	41.2281
B011_1-3	111	105	46		41.4414	43.8095
B011_1-1	120	119	47		39.1667	39.4958
B039	94	106	61		64.8936	57.5472
B039	119	132	51		42.8571	38.6364
B039	121	169	84		69.4215	49.7041
B12_mut1-2	128	103	45		35.1562	43.6893
B12_mut1-1	107	88	20		18.6916	22.7273
					45.5287	43.8404
	Hhip total	Flag	Hhip+Flag		HhipFlag/Hhip	HhipFlag/Flag
B12_mut1-2	18	84	1		5.55556	1.19048
B12_mut1-1	19	77	3		15.7895	3.8961
B12_mut2-2	15	38	2		13.3333	5.26316
B12_mut2-3	19	64	3		15.7895	4.6875
B011_1-2	29	114	2		6.89655	1.75439
B011_1-3	23	105	2		8.69565	1.90476
B011_1-1	19	119	1		5.26316	0.840336
B011_2-2	26	116	3		11.5385	2.58621
B011_2-3	21	97	2		9.52381	2.06186
B011_2-1	29	84	6		20.6897	7.14286
					10.189	2.79096
	Pdgfra Total	total flag	Pdgfra+Flag+		PdgfraFlag/Pdgfra	PdgfraFlag/Flag
B12_mut1-1	28	103	26		92.8571	25.2427
B12_mut1-2	31	88	29		93.5484	32.9545
B033_mut1-2	67	100	64		95.5224	64
B033_mut1-1	77	118	72		93.5065	61.0169
B033_mut2-2	67	85	62		92.5373	72.9412
B033_mut2-3	55	90	46		83.6364	51.1111
B039	46	106	39		84.7826	36.7925
B039	99	132	90		90.9091	68.1818
B039	64	169	56		87.5	33.1361
					90.5333	49.4863

## Sheet: Fig.1G
Block			Casp3 FOV				Block			Casp3 FOV				Block			Casp3 FOV			Block			Casp3FOV
B012	ctrl1	18-01	2				B032	mut1	1_01	4				B035	ctrl2	1_01	4			B104	Ctrl1	1	1
B012	ctrl1	17-01	2				B032	mut1	2_01	4				B035	ctrl2	2_01	3			B104	Ctrl1	2	0
B012	ctrl1	16-01	2				B032	mut1	3_01	0				B035	ctrl2	3_01	1			B104	Ctrl1	3	2
B012	ctrl1	15-01	0				B032	mut1	4_01	1				B035	ctrl2	6_01	1			B104	Ctrl1	4	0
B012	ctrl1	13-01	3				B032	mut1	5_01	1				B035	ctrl2	5_01	2			B104	Ctrl1	5	2
B012	ctrl1	12_01	2				B032	mut1	8_01	1				B035	ctrl2	4_01	0			B104	Ctrl1	6	1
B012	ctrl1	11_01	0				B032	mut1	6_01	0							1.83333	11		B104	Ctrl1	7	0
B012	ctrl1	10_01	2				B032	mut1	7_01	2										B104	Ctrl1	8	1
			1.63	13			B032	mut1	12_01	0										B104	Ctrl1	9	1
B012	mut1	11	4				B032	mut1	11_01	1				B035	ctrl1	1_01	0						0.888889	7
B012	mut1	12	1				B032	mut1	10_01	0				B035	ctrl1	2_01	2
B012	mut1	13	0				B032	mut1	9_01	0				B035	ctrl1	3_01	1			B104	Ctrl2	1	4
B012	mut1	14	1							1.16667	5			B035	ctrl1	4_01	3			B104	Ctrl2	2	1
B012	mut1	15	1								13			B035	ctrl1	5_01	1			B104	Ctrl2	3	1
B012	mut1	16	0								14			B035	ctrl1	7_01	3			B104	Ctrl2	4	3
B012	mut1	17	1											B035	ctrl1	8_01	1			B104	Ctrl2	5	0
B012	mut1	18	0											B035	ctrl1	9_01	3			B104	Ctrl2	6	0
B012	mut1	19	1											B035	ctrl1	10_01	0			B104	Ctrl2	7	2
B012	mut1	110	1											B035	ctrl1	11_01	0			B104	Ctrl2	8	2
B012	mut1	111	0											B035	ctrl1	12_01	2			B104	Ctrl2	9	4
B012	mut1	112	1											B035	ctrl1	13_01	1			B104	Ctrl2	10	1
B012	mut1	113	2											B035	ctrl1	14_01	0						1.8	13
B012	mut1	114	0											B035	ctrl1	15_01	0
B012	mut1	115	1														1.21429	14
B012	mut1	116	0																	B104	Mut1-1	11	1
			0.875	8																B104	Mut1-1	12	1
														B035	mut2	1_01	0			B104	Mut1-1	13	0
B012	mut2	2_01	0											B035	mut2	2_01	0			B104	Mut1-1	14	1
B012	mut2	4_01	0											B035	mut2	3_01	0			B104	Mut1-1	15	0
B012	mut2	5_01	0											B035	mut2	4_01	1			B104	Mut1-1	16	1
B012	mut2	6_01	3											B035	mut2	5_01	1			B104	Mut1-1	17	0
B012	mut2	7_01	0											B035	mut2	6_01	0			B104	Mut1-1	18	0
B012	mut2	8_01	0											B035	mut2	7_01	1			B104	Mut1-1	19	1
B012	mut2	9_01	1											B035	mut2	8_01	0						0.555556	4
B012	mut2	10_01	0											B035	mut2	9_01	1
B012	mut2	11_01	0											B035	mut2	10_01	1
B012	mut2	12_01	2											B035	mut2	11_01	1
			0.6	4										B035	mut2	12_01	1
														B035	mut2	13_01	0
														B035	mut2	14_01	3
														B035	mut2	15_01	2
														B035	mut2	16_01	1
														B035	mut2	17_01	0
														B035	mut2	18_01	0
														B035	mut2	19_1	1
														B035	mut2	21_01	1
														B035	mut2	22_01	2
														B035	mut2	20_01	2
																	0.863636
														B035	mut1	1_01	0
														B035	mut1	2_01	0
														B035	mut1	5_01	0
														B035	mut1	4_01	0
														B035	mut1	3_01	2
														B035	mut1	6_01	1
														B035	mut1	10_01	1
														B035	mut1	9_01	2
														B035	mut1	8_01	1
														B035	mut1	7_01	2
														B035	mut1	15_01	1
														B035	mut1	14_01	2
														B035	mut1	12_01	0
														B035	mut1	13_01	1
														B035	mut1	11_01	0
														B035	mut1	16_01	0
														B035	mut1	20_01	2
														B035	mut1	19_01	1
														B035	mut1	18_01	1
														B035	mut1	17_01	0
																	0.85	6
																		5

## Sheet: Fig.2A left
		tdt	meox	tdtmeox+	tdtMeox-		%AF	%AMF
2_01	mut	143	142	70	73		48.951	51.049
3_02	mut	136	78	50	86		36.7647	63.2353
B062_1-1	ctrl	72	201	69	3		95.8333	4.16667		91.9744
B062_1-2	ctrl	45	95	39	6		86.6667	13.3333
B062_1-3	ctrl	89	192	81	8		91.0112	8.98876
					0
B062_2-1	ctrl	235	330	210	25		89.3617	10.6383
B062_2-2	ctrl	170	215	159	11		93.5294	6.47059
B062_2-3	ctrl	125	110	109	16		87.2	12.8
										55.9962
B062_1-1	mut	353	297	173	180		49.0085	50.9915
B062_1-2	mut	116	163	113	3		97.4138	2.58621
B062_1-3	mut	228	120	110	118		48.2456	51.7544
B062_2-1	mut	191	102	99	92		51.8325	48.1675
B062_2-2	mut	393	199	194	199		49.3639	50.6361
B062_2-3	mut	181	115	93	88		51.3812	48.6188
B263_1-1	ctrl	96	99	86	10		89.5833	10.4167
B263_1-2	ctrl	101	94	93	8		92.0792	7.92079
B263_1-3	ctrl	95	94	90	5		94.7368	5.26316
B173_1-1	ctrl	110		105	5		95.4545	4.54545
B173_1-2	ctrl	107		103	4		96.2617	3.73832
B173_1-1	mut	123	189	85	38		69.1057	30.8943
B173_1-2	mut	133	195	77	56		57.8947	42.1053

## Sheet: Fig. 2A right
	Meox2	Dapi	%
B103_ctrl1	22	280	7.85714
	25	227	11.0132
	14	214	6.54206
B003_ctrl1	88	546	16.1172
	61	502	12.1514
	50	670	7.46269
B003_ctrl2	32	555	5.76577
	136	634	21.4511
	36	695	5.17986
B009_ctrl1	27	280	9.64286
	49	272	18.0147
	33	329	10.0304
B062_ctrl1	110	820	13.4146
	155	702	22.0798
	137	845	16.213
Threshold: 739/65535
B103_mut	29	490	5.91837
	30	363	8.26446
	39	403	9.67742
B009_mut1	27	325	8.30769
	33	268	12.3134
	33	271	12.1771
B128_mut2	49	477	10.2725
	28	495	5.65657
	38	484	7.85124
B009_mut2	27	341	7.91789
	32	386	8.29016
	29	430	6.74419
Threshold: 739/65535

## Sheet: Fig. 2B
	Flag total	Hhip+Flag+	Meox2+Flag+	Flag+		%Hhip	%Meox	%SCMF
B104-1.1	148	47	55	46		31.7568	37.1622	31.0811
B104-1.2	102	32	52	18		31.3725	50.9804	17.6471
B104-1.3	128	44	64	20		34.375	50	15.625
B104-2.1	192	28	120	44		14.5833	62.5	22.9167
B104-2.2	139	33	71	35		23.741	51.0791	25.1799
B104-2.3	138	41	69	28		29.7101	50	20.2899
B025_2.1	140	26	80	34		18.5714	57.1429	24.2857
B025_2.2	104	37	49	18		35.5769	47.1154	17.3077
B025_2.3	149	45	75	29		30.2013	50.3356	19.4631
B009_1.1	136	39	63	34		28.6765	46.3235	25
B009_1.2	191	53	81	57		27.7487	42.4084	29.8429
B009_1.3	192	40	97	55		20.8333	50.5208	28.6458
B009_2.2	161	38	95	28		23.6025	59.0062	17.3913
B009_2.3	162	51	55	56		31.4815	33.9506	34.5679
B009_2.1	100	27	53	20		27	53	20

## Sheet: Fig. 2C
	Hhip	Dapi	%				Hhip	Dapi	%			Hhip	Dapi	%			Hhip	Dapi	%			Hhip	Dapi	%
B10_ctrl1	15	441	3.40136			B025_mut	34	400	8.5		B092_ctrl1	3	103	2.91262		B108_ctrl1	9	281	3.20285		B148_ctrl1	12	600	2
	12	333	3.6036				35	397	8.81612			5	187	2.6738			9.29095	350	2.65456			11	733	1.50068
	14	456	3.07018				38	409	9.29095			7	230	3.04348								8	234	3.4188
												6	149	4.02685
B10_mut1	43	344	12.5																		B148_mut1	82	443	18.5
	38	288	13.1944								B092_ctrl2	12	255	4.70588								84	474	17.8
	21	148	14.1892									14	311	4.50161								86	456	18.9632
												14	279	5.01792
B10_mut2	35	466	7.51073
	35	404	8.66337								B092_mut1	64	376	17.0213
	33	540	6.11111									49	260	18.8462
												23	234	9.82906
											B092_mut2	77	590	13.0508
												94	560	16.7857
												82	638	12.8527

## Sheet: Fig. 2C - Piechart
Block	Total HhiP	DMFs	DMF-like		%DMF	%DMF-like
B107-mut2.1	112	50	62		44.6429	55.3571
B107-mut2.2	50	15	35		30	70
B107-mut2.3	20	3	17		15	85
B107-mut3.1	73	23	50		31.5068	68.4932
B107-mut3.2	45	10	35		22.2222	77.7778
B107-mut3.3	19	5	14		26.3158	73.6842
B004_mut1-2	53	17	36		32.0755	67.9245
B004_mut1-1	66	28	38		42.4242	57.5758
B004_mut1-3	63	6	57		9.52381	90.4762
		0
B092_mut1-1	57	17	40		29.8246	70.1754
B092_mut1-2	70	23	47		32.8571	67.1429
B026_mut1-1	122	48	74		39.3443	60.6557
B009_mut1-1	25	7	18		28	72
B009_mut1-2	35	7	28		20	80
B009_mut1-3	32	8	24		25	75
B009_mut2-1	35	9	26		25.7143	74.2857
B009_mut2-2	32	8	24		25	75
B009_mut2-3	25	9	16		36	64

## Sheet: Fig. 2D
		Hhip total	Flag total	HhipFlag		%hhipflag/hhip	%hhipflag/flag
P10	1.2	3	32	1		33.3333	3.125
	1.1	8	54	0		0	0
	1.3	10	51	0		0	0
P10	2.3	10	33	3		30	9.09091
	2.2	12	43	1		8.33333	2.32558
	2.1	8	39	0		0	0
P12	1.1	17	82	4		23.5294	4.87805
	1.2	8	44	1		12.5	2.27273
	1.3	13	57	2		15.3846	3.50877
P12	2.1	7	67	1		14.2857	1.49254
	2.2	12	55	0		0	0
	2.3	12	76	3		25	3.94737
P14	1.1	8	57	4		50	7.01754
	1.2	16	89	3		18.75	3.37079
	1.3	14	82	5		35.7143	6.09756
P14	2.1	10	40	3		30	7.5
	2.2	17	60	4		23.5294	6.66667
	2.3	8	66	5		62.5	7.57576
P15	1.1	7	47	3		42.8571	6.38298
	1.2	4	53	2		50	3.77358
P15	2.1	10	46	7		70	15.2174
	2.2	12	55	8		66.6667	14.5455
	2.3	7	83	3		42.8571	3.61446
P18	1.1	11	54	6		54.5455	11.1111
	1.2	12	49	5		41.6667	10.2041
	1.3	11	58	5		45.4545	8.62069
P18	2.1	11	69	6		54.5455	8.69565
	2.2	9	50	5		55.5556	10
	2.3	12	50	9		75	18
P21	1.1	7	36	4		57.1429	11.1111
	1.2	8	59	6		75	10.1695
	1.3	12	62	10		83.3333	16.129
P21	2.1	19	77	14		73.6842	18.1818
	2.2	20	48	15		75	31.25
	2.3	22	53	19		86.3636	35.8491
P35	1.1	22	59	13		59.0909	22.0339
	1.2	49	112	39		79.5918	34.8214
	1.3	29	53	20		68.9655	37.7358
P35	2.1	31	63	27		87.0968	42.8571
	2.2	27	69	20		74.0741	28.9855
	2.3	30	74	18		60	24.3243

## Sheet: Fig. 2E
		Area				Area				Area								Area				Area				Area								Area				Area				Area
MAX_B99_4mo_30X_RaBcl2_mut1-2_(FlagHydrazide).oib - C=2	1	413.921		MAX_B99_4mo_30X_RaBcl2_mut1-3_(FlagHydrazide).oib - C=2	1	4733.96		MAX_B99_4mo_30X_RaBcl2_mut1-1_(FlagHydrazide).oib - C=2- C=2	1	106.608		MAX_B99_4mo_30X_RaBcl2_ctrl1-3_(FlagHydrazide).oib - C=2	1	492.763		MAX_B99_4mo_30X_RaBcl2_ctrl1-1_(FlagHydrazide).oib - C=2	1	854.58		MAX_B99_4mo_30X_RaBcl2_ctrl1-2_(FlagHydrazide).oib - C=2	1	18270.5		MAX_B99_4mo_30X_RaBcl2_mut2-1_(FlagHydrazide).oib - C=2	1	967.53		MAX_B99_4mo_30X_RaBcl2_mut2-4_(FlagHydrazide).oib - C=2	1	56.389		MAX_B99_4mo_30X_RaBcl2_mut2-2_(FlagHydrazide).oib - C=2	1	25.538		MAX_B215_4mo_PdgfraBcl2_hydrazide_mut1-1.oib - C=3	1	21.596		MAX_B215_4mo_PdgfraBcl2_hydrazide_mut1-2.oib - C=0	1	59.132		MAX_B215_4mo_PdgfraBcl2_hydrazide_ctrl1-1.oib - C=0	1	467.397		MAX_B215_4mo_PdgfraBcl2_hydrazide_ctrl1-3.oib - C=0	1
MAX_B99_4mo_30X_RaBcl2_mut1-2_(FlagHydrazide).oib - C=2	2	476.138		MAX_B99_4mo_30X_RaBcl2_mut1-3_(FlagHydrazide).oib - C=2	2	659.018		MAX_B99_4mo_30X_RaBcl2_mut1-1_(FlagHydrazide).oib - C=2- C=2	2	48.162		MAX_B99_4mo_30X_RaBcl2_ctrl1-3_(FlagHydrazide).oib - C=2	2	6389.81		MAX_B99_4mo_30X_RaBcl2_ctrl1-1_(FlagHydrazide).oib - C=2	2	919.711		MAX_B99_4mo_30X_RaBcl2_ctrl1-2_(FlagHydrazide).oib - C=2	2	30.851		MAX_B99_4mo_30X_RaBcl2_mut2-1_(FlagHydrazide).oib - C=2	2	2590.99		MAX_B99_4mo_30X_RaBcl2_mut2-4_(FlagHydrazide).oib - C=2	2	902.571		MAX_B99_4mo_30X_RaBcl2_mut2-2_(FlagHydrazide).oib - C=2	2	515.045		MAX_B215_4mo_PdgfraBcl2_hydrazide_mut1-1.oib - C=3	2	3079.99		MAX_B215_4mo_PdgfraBcl2_hydrazide_mut1-2.oib - C=0	2	80.556		MAX_B215_4mo_PdgfraBcl2_hydrazide_ctrl1-1.oib - C=0	2	44.22		MAX_B215_4mo_PdgfraBcl2_hydrazide_ctrl1-3.oib - C=0	2
MAX_B99_4mo_30X_RaBcl2_mut1-2_(FlagHydrazide).oib - C=2	3	609.656		MAX_B99_4mo_30X_RaBcl2_mut1-3_(FlagHydrazide).oib - C=2	3	58.96		MAX_B99_4mo_30X_RaBcl2_mut1-1_(FlagHydrazide).oib - C=2- C=2	3	6397.87		MAX_B99_4mo_30X_RaBcl2_ctrl1-3_(FlagHydrazide).oib - C=2	3	70.787		MAX_B99_4mo_30X_RaBcl2_ctrl1-1_(FlagHydrazide).oib - C=2	3	1727.16		MAX_B99_4mo_30X_RaBcl2_ctrl1-2_(FlagHydrazide).oib - C=2	3	102.152		MAX_B99_4mo_30X_RaBcl2_mut2-1_(FlagHydrazide).oib - C=2	3	26.909		MAX_B99_4mo_30X_RaBcl2_mut2-4_(FlagHydrazide).oib - C=2	3	2474.1		MAX_B99_4mo_30X_RaBcl2_mut2-2_(FlagHydrazide).oib - C=2	3	24.852		MAX_B215_4mo_PdgfraBcl2_hydrazide_mut1-1.oib - C=3	3	1190.17		MAX_B215_4mo_PdgfraBcl2_hydrazide_mut1-2.oib - C=0	3	4839.88		MAX_B215_4mo_PdgfraBcl2_hydrazide_ctrl1-1.oib - C=0	3	6645.19		MAX_B215_4mo_PdgfraBcl2_hydrazide_ctrl1-3.oib - C=0	3
MAX_B99_4mo_30X_RaBcl2_mut1-2_(FlagHydrazide).oib - C=2	4	72.843		MAX_B99_4mo_30X_RaBcl2_mut1-3_(FlagHydrazide).oib - C=2	4	67.359		MAX_B99_4mo_30X_RaBcl2_mut1-1_(FlagHydrazide).oib - C=2- C=2	4	26.909		MAX_B99_4mo_30X_RaBcl2_ctrl1-3_(FlagHydrazide).oib - C=2	4	1499.54		MAX_B99_4mo_30X_RaBcl2_ctrl1-1_(FlagHydrazide).oib - C=2	4	8047.73		MAX_B99_4mo_30X_RaBcl2_ctrl1-2_(FlagHydrazide).oib - C=2	4	54.675		MAX_B99_4mo_30X_RaBcl2_mut2-1_(FlagHydrazide).oib - C=2	4	29700.7		MAX_B99_4mo_30X_RaBcl2_mut2-4_(FlagHydrazide).oib - C=2	4	25.367		MAX_B99_4mo_30X_RaBcl2_mut2-2_(FlagHydrazide).oib - C=2	4	46.963		MAX_B215_4mo_PdgfraBcl2_hydrazide_mut1-1.oib - C=3	4	238.24		MAX_B215_4mo_PdgfraBcl2_hydrazide_mut1-2.oib - C=0	4	31.365		MAX_B215_4mo_PdgfraBcl2_hydrazide_ctrl1-1.oib - C=0	4	566.292		MAX_B215_4mo_PdgfraBcl2_hydrazide_ctrl1-3.oib - C=0	4
MAX_B99_4mo_30X_RaBcl2_mut1-2_(FlagHydrazide).oib - C=2	5	168.996		MAX_B99_4mo_30X_RaBcl2_mut1-3_(FlagHydrazide).oib - C=2	5	62.56		MAX_B99_4mo_30X_RaBcl2_mut1-1_(FlagHydrazide).oib - C=2- C=2	5	9081.07		MAX_B99_4mo_30X_RaBcl2_ctrl1-3_(FlagHydrazide).oib - C=2	5	29.309		MAX_B99_4mo_30X_RaBcl2_ctrl1-1_(FlagHydrazide).oib - C=2	5	33.594		MAX_B99_4mo_30X_RaBcl2_ctrl1-2_(FlagHydrazide).oib - C=2	5	119.12		MAX_B99_4mo_30X_RaBcl2_mut2-1_(FlagHydrazide).oib - C=2	5	24.338		MAX_B99_4mo_30X_RaBcl2_mut2-4_(FlagHydrazide).oib - C=2	5	27064.6		MAX_B99_4mo_30X_RaBcl2_mut2-2_(FlagHydrazide).oib - C=2	5	564.578		MAX_B215_4mo_PdgfraBcl2_hydrazide_mut1-1.oib - C=3	5	164.883		MAX_B215_4mo_PdgfraBcl2_hydrazide_mut1-2.oib - C=0	5	30097.1		MAX_B215_4mo_PdgfraBcl2_hydrazide_ctrl1-1.oib - C=0	5	332.165		MAX_B215_4mo_PdgfraBcl2_hydrazide_ctrl1-3.oib - C=0	5
MAX_B99_4mo_30X_RaBcl2_mut1-2_(FlagHydrazide).oib - C=2	6	57.76		MAX_B99_4mo_30X_RaBcl2_mut1-3_(FlagHydrazide).oib - C=2	6	470.825		MAX_B99_4mo_30X_RaBcl2_mut1-1_(FlagHydrazide).oib - C=2- C=2	6	48.334		MAX_B99_4mo_30X_RaBcl2_ctrl1-3_(FlagHydrazide).oib - C=2	6	24.852		MAX_B99_4mo_30X_RaBcl2_ctrl1-1_(FlagHydrazide).oib - C=2	6	80.213		MAX_B99_4mo_30X_RaBcl2_ctrl1-2_(FlagHydrazide).oib - C=2	6	5238.03		MAX_B99_4mo_30X_RaBcl2_mut2-1_(FlagHydrazide).oib - C=2	6	238.583		MAX_B99_4mo_30X_RaBcl2_mut2-4_(FlagHydrazide).oib - C=2	6	190.25		MAX_B99_4mo_30X_RaBcl2_mut2-2_(FlagHydrazide).oib - C=2	6	789.793		MAX_B215_4mo_PdgfraBcl2_hydrazide_mut1-1.oib - C=3	6	2323.1		MAX_B215_4mo_PdgfraBcl2_hydrazide_mut1-2.oib - C=0	6	156.485		MAX_B215_4mo_PdgfraBcl2_hydrazide_ctrl1-1.oib - C=0	6	762.198		MAX_B215_4mo_PdgfraBcl2_hydrazide_ctrl1-3.oib - C=0	6
MAX_B99_4mo_30X_RaBcl2_mut1-2_(FlagHydrazide).oib - C=2	7	343.478		MAX_B99_4mo_30X_RaBcl2_mut1-3_(FlagHydrazide).oib - C=2	7	53.133		MAX_B99_4mo_30X_RaBcl2_mut1-1_(FlagHydrazide).oib - C=2- C=2	7	89.812		MAX_B99_4mo_30X_RaBcl2_ctrl1-3_(FlagHydrazide).oib - C=2	7	93.582		MAX_B99_4mo_30X_RaBcl2_ctrl1-1_(FlagHydrazide).oib - C=2	7	48.334		MAX_B99_4mo_30X_RaBcl2_ctrl1-2_(FlagHydrazide).oib - C=2	7	29.137		MAX_B99_4mo_30X_RaBcl2_mut2-1_(FlagHydrazide).oib - C=2	7	87.241		MAX_B99_4mo_30X_RaBcl2_mut2-4_(FlagHydrazide).oib - C=2	7	29.652		MAX_B99_4mo_30X_RaBcl2_mut2-2_(FlagHydrazide).oib - C=2	7	96.153		MAX_B215_4mo_PdgfraBcl2_hydrazide_mut1-1.oib - C=3	7	938.564		MAX_B215_4mo_PdgfraBcl2_hydrazide_mut1-2.oib - C=0	7	111.236		MAX_B215_4mo_PdgfraBcl2_hydrazide_ctrl1-1.oib - C=0	7	799.905		MAX_B215_4mo_PdgfraBcl2_hydrazide_ctrl1-3.oib - C=0	7
MAX_B99_4mo_30X_RaBcl2_mut1-2_(FlagHydrazide).oib - C=2	8	191.278		MAX_B99_4mo_30X_RaBcl2_mut1-3_(FlagHydrazide).oib - C=2	8	56.389		MAX_B99_4mo_30X_RaBcl2_mut1-1_(FlagHydrazide).oib - C=2- C=2	8	34.622		MAX_B99_4mo_30X_RaBcl2_ctrl1-3_(FlagHydrazide).oib - C=2	8	35.308		MAX_B99_4mo_30X_RaBcl2_ctrl1-1_(FlagHydrazide).oib - C=2	8	54.333		MAX_B99_4mo_30X_RaBcl2_ctrl1-2_(FlagHydrazide).oib - C=2	8	28.966		MAX_B99_4mo_30X_RaBcl2_mut2-1_(FlagHydrazide).oib - C=2	8	37.879		MAX_B99_4mo_30X_RaBcl2_mut2-4_(FlagHydrazide).oib - C=2	8	74.386		MAX_B99_4mo_30X_RaBcl2_mut2-2_(FlagHydrazide).oib - C=2	8	123.062		MAX_B215_4mo_PdgfraBcl2_hydrazide_mut1-1.oib - C=3	8	45.591		MAX_B215_4mo_PdgfraBcl2_hydrazide_mut1-2.oib - C=0	8	337.822		MAX_B215_4mo_PdgfraBcl2_hydrazide_ctrl1-1.oib - C=0	8	80.728		MAX_B215_4mo_PdgfraBcl2_hydrazide_ctrl1-3.oib - C=0	8
MAX_B99_4mo_30X_RaBcl2_mut1-2_(FlagHydrazide).oib - C=2	9	67.187		MAX_B99_4mo_30X_RaBcl2_mut1-3_(FlagHydrazide).oib - C=2	9	118.777		MAX_B99_4mo_30X_RaBcl2_mut1-1_(FlagHydrazide).oib - C=2- C=2	9	52.79		MAX_B99_4mo_30X_RaBcl2_ctrl1-3_(FlagHydrazide).oib - C=2	9	42.163		MAX_B99_4mo_30X_RaBcl2_ctrl1-1_(FlagHydrazide).oib - C=2	9	31.365		MAX_B99_4mo_30X_RaBcl2_ctrl1-2_(FlagHydrazide).oib - C=2	9	21.939		MAX_B99_4mo_30X_RaBcl2_mut2-1_(FlagHydrazide).oib - C=2	9	23.653		MAX_B99_4mo_30X_RaBcl2_mut2-4_(FlagHydrazide).oib - C=2	9	27.081		MAX_B99_4mo_30X_RaBcl2_mut2-2_(FlagHydrazide).oib - C=2	9	294.116		MAX_B215_4mo_PdgfraBcl2_hydrazide_mut1-1.oib - C=3	9	20.396		MAX_B215_4mo_PdgfraBcl2_hydrazide_mut1-2.oib - C=0	9	106.951		MAX_B215_4mo_PdgfraBcl2_hydrazide_ctrl1-1.oib - C=0	9	153.571		MAX_B215_4mo_PdgfraBcl2_hydrazide_ctrl1-3.oib - C=0	9
MAX_B99_4mo_30X_RaBcl2_mut1-2_(FlagHydrazide).oib - C=2	10	1691.51		MAX_B99_4mo_30X_RaBcl2_mut1-3_(FlagHydrazide).oib - C=2	10	239.612		MAX_B99_4mo_30X_RaBcl2_mut1-1_(FlagHydrazide).oib - C=2- C=2	10	96.496		MAX_B99_4mo_30X_RaBcl2_ctrl1-3_(FlagHydrazide).oib - C=2	10	96.667		MAX_B99_4mo_30X_RaBcl2_ctrl1-1_(FlagHydrazide).oib - C=2	10	66.844		MAX_B99_4mo_30X_RaBcl2_ctrl1-2_(FlagHydrazide).oib - C=2	10	67.187		MAX_B99_4mo_30X_RaBcl2_mut2-1_(FlagHydrazide).oib - C=2	10	60.846		MAX_B99_4mo_30X_RaBcl2_mut2-4_(FlagHydrazide).oib - C=2	10	36.165		MAX_B99_4mo_30X_RaBcl2_mut2-2_(FlagHydrazide).oib - C=2	10	93.754		MAX_B215_4mo_PdgfraBcl2_hydrazide_mut1-1.oib - C=3	10	260.008		MAX_B215_4mo_PdgfraBcl2_hydrazide_mut1-2.oib - C=0	10	37.879		MAX_B215_4mo_PdgfraBcl2_hydrazide_ctrl1-1.oib - C=0	10	273.891		MAX_B215_4mo_PdgfraBcl2_hydrazide_ctrl1-3.oib - C=0	10
MAX_B99_4mo_30X_RaBcl2_mut1-2_(FlagHydrazide).oib - C=2	11	434.832		MAX_B99_4mo_30X_RaBcl2_mut1-3_(FlagHydrazide).oib - C=2	11	69.073		MAX_B99_4mo_30X_RaBcl2_mut1-1_(FlagHydrazide).oib - C=2- C=2	11	565.264		MAX_B99_4mo_30X_RaBcl2_ctrl1-3_(FlagHydrazide).oib - C=2	11	21.082		MAX_B99_4mo_30X_RaBcl2_ctrl1-1_(FlagHydrazide).oib - C=2	11	20.225		MAX_B99_4mo_30X_RaBcl2_ctrl1-2_(FlagHydrazide).oib - C=2	11	80.385		MAX_B99_4mo_30X_RaBcl2_mut2-1_(FlagHydrazide).oib - C=2	11	107.637		MAX_B99_4mo_30X_RaBcl2_mut2-4_(FlagHydrazide).oib - C=2	11	48.162		MAX_B99_4mo_30X_RaBcl2_mut2-2_(FlagHydrazide).oib - C=2	11	267.721		MAX_B215_4mo_PdgfraBcl2_hydrazide_mut1-1.oib - C=3	11	29.823		MAX_B215_4mo_PdgfraBcl2_hydrazide_mut1-2.oib - C=0	11	46.448		MAX_B215_4mo_PdgfraBcl2_hydrazide_ctrl1-1.oib - C=0	11	32.908		MAX_B215_4mo_PdgfraBcl2_hydrazide_ctrl1-3.oib - C=0	11
MAX_B99_4mo_30X_RaBcl2_mut1-2_(FlagHydrazide).oib - C=2	12	80.213		MAX_B99_4mo_30X_RaBcl2_mut1-3_(FlagHydrazide).oib - C=2	12	50.733		MAX_B99_4mo_30X_RaBcl2_mut1-1_(FlagHydrazide).oib - C=2- C=2	12	61.874		MAX_B99_4mo_30X_RaBcl2_ctrl1-3_(FlagHydrazide).oib - C=2	12	34.279		MAX_B99_4mo_30X_RaBcl2_ctrl1-1_(FlagHydrazide).oib - C=2	12	67.701		MAX_B99_4mo_30X_RaBcl2_ctrl1-2_(FlagHydrazide).oib - C=2	12	22.967		MAX_B99_4mo_30X_RaBcl2_mut2-1_(FlagHydrazide).oib - C=2	12	1330.2		MAX_B99_4mo_30X_RaBcl2_mut2-4_(FlagHydrazide).oib - C=2	12	34.965		MAX_B99_4mo_30X_RaBcl2_mut2-2_(FlagHydrazide).oib - C=2	12	552.581		MAX_B215_4mo_PdgfraBcl2_hydrazide_mut1-1.oib - C=3	12	2220.61		MAX_B215_4mo_PdgfraBcl2_hydrazide_mut1-2.oib - C=0	12	103.009		MAX_B215_4mo_PdgfraBcl2_hydrazide_ctrl1-1.oib - C=0	12	41.821		MAX_B215_4mo_PdgfraBcl2_hydrazide_ctrl1-3.oib - C=0	12
MAX_B99_4mo_30X_RaBcl2_mut1-2_(FlagHydrazide).oib - C=2	13	516.93		MAX_B99_4mo_30X_RaBcl2_mut1-3_(FlagHydrazide).oib - C=2	13	490.707		MAX_B99_4mo_30X_RaBcl2_mut1-1_(FlagHydrazide).oib - C=2- C=2	13	398.667		MAX_B99_4mo_30X_RaBcl2_ctrl1-3_(FlagHydrazide).oib - C=2	13	83.298		MAX_B99_4mo_30X_RaBcl2_ctrl1-1_(FlagHydrazide).oib - C=2	13	2860.6		MAX_B99_4mo_30X_RaBcl2_ctrl1-2_(FlagHydrazide).oib - C=2	13	22.453		MAX_B99_4mo_30X_RaBcl2_mut2-1_(FlagHydrazide).oib - C=2	13	20.396		MAX_B99_4mo_30X_RaBcl2_mut2-4_(FlagHydrazide).oib - C=2	13	21.424		MAX_B99_4mo_30X_RaBcl2_mut2-2_(FlagHydrazide).oib - C=2	13	101.809		MAX_B215_4mo_PdgfraBcl2_hydrazide_mut1-1.oib - C=3	13	35.308		MAX_B215_4mo_PdgfraBcl2_hydrazide_mut1-2.oib - C=0	13	60.16		MAX_B215_4mo_PdgfraBcl2_hydrazide_ctrl1-1.oib - C=0	13	91.183		MAX_B215_4mo_PdgfraBcl2_hydrazide_ctrl1-3.oib - C=0	13
MAX_B99_4mo_30X_RaBcl2_mut1-2_(FlagHydrazide).oib - C=2	14	66.673		MAX_B99_4mo_30X_RaBcl2_mut1-3_(FlagHydrazide).oib - C=2	14	244.582		MAX_B99_4mo_30X_RaBcl2_mut1-1_(FlagHydrazide).oib - C=2- C=2	14	30.851		MAX_B99_4mo_30X_RaBcl2_ctrl1-3_(FlagHydrazide).oib - C=2	14	47.991		MAX_B99_4mo_30X_RaBcl2_ctrl1-1_(FlagHydrazide).oib - C=2	14	162.826		MAX_B99_4mo_30X_RaBcl2_ctrl1-2_(FlagHydrazide).oib - C=2	14	35.993		MAX_B99_4mo_30X_RaBcl2_mut2-1_(FlagHydrazide).oib - C=2	14	34.622		MAX_B99_4mo_30X_RaBcl2_mut2-4_(FlagHydrazide).oib - C=2	14	55.19		MAX_B99_4mo_30X_RaBcl2_mut2-2_(FlagHydrazide).oib - C=2	14	2251.29		MAX_B215_4mo_PdgfraBcl2_hydrazide_mut1-1.oib - C=3	14	127.861		MAX_B215_4mo_PdgfraBcl2_hydrazide_mut1-2.oib - C=0	14	260.693		MAX_B215_4mo_PdgfraBcl2_hydrazide_ctrl1-1.oib - C=0	14	21.939		MAX_B215_4mo_PdgfraBcl2_hydrazide_ctrl1-3.oib - C=0	14
MAX_B99_4mo_30X_RaBcl2_mut1-2_(FlagHydrazide).oib - C=2	15	542.468		MAX_B99_4mo_30X_RaBcl2_mut1-3_(FlagHydrazide).oib - C=2	15	313.483		MAX_B99_4mo_30X_RaBcl2_mut1-1_(FlagHydrazide).oib - C=2- C=2	15	23.995		MAX_B99_4mo_30X_RaBcl2_ctrl1-3_(FlagHydrazide).oib - C=2	15	41.992		MAX_B99_4mo_30X_RaBcl2_ctrl1-1_(FlagHydrazide).oib - C=2	15	133.86		MAX_B99_4mo_30X_RaBcl2_ctrl1-2_(FlagHydrazide).oib - C=2	15	20.91		MAX_B99_4mo_30X_RaBcl2_mut2-1_(FlagHydrazide).oib - C=2	15	21.424		MAX_B99_4mo_30X_RaBcl2_mut2-4_(FlagHydrazide).oib - C=2	15	55.704		MAX_B99_4mo_30X_RaBcl2_mut2-2_(FlagHydrazide).oib - C=2	15	1251.53		MAX_B215_4mo_PdgfraBcl2_hydrazide_mut1-1.oib - C=3	15	27.081		MAX_B215_4mo_PdgfraBcl2_hydrazide_mut1-2.oib - C=0	15	57.76		MAX_B215_4mo_PdgfraBcl2_hydrazide_ctrl1-1.oib - C=0	15	20.91		MAX_B215_4mo_PdgfraBcl2_hydrazide_ctrl1-3.oib - C=0	15
MAX_B99_4mo_30X_RaBcl2_mut1-2_(FlagHydrazide).oib - C=2	16	619.425		MAX_B99_4mo_30X_RaBcl2_mut1-3_(FlagHydrazide).oib - C=2	16	99.924		MAX_B99_4mo_30X_RaBcl2_mut1-1_(FlagHydrazide).oib - C=2- C=2	16	59.303		MAX_B99_4mo_30X_RaBcl2_ctrl1-3_(FlagHydrazide).oib - C=2	16	305.599		MAX_B99_4mo_30X_RaBcl2_ctrl1-1_(FlagHydrazide).oib - C=2	16	23.138		MAX_B99_4mo_30X_RaBcl2_ctrl1-2_(FlagHydrazide).oib - C=2	16	37.364		MAX_B99_4mo_30X_RaBcl2_mut2-1_(FlagHydrazide).oib - C=2	16	187.85		MAX_B99_4mo_30X_RaBcl2_mut2-4_(FlagHydrazide).oib - C=2	16	1255.3		MAX_B99_4mo_30X_RaBcl2_mut2-2_(FlagHydrazide).oib - C=2	16	149.629		MAX_B215_4mo_PdgfraBcl2_hydrazide_mut1-1.oib - C=3	16	64.616		MAX_B215_4mo_PdgfraBcl2_hydrazide_mut1-2.oib - C=0	16	89.983		MAX_B215_4mo_PdgfraBcl2_hydrazide_ctrl1-1.oib - C=0	16	24.681		MAX_B215_4mo_PdgfraBcl2_hydrazide_ctrl1-3.oib - C=0	16
MAX_B99_4mo_30X_RaBcl2_mut1-2_(FlagHydrazide).oib - C=2	17	50.048		MAX_B99_4mo_30X_RaBcl2_mut1-3_(FlagHydrazide).oib - C=2	17	273.891		MAX_B99_4mo_30X_RaBcl2_mut1-1_(FlagHydrazide).oib - C=2- C=2	17	92.725		MAX_B99_4mo_30X_RaBcl2_ctrl1-3_(FlagHydrazide).oib - C=2	17	122.205		MAX_B99_4mo_30X_RaBcl2_ctrl1-1_(FlagHydrazide).oib - C=2	17	162.312		MAX_B99_4mo_30X_RaBcl2_ctrl1-2_(FlagHydrazide).oib - C=2	17	61.017		MAX_B99_4mo_30X_RaBcl2_mut2-1_(FlagHydrazide).oib - C=2	17	20.225		MAX_B99_4mo_30X_RaBcl2_mut2-4_(FlagHydrazide).oib - C=2	17	32.394		MAX_B99_4mo_30X_RaBcl2_mut2-2_(FlagHydrazide).oib - C=2	17	23.138		MAX_B215_4mo_PdgfraBcl2_hydrazide_mut1-1.oib - C=3	17	25.538		MAX_B215_4mo_PdgfraBcl2_hydrazide_mut1-2.oib - C=0	17	23.481		MAX_B215_4mo_PdgfraBcl2_hydrazide_ctrl1-1.oib - C=0	17	741.116		MAX_B215_4mo_PdgfraBcl2_hydrazide_ctrl1-3.oib - C=0	17
MAX_B99_4mo_30X_RaBcl2_mut1-2_(FlagHydrazide).oib - C=2	18	180.823		MAX_B99_4mo_30X_RaBcl2_mut1-3_(FlagHydrazide).oib - C=2	18	97.182		MAX_B99_4mo_30X_RaBcl2_mut1-1_(FlagHydrazide).oib - C=2- C=2	18	20.225		MAX_B99_4mo_30X_RaBcl2_ctrl1-3_(FlagHydrazide).oib - C=2	18	28.452		MAX_B99_4mo_30X_RaBcl2_ctrl1-1_(FlagHydrazide).oib - C=2	18	97.353		MAX_B99_4mo_30X_RaBcl2_ctrl1-2_(FlagHydrazide).oib - C=2	18	71.815		MAX_B99_4mo_30X_RaBcl2_mut2-1_(FlagHydrazide).oib - C=2	18	42.163		MAX_B99_4mo_30X_RaBcl2_mut2-4_(FlagHydrazide).oib - C=2	18	39.764		MAX_B99_4mo_30X_RaBcl2_mut2-2_(FlagHydrazide).oib - C=2	18	28.28		MAX_B215_4mo_PdgfraBcl2_hydrazide_mut1-1.oib - C=3	18	1849.19		MAX_B215_4mo_PdgfraBcl2_hydrazide_mut1-2.oib - C=0	18	35.822		MAX_B215_4mo_PdgfraBcl2_hydrazide_ctrl1-1.oib - C=0	18	272.348		MAX_B215_4mo_PdgfraBcl2_hydrazide_ctrl1-3.oib - C=0	18
MAX_B99_4mo_30X_RaBcl2_mut1-2_(FlagHydrazide).oib - C=2	19	229.328		MAX_B99_4mo_30X_RaBcl2_mut1-3_(FlagHydrazide).oib - C=2	19	213.388		MAX_B99_4mo_30X_RaBcl2_mut1-1_(FlagHydrazide).oib - C=2- C=2	19	1236.79		MAX_B99_4mo_30X_RaBcl2_ctrl1-3_(FlagHydrazide).oib - C=2	19	35.65		MAX_B99_4mo_30X_RaBcl2_ctrl1-1_(FlagHydrazide).oib - C=2	19	23.824		MAX_B99_4mo_30X_RaBcl2_ctrl1-2_(FlagHydrazide).oib - C=2	19	71.986		MAX_B99_4mo_30X_RaBcl2_mut2-1_(FlagHydrazide).oib - C=2	19	43.535		MAX_B99_4mo_30X_RaBcl2_mut2-4_(FlagHydrazide).oib - C=2	19	98.895		MAX_B99_4mo_30X_RaBcl2_mut2-2_(FlagHydrazide).oib - C=2	19	25.881		MAX_B215_4mo_PdgfraBcl2_hydrazide_mut1-1.oib - C=3	19	612.055		MAX_B215_4mo_PdgfraBcl2_hydrazide_mut1-2.oib - C=0	19	63.931		MAX_B215_4mo_PdgfraBcl2_hydrazide_ctrl1-1.oib - C=0	19	71.644		MAX_B215_4mo_PdgfraBcl2_hydrazide_ctrl1-3.oib - C=0	19
MAX_B99_4mo_30X_RaBcl2_mut1-2_(FlagHydrazide).oib - C=2	20	253.666		MAX_B99_4mo_30X_RaBcl2_mut1-3_(FlagHydrazide).oib - C=2	20	152.714		MAX_B99_4mo_30X_RaBcl2_mut1-1_(FlagHydrazide).oib - C=2- C=2	20	370.044		MAX_B99_4mo_30X_RaBcl2_ctrl1-3_(FlagHydrazide).oib - C=2	20	561.151		MAX_B99_4mo_30X_RaBcl2_ctrl1-1_(FlagHydrazide).oib - C=2	20	246.296		MAX_B99_4mo_30X_RaBcl2_ctrl1-2_(FlagHydrazide).oib - C=2	20	26.909		MAX_B99_4mo_30X_RaBcl2_mut2-1_(FlagHydrazide).oib - C=2	20	551.552		MAX_B99_4mo_30X_RaBcl2_mut2-4_(FlagHydrazide).oib - C=2	20	37.022		MAX_B99_4mo_30X_RaBcl2_mut2-2_(FlagHydrazide).oib - C=2	20	77.642		MAX_B215_4mo_PdgfraBcl2_hydrazide_mut1-1.oib - C=3	20	24.51		MAX_B215_4mo_PdgfraBcl2_hydrazide_mut1-2.oib - C=0	20	40.449		MAX_B215_4mo_PdgfraBcl2_hydrazide_ctrl1-1.oib - C=0	20	40.621		MAX_B215_4mo_PdgfraBcl2_hydrazide_ctrl1-3.oib - C=0	20
MAX_B99_4mo_30X_RaBcl2_mut1-2_(FlagHydrazide).oib - C=2	21	54.847		MAX_B99_4mo_30X_RaBcl2_mut1-3_(FlagHydrazide).oib - C=2	21	3904.91		MAX_B99_4mo_30X_RaBcl2_mut1-1_(FlagHydrazide).oib - C=2- C=2	21	34.451		MAX_B99_4mo_30X_RaBcl2_ctrl1-3_(FlagHydrazide).oib - C=2	21	68.901		MAX_B99_4mo_30X_RaBcl2_ctrl1-1_(FlagHydrazide).oib - C=2	21	29.137		MAX_B99_4mo_30X_RaBcl2_ctrl1-2_(FlagHydrazide).oib - C=2	21	36.679						MAX_B99_4mo_30X_RaBcl2_mut2-4_(FlagHydrazide).oib - C=2	21	41.478		MAX_B99_4mo_30X_RaBcl2_mut2-2_(FlagHydrazide).oib - C=2	21	35.136		MAX_B215_4mo_PdgfraBcl2_hydrazide_mut1-1.oib - C=3	21	31.194		MAX_B215_4mo_PdgfraBcl2_hydrazide_mut1-2.oib - C=0	21	35.479		MAX_B215_4mo_PdgfraBcl2_hydrazide_ctrl1-1.oib - C=0	21	79.528		MAX_B215_4mo_PdgfraBcl2_hydrazide_ctrl1-3.oib - C=0	21
MAX_B99_4mo_30X_RaBcl2_mut1-2_(FlagHydrazide).oib - C=2	22	383.584		MAX_B99_4mo_30X_RaBcl2_mut1-3_(FlagHydrazide).oib - C=2	22	60.674		MAX_B99_4mo_30X_RaBcl2_mut1-1_(FlagHydrazide).oib - C=2- C=2	22	513.502		MAX_B99_4mo_30X_RaBcl2_ctrl1-3_(FlagHydrazide).oib - C=2	22	144.487		MAX_B99_4mo_30X_RaBcl2_ctrl1-1_(FlagHydrazide).oib - C=2	22	63.417		MAX_B99_4mo_30X_RaBcl2_ctrl1-2_(FlagHydrazide).oib - C=2	22	389.755						MAX_B99_4mo_30X_RaBcl2_mut2-4_(FlagHydrazide).oib - C=2	22	536.127		MAX_B99_4mo_30X_RaBcl2_mut2-2_(FlagHydrazide).oib - C=2	22	703.409		MAX_B215_4mo_PdgfraBcl2_hydrazide_mut1-1.oib - C=3	22	100.952		MAX_B215_4mo_PdgfraBcl2_hydrazide_mut1-2.oib - C=0	22	80.728		MAX_B215_4mo_PdgfraBcl2_hydrazide_ctrl1-1.oib - C=0	22	117.92		MAX_B215_4mo_PdgfraBcl2_hydrazide_ctrl1-3.oib - C=0	22
MAX_B99_4mo_30X_RaBcl2_mut1-2_(FlagHydrazide).oib - C=2	23	119.634		MAX_B99_4mo_30X_RaBcl2_mut1-3_(FlagHydrazide).oib - C=2	23	76.1		MAX_B99_4mo_30X_RaBcl2_mut1-1_(FlagHydrazide).oib - C=2- C=2	23	46.106		MAX_B99_4mo_30X_RaBcl2_ctrl1-3_(FlagHydrazide).oib - C=2	23	1277.59		MAX_B99_4mo_30X_RaBcl2_ctrl1-1_(FlagHydrazide).oib - C=2	23	21.939		MAX_B99_4mo_30X_RaBcl2_ctrl1-2_(FlagHydrazide).oib - C=2	23	722.434										MAX_B99_4mo_30X_RaBcl2_mut2-2_(FlagHydrazide).oib - C=2	23	1129.16		MAX_B215_4mo_PdgfraBcl2_hydrazide_mut1-1.oib - C=3	23	245.953		MAX_B215_4mo_PdgfraBcl2_hydrazide_mut1-2.oib - C=0	23	175.852		MAX_B215_4mo_PdgfraBcl2_hydrazide_ctrl1-1.oib - C=0	23	3704.55		MAX_B215_4mo_PdgfraBcl2_hydrazide_ctrl1-3.oib - C=0	23
MAX_B99_4mo_30X_RaBcl2_mut1-2_(FlagHydrazide).oib - C=2	24	203.618		MAX_B99_4mo_30X_RaBcl2_mut1-3_(FlagHydrazide).oib - C=2	24	292.573		MAX_B99_4mo_30X_RaBcl2_mut1-1_(FlagHydrazide).oib - C=2- C=2	24	350.848		MAX_B99_4mo_30X_RaBcl2_ctrl1-3_(FlagHydrazide).oib - C=2	24	31.537		MAX_B99_4mo_30X_RaBcl2_ctrl1-1_(FlagHydrazide).oib - C=2	24	1493.89		MAX_B99_4mo_30X_RaBcl2_ctrl1-2_(FlagHydrazide).oib - C=2	24	21.253										MAX_B99_4mo_30X_RaBcl2_mut2-2_(FlagHydrazide).oib - C=2	24	33.422		MAX_B215_4mo_PdgfraBcl2_hydrazide_mut1-1.oib - C=3	24	27.252		MAX_B215_4mo_PdgfraBcl2_hydrazide_mut1-2.oib - C=0	24	102.666		MAX_B215_4mo_PdgfraBcl2_hydrazide_ctrl1-1.oib - C=0	24	290.859		MAX_B215_4mo_PdgfraBcl2_hydrazide_ctrl1-3.oib - C=0	24
MAX_B99_4mo_30X_RaBcl2_mut1-2_(FlagHydrazide).oib - C=2	25	342.963		MAX_B99_4mo_30X_RaBcl2_mut1-3_(FlagHydrazide).oib - C=2	25	55.361		MAX_B99_4mo_30X_RaBcl2_mut1-1_(FlagHydrazide).oib - C=2- C=2	25	95.982		MAX_B99_4mo_30X_RaBcl2_ctrl1-3_(FlagHydrazide).oib - C=2	25	57.589		MAX_B99_4mo_30X_RaBcl2_ctrl1-1_(FlagHydrazide).oib - C=2	25	20.396		MAX_B99_4mo_30X_RaBcl2_ctrl1-2_(FlagHydrazide).oib - C=2	25	677.014										MAX_B99_4mo_30X_RaBcl2_mut2-2_(FlagHydrazide).oib - C=2	25	46.448		MAX_B215_4mo_PdgfraBcl2_hydrazide_mut1-1.oib - C=3	25	27.938		MAX_B215_4mo_PdgfraBcl2_hydrazide_mut1-2.oib - C=0	25	313.997		MAX_B215_4mo_PdgfraBcl2_hydrazide_ctrl1-1.oib - C=0	25	23.481		MAX_B215_4mo_PdgfraBcl2_hydrazide_ctrl1-3.oib - C=0	25
MAX_B99_4mo_30X_RaBcl2_mut1-2_(FlagHydrazide).oib - C=2	26	160.255		MAX_B99_4mo_30X_RaBcl2_mut1-3_(FlagHydrazide).oib - C=2	26	2427.31		MAX_B99_4mo_30X_RaBcl2_mut1-1_(FlagHydrazide).oib - C=2- C=2	26	41.821		MAX_B99_4mo_30X_RaBcl2_ctrl1-3_(FlagHydrazide).oib - C=2	26	22.281		MAX_B99_4mo_30X_RaBcl2_ctrl1-1_(FlagHydrazide).oib - C=2	26	2315.22		MAX_B99_4mo_30X_RaBcl2_ctrl1-2_(FlagHydrazide).oib - C=2	26	35.479										MAX_B99_4mo_30X_RaBcl2_mut2-2_(FlagHydrazide).oib - C=2	26	62.045		MAX_B215_4mo_PdgfraBcl2_hydrazide_mut1-1.oib - C=3	26	4842.62		MAX_B215_4mo_PdgfraBcl2_hydrazide_mut1-2.oib - C=0	26	54.333		MAX_B215_4mo_PdgfraBcl2_hydrazide_ctrl1-1.oib - C=0	26	26.224		MAX_B215_4mo_PdgfraBcl2_hydrazide_ctrl1-3.oib - C=0	26
MAX_B99_4mo_30X_RaBcl2_mut1-2_(FlagHydrazide).oib - C=2	27	194.363		MAX_B99_4mo_30X_RaBcl2_mut1-3_(FlagHydrazide).oib - C=2	27	96.667		MAX_B99_4mo_30X_RaBcl2_mut1-1_(FlagHydrazide).oib - C=2- C=2	27	25.024		MAX_B99_4mo_30X_RaBcl2_ctrl1-3_(FlagHydrazide).oib - C=2	27	330.966		MAX_B99_4mo_30X_RaBcl2_ctrl1-1_(FlagHydrazide).oib - C=2	27	40.792		MAX_B99_4mo_30X_RaBcl2_ctrl1-2_(FlagHydrazide).oib - C=2	27	60.674										MAX_B99_4mo_30X_RaBcl2_mut2-2_(FlagHydrazide).oib - C=2	27	328.566		MAX_B215_4mo_PdgfraBcl2_hydrazide_mut1-1.oib - C=3	27	37.536		MAX_B215_4mo_PdgfraBcl2_hydrazide_mut1-2.oib - C=0	27	68.387		MAX_B215_4mo_PdgfraBcl2_hydrazide_ctrl1-1.oib - C=0	27	23.138		MAX_B215_4mo_PdgfraBcl2_hydrazide_ctrl1-3.oib - C=0	27
MAX_B99_4mo_30X_RaBcl2_mut1-2_(FlagHydrazide).oib - C=2	28	81.242		MAX_B99_4mo_30X_RaBcl2_mut1-3_(FlagHydrazide).oib - C=2	28	5192.1		MAX_B99_4mo_30X_RaBcl2_mut1-1_(FlagHydrazide).oib - C=2- C=2	28	67.359		MAX_B99_4mo_30X_RaBcl2_ctrl1-3_(FlagHydrazide).oib - C=2	28	93.925		MAX_B99_4mo_30X_RaBcl2_ctrl1-1_(FlagHydrazide).oib - C=2	28	97.867		MAX_B99_4mo_30X_RaBcl2_ctrl1-2_(FlagHydrazide).oib - C=2	28	29.48										MAX_B99_4mo_30X_RaBcl2_mut2-2_(FlagHydrazide).oib - C=2	28	255.38		MAX_B215_4mo_PdgfraBcl2_hydrazide_mut1-1.oib - C=3	28	87.412		MAX_B215_4mo_PdgfraBcl2_hydrazide_mut1-2.oib - C=0	28	54.675		MAX_B215_4mo_PdgfraBcl2_hydrazide_ctrl1-1.oib - C=0	28	2984.35		MAX_B215_4mo_PdgfraBcl2_hydrazide_ctrl1-3.oib - C=0	28
MAX_B99_4mo_30X_RaBcl2_mut1-2_(FlagHydrazide).oib - C=2	29	135.917		MAX_B99_4mo_30X_RaBcl2_mut1-3_(FlagHydrazide).oib - C=2	29	55.19		MAX_B99_4mo_30X_RaBcl2_mut1-1_(FlagHydrazide).oib - C=2- C=2	29	207.561		MAX_B99_4mo_30X_RaBcl2_ctrl1-3_(FlagHydrazide).oib - C=2	29	190.764		MAX_B99_4mo_30X_RaBcl2_ctrl1-1_(FlagHydrazide).oib - C=2	29	25.367		MAX_B99_4mo_30X_RaBcl2_ctrl1-2_(FlagHydrazide).oib - C=2	29	364.559										MAX_B99_4mo_30X_RaBcl2_mut2-2_(FlagHydrazide).oib - C=2	29	63.588		MAX_B215_4mo_PdgfraBcl2_hydrazide_mut1-1.oib - C=3	29	655.59		MAX_B215_4mo_PdgfraBcl2_hydrazide_mut1-2.oib - C=0	29	262.579		MAX_B215_4mo_PdgfraBcl2_hydrazide_ctrl1-1.oib - C=0	29	37.364		MAX_B215_4mo_PdgfraBcl2_hydrazide_ctrl1-3.oib - C=0	29
MAX_B99_4mo_30X_RaBcl2_mut1-2_(FlagHydrazide).oib - C=2	30	110.893		MAX_B99_4mo_30X_RaBcl2_mut1-3_(FlagHydrazide).oib - C=2	30	887.146		MAX_B99_4mo_30X_RaBcl2_mut1-1_(FlagHydrazide).oib - C=2- C=2	30	13079.2		MAX_B99_4mo_30X_RaBcl2_ctrl1-3_(FlagHydrazide).oib - C=2	30	26.052		MAX_B99_4mo_30X_RaBcl2_ctrl1-1_(FlagHydrazide).oib - C=2	30	235.327		MAX_B99_4mo_30X_RaBcl2_ctrl1-2_(FlagHydrazide).oib - C=2	30	30.508										MAX_B99_4mo_30X_RaBcl2_mut2-2_(FlagHydrazide).oib - C=2	30	275.091		MAX_B215_4mo_PdgfraBcl2_hydrazide_mut1-1.oib - C=3	30	257.094		MAX_B215_4mo_PdgfraBcl2_hydrazide_mut1-2.oib - C=0	30	450.429		MAX_B215_4mo_PdgfraBcl2_hydrazide_ctrl1-1.oib - C=0	30	60.331		MAX_B215_4mo_PdgfraBcl2_hydrazide_ctrl1-3.oib - C=0	30
MAX_B99_4mo_30X_RaBcl2_mut1-2_(FlagHydrazide).oib - C=2	31	61.703		MAX_B99_4mo_30X_RaBcl2_mut1-3_(FlagHydrazide).oib - C=2	31	1047.06		MAX_B99_4mo_30X_RaBcl2_mut1-1_(FlagHydrazide).oib - C=2- C=2	31	83.641		MAX_B99_4mo_30X_RaBcl2_ctrl1-3_(FlagHydrazide).oib - C=2	31	1575.3		MAX_B99_4mo_30X_RaBcl2_ctrl1-1_(FlagHydrazide).oib - C=2	31	447.858		MAX_B99_4mo_30X_RaBcl2_ctrl1-2_(FlagHydrazide).oib - C=2	31	36.336										MAX_B99_4mo_30X_RaBcl2_mut2-2_(FlagHydrazide).oib - C=2	31	489.678		MAX_B215_4mo_PdgfraBcl2_hydrazide_mut1-1.oib - C=3	31	154.428		MAX_B215_4mo_PdgfraBcl2_hydrazide_mut1-2.oib - C=0	31	1182.29		MAX_B215_4mo_PdgfraBcl2_hydrazide_ctrl1-1.oib - C=0	31	33.251		MAX_B215_4mo_PdgfraBcl2_hydrazide_ctrl1-3.oib - C=0	31
MAX_B99_4mo_30X_RaBcl2_mut1-2_(FlagHydrazide).oib - C=2	32	254.694		MAX_B99_4mo_30X_RaBcl2_mut1-3_(FlagHydrazide).oib - C=2	32	72.501		MAX_B99_4mo_30X_RaBcl2_mut1-1_(FlagHydrazide).oib - C=2- C=2	32	145.515		MAX_B99_4mo_30X_RaBcl2_ctrl1-3_(FlagHydrazide).oib - C=2	32	41.135		MAX_B99_4mo_30X_RaBcl2_ctrl1-1_(FlagHydrazide).oib - C=2	32	232.413		MAX_B99_4mo_30X_RaBcl2_ctrl1-2_(FlagHydrazide).oib - C=2	32	134.374										MAX_B99_4mo_30X_RaBcl2_mut2-2_(FlagHydrazide).oib - C=2	32	26.566		MAX_B215_4mo_PdgfraBcl2_hydrazide_mut1-1.oib - C=3	32	122.205		MAX_B215_4mo_PdgfraBcl2_hydrazide_mut1-2.oib - C=0	32	141.573		MAX_B215_4mo_PdgfraBcl2_hydrazide_ctrl1-1.oib - C=0	32	54.847		MAX_B215_4mo_PdgfraBcl2_hydrazide_ctrl1-3.oib - C=0	32
MAX_B99_4mo_30X_RaBcl2_mut1-2_(FlagHydrazide).oib - C=2	33	123.405		MAX_B99_4mo_30X_RaBcl2_mut1-3_(FlagHydrazide).oib - C=2	33	108.322		MAX_B99_4mo_30X_RaBcl2_mut1-1_(FlagHydrazide).oib - C=2- C=2	33	2175.53		MAX_B99_4mo_30X_RaBcl2_ctrl1-3_(FlagHydrazide).oib - C=2	33	56.561		MAX_B99_4mo_30X_RaBcl2_ctrl1-1_(FlagHydrazide).oib - C=2	33	29.652		MAX_B99_4mo_30X_RaBcl2_ctrl1-2_(FlagHydrazide).oib - C=2	33	23.995										MAX_B99_4mo_30X_RaBcl2_mut2-2_(FlagHydrazide).oib - C=2	33	32.051		MAX_B215_4mo_PdgfraBcl2_hydrazide_mut1-1.oib - C=3	33	1032.66		MAX_B215_4mo_PdgfraBcl2_hydrazide_mut1-2.oib - C=0	33	43.363		MAX_B215_4mo_PdgfraBcl2_hydrazide_ctrl1-1.oib - C=0	33	75.586		MAX_B215_4mo_PdgfraBcl2_hydrazide_ctrl1-3.oib - C=0	33
MAX_B99_4mo_30X_RaBcl2_mut1-2_(FlagHydrazide).oib - C=2	34	106.78						MAX_B99_4mo_30X_RaBcl2_mut1-1_(FlagHydrazide).oib - C=2- C=2	34	79.528		MAX_B99_4mo_30X_RaBcl2_ctrl1-3_(FlagHydrazide).oib - C=2	34	35.308		MAX_B99_4mo_30X_RaBcl2_ctrl1-1_(FlagHydrazide).oib - C=2	34	38.393		MAX_B99_4mo_30X_RaBcl2_ctrl1-2_(FlagHydrazide).oib - C=2	34	39.935										MAX_B99_4mo_30X_RaBcl2_mut2-2_(FlagHydrazide).oib - C=2	34	415.464		MAX_B215_4mo_PdgfraBcl2_hydrazide_mut1-1.oib - C=3	34	27.081		MAX_B215_4mo_PdgfraBcl2_hydrazide_mut1-2.oib - C=0	34	94.439		MAX_B215_4mo_PdgfraBcl2_hydrazide_ctrl1-1.oib - C=0	34	568.692		MAX_B215_4mo_PdgfraBcl2_hydrazide_ctrl1-3.oib - C=0	34
MAX_B99_4mo_30X_RaBcl2_mut1-2_(FlagHydrazide).oib - C=2	35	190.25						MAX_B99_4mo_30X_RaBcl2_mut1-1_(FlagHydrazide).oib - C=2- C=2	35	26.738		MAX_B99_4mo_30X_RaBcl2_ctrl1-3_(FlagHydrazide).oib - C=2	35	6017.2		MAX_B99_4mo_30X_RaBcl2_ctrl1-1_(FlagHydrazide).oib - C=2	35	1444.53		MAX_B99_4mo_30X_RaBcl2_ctrl1-2_(FlagHydrazide).oib - C=2	35	424.891										MAX_B99_4mo_30X_RaBcl2_mut2-2_(FlagHydrazide).oib - C=2	35	105.58		MAX_B215_4mo_PdgfraBcl2_hydrazide_mut1-1.oib - C=3	35	1080.82		MAX_B215_4mo_PdgfraBcl2_hydrazide_mut1-2.oib - C=0	35	22.967		MAX_B215_4mo_PdgfraBcl2_hydrazide_ctrl1-1.oib - C=0	35	21.253		MAX_B215_4mo_PdgfraBcl2_hydrazide_ctrl1-3.oib - C=0	35
MAX_B99_4mo_30X_RaBcl2_mut1-2_(FlagHydrazide).oib - C=2	36	75.586						MAX_B99_4mo_30X_RaBcl2_mut1-1_(FlagHydrazide).oib - C=2- C=2	36	85.869		MAX_B99_4mo_30X_RaBcl2_ctrl1-3_(FlagHydrazide).oib - C=2	36	25.024		MAX_B99_4mo_30X_RaBcl2_ctrl1-1_(FlagHydrazide).oib - C=2	36	56.046		MAX_B99_4mo_30X_RaBcl2_ctrl1-2_(FlagHydrazide).oib - C=2	36	29.823										MAX_B99_4mo_30X_RaBcl2_mut2-2_(FlagHydrazide).oib - C=2	36	59.474		MAX_B215_4mo_PdgfraBcl2_hydrazide_mut1-1.oib - C=3	36	87.069		MAX_B215_4mo_PdgfraBcl2_hydrazide_mut1-2.oib - C=0	36	190.764		MAX_B215_4mo_PdgfraBcl2_hydrazide_ctrl1-1.oib - C=0	36	23.481		MAX_B215_4mo_PdgfraBcl2_hydrazide_ctrl1-3.oib - C=0	36
MAX_B99_4mo_30X_RaBcl2_mut1-2_(FlagHydrazide).oib - C=2	37	234.47						MAX_B99_4mo_30X_RaBcl2_mut1-1_(FlagHydrazide).oib - C=2- C=2	37	54.333		MAX_B99_4mo_30X_RaBcl2_ctrl1-3_(FlagHydrazide).oib - C=2	37	36.679		MAX_B99_4mo_30X_RaBcl2_ctrl1-1_(FlagHydrazide).oib - C=2	37	41.306		MAX_B99_4mo_30X_RaBcl2_ctrl1-2_(FlagHydrazide).oib - C=2	37	245.439										MAX_B99_4mo_30X_RaBcl2_mut2-2_(FlagHydrazide).oib - C=2	37	446.315		MAX_B215_4mo_PdgfraBcl2_hydrazide_mut1-1.oib - C=3	37	67.359		MAX_B215_4mo_PdgfraBcl2_hydrazide_mut1-2.oib - C=0	37	23.138		MAX_B215_4mo_PdgfraBcl2_hydrazide_ctrl1-1.oib - C=0	37	21.767		MAX_B215_4mo_PdgfraBcl2_hydrazide_ctrl1-3.oib - C=0	37
MAX_B99_4mo_30X_RaBcl2_mut1-2_(FlagHydrazide).oib - C=2	38	229.156						MAX_B99_4mo_30X_RaBcl2_mut1-1_(FlagHydrazide).oib - C=2- C=2	38	27.595		MAX_B99_4mo_30X_RaBcl2_ctrl1-3_(FlagHydrazide).oib - C=2	38	48.334		MAX_B99_4mo_30X_RaBcl2_ctrl1-1_(FlagHydrazide).oib - C=2	38	83.641		MAX_B99_4mo_30X_RaBcl2_ctrl1-2_(FlagHydrazide).oib - C=2	38	21.082										MAX_B99_4mo_30X_RaBcl2_mut2-2_(FlagHydrazide).oib - C=2	38	54.675		MAX_B215_4mo_PdgfraBcl2_hydrazide_mut1-1.oib - C=3	38	45.763		MAX_B215_4mo_PdgfraBcl2_hydrazide_mut1-2.oib - C=0	38	31.023		MAX_B215_4mo_PdgfraBcl2_hydrazide_ctrl1-1.oib - C=0	38	175.681		MAX_B215_4mo_PdgfraBcl2_hydrazide_ctrl1-3.oib - C=0	38
MAX_B99_4mo_30X_RaBcl2_mut1-2_(FlagHydrazide).oib - C=2	39	174.138						MAX_B99_4mo_30X_RaBcl2_mut1-1_(FlagHydrazide).oib - C=2- C=2	39	32.737		MAX_B99_4mo_30X_RaBcl2_ctrl1-3_(FlagHydrazide).oib - C=2	39	36.165		MAX_B99_4mo_30X_RaBcl2_ctrl1-1_(FlagHydrazide).oib - C=2	39	23.824														MAX_B99_4mo_30X_RaBcl2_mut2-2_(FlagHydrazide).oib - C=2	39	109.179		MAX_B215_4mo_PdgfraBcl2_hydrazide_mut1-1.oib - C=3	39	112.607		MAX_B215_4mo_PdgfraBcl2_hydrazide_mut1-2.oib - C=0	39	28.795		MAX_B215_4mo_PdgfraBcl2_hydrazide_ctrl1-1.oib - C=0	39	4570.62		MAX_B215_4mo_PdgfraBcl2_hydrazide_ctrl1-3.oib - C=0	39
MAX_B99_4mo_30X_RaBcl2_mut1-2_(FlagHydrazide).oib - C=2	40	352.562						MAX_B99_4mo_30X_RaBcl2_mut1-1_(FlagHydrazide).oib - C=2- C=2	40	26.224		MAX_B99_4mo_30X_RaBcl2_ctrl1-3_(FlagHydrazide).oib - C=2	40	1627.58		MAX_B99_4mo_30X_RaBcl2_ctrl1-1_(FlagHydrazide).oib - C=2	40	477.681														MAX_B99_4mo_30X_RaBcl2_mut2-2_(FlagHydrazide).oib - C=2	40	151.857		MAX_B215_4mo_PdgfraBcl2_hydrazide_mut1-1.oib - C=3	40	26.909		MAX_B215_4mo_PdgfraBcl2_hydrazide_mut1-2.oib - C=0	40	20.739		MAX_B215_4mo_PdgfraBcl2_hydrazide_ctrl1-1.oib - C=0	40	60.331		MAX_B215_4mo_PdgfraBcl2_hydrazide_ctrl1-3.oib - C=0	40
MAX_B99_4mo_30X_RaBcl2_mut1-2_(FlagHydrazide).oib - C=2	41	87.241						MAX_B99_4mo_30X_RaBcl2_mut1-1_(FlagHydrazide).oib - C=2- C=2	41	23.481		MAX_B99_4mo_30X_RaBcl2_ctrl1-3_(FlagHydrazide).oib - C=2	41	44.563		MAX_B99_4mo_30X_RaBcl2_ctrl1-1_(FlagHydrazide).oib - C=2	41	38.221														MAX_B99_4mo_30X_RaBcl2_mut2-2_(FlagHydrazide).oib - C=2	41	26.395		MAX_B215_4mo_PdgfraBcl2_hydrazide_mut1-1.oib - C=3	41	73.7		MAX_B215_4mo_PdgfraBcl2_hydrazide_mut1-2.oib - C=0	41	80.556		MAX_B215_4mo_PdgfraBcl2_hydrazide_ctrl1-1.oib - C=0	41	39.25		MAX_B215_4mo_PdgfraBcl2_hydrazide_ctrl1-3.oib - C=0	41
MAX_B99_4mo_30X_RaBcl2_mut1-2_(FlagHydrazide).oib - C=2	42	85.527						MAX_B99_4mo_30X_RaBcl2_mut1-1_(FlagHydrazide).oib - C=2- C=2	42	25.024		MAX_B99_4mo_30X_RaBcl2_ctrl1-3_(FlagHydrazide).oib - C=2	42	43.363		MAX_B99_4mo_30X_RaBcl2_ctrl1-1_(FlagHydrazide).oib - C=2	42	83.813														MAX_B99_4mo_30X_RaBcl2_mut2-2_(FlagHydrazide).oib - C=2	42	134.203		MAX_B215_4mo_PdgfraBcl2_hydrazide_mut1-1.oib - C=3	42	976.272		MAX_B215_4mo_PdgfraBcl2_hydrazide_mut1-2.oib - C=0	42	26.738		MAX_B215_4mo_PdgfraBcl2_hydrazide_ctrl1-1.oib - C=0	42	38.221		MAX_B215_4mo_PdgfraBcl2_hydrazide_ctrl1-3.oib - C=0	42
MAX_B99_4mo_30X_RaBcl2_mut1-2_(FlagHydrazide).oib - C=2	43	95.639						MAX_B99_4mo_30X_RaBcl2_mut1-1_(FlagHydrazide).oib - C=2- C=2	43	23.995		MAX_B99_4mo_30X_RaBcl2_ctrl1-3_(FlagHydrazide).oib - C=2	43	20.739		MAX_B99_4mo_30X_RaBcl2_ctrl1-1_(FlagHydrazide).oib - C=2	43	72.158														MAX_B99_4mo_30X_RaBcl2_mut2-2_(FlagHydrazide).oib - C=2	43	150.486		MAX_B215_4mo_PdgfraBcl2_hydrazide_mut1-1.oib - C=3	43	653.019		MAX_B215_4mo_PdgfraBcl2_hydrazide_mut1-2.oib - C=0	43	36.679		MAX_B215_4mo_PdgfraBcl2_hydrazide_ctrl1-1.oib - C=0	43	141.402		MAX_B215_4mo_PdgfraBcl2_hydrazide_ctrl1-3.oib - C=0	43
								MAX_B99_4mo_30X_RaBcl2_mut1-1_(FlagHydrazide).oib - C=2- C=2	44	439.974		MAX_B99_4mo_30X_RaBcl2_ctrl1-3_(FlagHydrazide).oib - C=2	44	194.363		MAX_B99_4mo_30X_RaBcl2_ctrl1-1_(FlagHydrazide).oib - C=2	44	59.646														MAX_B99_4mo_30X_RaBcl2_mut2-2_(FlagHydrazide).oib - C=2	44	26.395		MAX_B215_4mo_PdgfraBcl2_hydrazide_mut1-1.oib - C=3	44	114.493		MAX_B215_4mo_PdgfraBcl2_hydrazide_mut1-2.oib - C=0	44	84.67		MAX_B215_4mo_PdgfraBcl2_hydrazide_ctrl1-1.oib - C=0	44	20.396		MAX_B215_4mo_PdgfraBcl2_hydrazide_ctrl1-3.oib - C=0	44
								MAX_B99_4mo_30X_RaBcl2_mut1-1_(FlagHydrazide).oib - C=2- C=2	45	28.28		MAX_B99_4mo_30X_RaBcl2_ctrl1-3_(FlagHydrazide).oib - C=2	45	31.194		MAX_B99_4mo_30X_RaBcl2_ctrl1-1_(FlagHydrazide).oib - C=2	45	89.297														MAX_B99_4mo_30X_RaBcl2_mut2-2_(FlagHydrazide).oib - C=2	45	38.221		MAX_B215_4mo_PdgfraBcl2_hydrazide_mut1-1.oib - C=3	45	779.338		MAX_B215_4mo_PdgfraBcl2_hydrazide_mut1-2.oib - C=0	45	186.822		MAX_B215_4mo_PdgfraBcl2_hydrazide_ctrl1-1.oib - C=0	45	137.288		MAX_B215_4mo_PdgfraBcl2_hydrazide_ctrl1-3.oib - C=0	45
								MAX_B99_4mo_30X_RaBcl2_mut1-1_(FlagHydrazide).oib - C=2- C=2	46	38.221		MAX_B99_4mo_30X_RaBcl2_ctrl1-3_(FlagHydrazide).oib - C=2	46	2275.11		MAX_B99_4mo_30X_RaBcl2_ctrl1-1_(FlagHydrazide).oib - C=2	46	93.925														MAX_B99_4mo_30X_RaBcl2_mut2-2_(FlagHydrazide).oib - C=2	46	24.167		MAX_B215_4mo_PdgfraBcl2_hydrazide_mut1-1.oib - C=3	46	33.422		MAX_B215_4mo_PdgfraBcl2_hydrazide_mut1-2.oib - C=0	46	76.614		MAX_B215_4mo_PdgfraBcl2_hydrazide_ctrl1-1.oib - C=0	46	202.076		MAX_B215_4mo_PdgfraBcl2_hydrazide_ctrl1-3.oib - C=0	46
								MAX_B99_4mo_30X_RaBcl2_mut1-1_(FlagHydrazide).oib - C=2- C=2	47	22.796		MAX_B99_4mo_30X_RaBcl2_ctrl1-3_(FlagHydrazide).oib - C=2	47	24.167		MAX_B99_4mo_30X_RaBcl2_ctrl1-1_(FlagHydrazide).oib - C=2	47	89.297														MAX_B99_4mo_30X_RaBcl2_mut2-2_(FlagHydrazide).oib - C=2	47	334.736		MAX_B215_4mo_PdgfraBcl2_hydrazide_mut1-1.oib - C=3	47	45.934		MAX_B215_4mo_PdgfraBcl2_hydrazide_mut1-2.oib - C=0	47	278.176		MAX_B215_4mo_PdgfraBcl2_hydrazide_ctrl1-1.oib - C=0	47	152.885		MAX_B215_4mo_PdgfraBcl2_hydrazide_ctrl1-3.oib - C=0	47
								MAX_B99_4mo_30X_RaBcl2_mut1-1_(FlagHydrazide).oib - C=2- C=2	48	1292.15		MAX_B99_4mo_30X_RaBcl2_ctrl1-3_(FlagHydrazide).oib - C=2	48	26.052																		MAX_B99_4mo_30X_RaBcl2_mut2-2_(FlagHydrazide).oib - C=2	48	23.653		MAX_B215_4mo_PdgfraBcl2_hydrazide_mut1-1.oib - C=3	48	48.162		MAX_B215_4mo_PdgfraBcl2_hydrazide_mut1-2.oib - C=0	48	42.163		MAX_B215_4mo_PdgfraBcl2_hydrazide_ctrl1-1.oib - C=0	48	700.153		MAX_B215_4mo_PdgfraBcl2_hydrazide_ctrl1-3.oib - C=0	48
								MAX_B99_4mo_30X_RaBcl2_mut1-1_(FlagHydrazide).oib - C=2- C=2	49	90.84		MAX_B99_4mo_30X_RaBcl2_ctrl1-3_(FlagHydrazide).oib - C=2	49	64.102																		MAX_B99_4mo_30X_RaBcl2_mut2-2_(FlagHydrazide).oib - C=2	49	34.965		MAX_B215_4mo_PdgfraBcl2_hydrazide_mut1-1.oib - C=3	49	13304.1		MAX_B215_4mo_PdgfraBcl2_hydrazide_mut1-2.oib - C=0	49	385.298		MAX_B215_4mo_PdgfraBcl2_hydrazide_ctrl1-1.oib - C=0	49	49.533		MAX_B215_4mo_PdgfraBcl2_hydrazide_ctrl1-3.oib - C=0	49
								MAX_B99_4mo_30X_RaBcl2_mut1-1_(FlagHydrazide).oib - C=2- C=2	50	135.917		MAX_B99_4mo_30X_RaBcl2_ctrl1-3_(FlagHydrazide).oib - C=2	50	52.619																		MAX_B99_4mo_30X_RaBcl2_mut2-2_(FlagHydrazide).oib - C=2	50	271.148		MAX_B215_4mo_PdgfraBcl2_hydrazide_mut1-1.oib - C=3	50	48.505		MAX_B215_4mo_PdgfraBcl2_hydrazide_mut1-2.oib - C=0	50	27.252		MAX_B215_4mo_PdgfraBcl2_hydrazide_ctrl1-1.oib - C=0	50	2182.21		MAX_B215_4mo_PdgfraBcl2_hydrazide_ctrl1-3.oib - C=0	50
								MAX_B99_4mo_30X_RaBcl2_mut1-1_(FlagHydrazide).oib - C=2- C=2	51	21.767		MAX_B99_4mo_30X_RaBcl2_ctrl1-3_(FlagHydrazide).oib - C=2	51	2103.2																		MAX_B99_4mo_30X_RaBcl2_mut2-2_(FlagHydrazide).oib - C=2	51	25.709		MAX_B215_4mo_PdgfraBcl2_hydrazide_mut1-1.oib - C=3	51	21.596		MAX_B215_4mo_PdgfraBcl2_hydrazide_mut1-2.oib - C=0	51	31.708		MAX_B215_4mo_PdgfraBcl2_hydrazide_ctrl1-1.oib - C=0	51	23.824		MAX_B215_4mo_PdgfraBcl2_hydrazide_ctrl1-3.oib - C=0	51
												MAX_B99_4mo_30X_RaBcl2_ctrl1-3_(FlagHydrazide).oib - C=2	52	34.622																		MAX_B99_4mo_30X_RaBcl2_mut2-2_(FlagHydrazide).oib - C=2	52	29.309		MAX_B215_4mo_PdgfraBcl2_hydrazide_mut1-1.oib - C=3	52	1127.27		MAX_B215_4mo_PdgfraBcl2_hydrazide_mut1-2.oib - C=0	52	87.412		MAX_B215_4mo_PdgfraBcl2_hydrazide_ctrl1-1.oib - C=0	52	225.557		MAX_B215_4mo_PdgfraBcl2_hydrazide_ctrl1-3.oib - C=0	52
												MAX_B99_4mo_30X_RaBcl2_ctrl1-3_(FlagHydrazide).oib - C=2	53	215.102																		MAX_B99_4mo_30X_RaBcl2_mut2-2_(FlagHydrazide).oib - C=2	53	222.301		MAX_B215_4mo_PdgfraBcl2_hydrazide_mut1-1.oib - C=3	53	95.982		MAX_B215_4mo_PdgfraBcl2_hydrazide_mut1-2.oib - C=0	53	38.05		MAX_B215_4mo_PdgfraBcl2_hydrazide_ctrl1-1.oib - C=0	53	67.016		MAX_B215_4mo_PdgfraBcl2_hydrazide_ctrl1-3.oib - C=0	53
												MAX_B99_4mo_30X_RaBcl2_ctrl1-3_(FlagHydrazide).oib - C=2	54	20.739																		MAX_B99_4mo_30X_RaBcl2_mut2-2_(FlagHydrazide).oib - C=2	54	413.579		MAX_B215_4mo_PdgfraBcl2_hydrazide_mut1-1.oib - C=3	54	53.304		MAX_B215_4mo_PdgfraBcl2_hydrazide_mut1-2.oib - C=0	54	49.019		MAX_B215_4mo_PdgfraBcl2_hydrazide_ctrl1-1.oib - C=0	54	66.33		MAX_B215_4mo_PdgfraBcl2_hydrazide_ctrl1-3.oib - C=0	54
												MAX_B99_4mo_30X_RaBcl2_ctrl1-3_(FlagHydrazide).oib - C=2	55	803.847																		MAX_B99_4mo_30X_RaBcl2_mut2-2_(FlagHydrazide).oib - C=2	55	210.817		MAX_B215_4mo_PdgfraBcl2_hydrazide_mut1-1.oib - C=3	55	45.763		MAX_B215_4mo_PdgfraBcl2_hydrazide_mut1-2.oib - C=0	55	32.394		MAX_B215_4mo_PdgfraBcl2_hydrazide_ctrl1-1.oib - C=0	55	20.396		MAX_B215_4mo_PdgfraBcl2_hydrazide_ctrl1-3.oib - C=0	55
												MAX_B99_4mo_30X_RaBcl2_ctrl1-3_(FlagHydrazide).oib - C=2	56	573.491																		MAX_B99_4mo_30X_RaBcl2_mut2-2_(FlagHydrazide).oib - C=2	56	331.651		MAX_B215_4mo_PdgfraBcl2_hydrazide_mut1-1.oib - C=3	56	32.908		MAX_B215_4mo_PdgfraBcl2_hydrazide_mut1-2.oib - C=0	56	144.83		MAX_B215_4mo_PdgfraBcl2_hydrazide_ctrl1-1.oib - C=0	56	34.451		MAX_B215_4mo_PdgfraBcl2_hydrazide_ctrl1-3.oib - C=0	56
												MAX_B99_4mo_30X_RaBcl2_ctrl1-3_(FlagHydrazide).oib - C=2	57	168.482																		MAX_B99_4mo_30X_RaBcl2_mut2-2_(FlagHydrazide).oib - C=2	57	317.768		MAX_B215_4mo_PdgfraBcl2_hydrazide_mut1-1.oib - C=3	57	213.045		MAX_B215_4mo_PdgfraBcl2_hydrazide_mut1-2.oib - C=0	57	34.451		MAX_B215_4mo_PdgfraBcl2_hydrazide_ctrl1-1.oib - C=0	57	26.395		MAX_B215_4mo_PdgfraBcl2_hydrazide_ctrl1-3.oib - C=0	57
												MAX_B99_4mo_30X_RaBcl2_ctrl1-3_(FlagHydrazide).oib - C=2	58	313.997																		MAX_B99_4mo_30X_RaBcl2_mut2-2_(FlagHydrazide).oib - C=2	58	284.86		MAX_B215_4mo_PdgfraBcl2_hydrazide_mut1-1.oib - C=3	58	249.895		MAX_B215_4mo_PdgfraBcl2_hydrazide_mut1-2.oib - C=0	58	22.11		MAX_B215_4mo_PdgfraBcl2_hydrazide_ctrl1-1.oib - C=0	58	41.135		MAX_B215_4mo_PdgfraBcl2_hydrazide_ctrl1-3.oib - C=0	58
												MAX_B99_4mo_30X_RaBcl2_ctrl1-3_(FlagHydrazide).oib - C=2	59	111.579																		MAX_B99_4mo_30X_RaBcl2_mut2-2_(FlagHydrazide).oib - C=2	59	31.88		MAX_B215_4mo_PdgfraBcl2_hydrazide_mut1-1.oib - C=3	59	28.623		MAX_B215_4mo_PdgfraBcl2_hydrazide_mut1-2.oib - C=0	59	69.244		MAX_B215_4mo_PdgfraBcl2_hydrazide_ctrl1-1.oib - C=0	59	170.025		MAX_B215_4mo_PdgfraBcl2_hydrazide_ctrl1-3.oib - C=0	59
												MAX_B99_4mo_30X_RaBcl2_ctrl1-3_(FlagHydrazide).oib - C=2	60	154.085																		MAX_B99_4mo_30X_RaBcl2_mut2-2_(FlagHydrazide).oib - C=2	60	398.496		MAX_B215_4mo_PdgfraBcl2_hydrazide_mut1-1.oib - C=3	60	27.595		MAX_B215_4mo_PdgfraBcl2_hydrazide_mut1-2.oib - C=0	60	634.337		MAX_B215_4mo_PdgfraBcl2_hydrazide_ctrl1-1.oib - C=0	60	36.679		MAX_B215_4mo_PdgfraBcl2_hydrazide_ctrl1-3.oib - C=0	60
												MAX_B99_4mo_30X_RaBcl2_ctrl1-3_(FlagHydrazide).oib - C=2	61	20.225																		MAX_B99_4mo_30X_RaBcl2_mut2-2_(FlagHydrazide).oib - C=2	61	198.477		MAX_B215_4mo_PdgfraBcl2_hydrazide_mut1-1.oib - C=3	61	194.877		MAX_B215_4mo_PdgfraBcl2_hydrazide_mut1-2.oib - C=0	61	20.91		MAX_B215_4mo_PdgfraBcl2_hydrazide_ctrl1-1.oib - C=0	61	24.338		MAX_B215_4mo_PdgfraBcl2_hydrazide_ctrl1-3.oib - C=0	61
												MAX_B99_4mo_30X_RaBcl2_ctrl1-3_(FlagHydrazide).oib - C=2	62	21.253																		MAX_B99_4mo_30X_RaBcl2_mut2-2_(FlagHydrazide).oib - C=2	62	137.117		MAX_B215_4mo_PdgfraBcl2_hydrazide_mut1-1.oib - C=3	62	21.082		MAX_B215_4mo_PdgfraBcl2_hydrazide_mut1-2.oib - C=0	62	26.224		MAX_B215_4mo_PdgfraBcl2_hydrazide_ctrl1-1.oib - C=0	62	543.668		MAX_B215_4mo_PdgfraBcl2_hydrazide_ctrl1-3.oib - C=0	62
												MAX_B99_4mo_30X_RaBcl2_ctrl1-3_(FlagHydrazide).oib - C=2	63	32.394																		MAX_B99_4mo_30X_RaBcl2_mut2-2_(FlagHydrazide).oib - C=2	63	104.037		MAX_B215_4mo_PdgfraBcl2_hydrazide_mut1-1.oib - C=3	63	25.538		MAX_B215_4mo_PdgfraBcl2_hydrazide_mut1-2.oib - C=0	63	86.212		MAX_B215_4mo_PdgfraBcl2_hydrazide_ctrl1-1.oib - C=0	63	22.967		MAX_B215_4mo_PdgfraBcl2_hydrazide_ctrl1-3.oib - C=0	63
																																MAX_B99_4mo_30X_RaBcl2_mut2-2_(FlagHydrazide).oib - C=2	64	99.067		MAX_B215_4mo_PdgfraBcl2_hydrazide_mut1-1.oib - C=3	64	21.082		MAX_B215_4mo_PdgfraBcl2_hydrazide_mut1-2.oib - C=0	64	135.403		MAX_B215_4mo_PdgfraBcl2_hydrazide_ctrl1-1.oib - C=0	64	50.905		MAX_B215_4mo_PdgfraBcl2_hydrazide_ctrl1-3.oib - C=0	64
																																MAX_B99_4mo_30X_RaBcl2_mut2-2_(FlagHydrazide).oib - C=2	65	30.337						MAX_B215_4mo_PdgfraBcl2_hydrazide_mut1-2.oib - C=0	65	79.356		MAX_B215_4mo_PdgfraBcl2_hydrazide_ctrl1-1.oib - C=0	65	57.246		MAX_B215_4mo_PdgfraBcl2_hydrazide_ctrl1-3.oib - C=0	65
																																								MAX_B215_4mo_PdgfraBcl2_hydrazide_mut1-2.oib - C=0	66	64.273		MAX_B215_4mo_PdgfraBcl2_hydrazide_ctrl1-1.oib - C=0	66	324.281		MAX_B215_4mo_PdgfraBcl2_hydrazide_ctrl1-3.oib - C=0	66
																																								MAX_B215_4mo_PdgfraBcl2_hydrazide_mut1-2.oib - C=0	67	23.824		MAX_B215_4mo_PdgfraBcl2_hydrazide_ctrl1-1.oib - C=0	67	48.162		MAX_B215_4mo_PdgfraBcl2_hydrazide_ctrl1-3.oib - C=0	67
																																								MAX_B215_4mo_PdgfraBcl2_hydrazide_mut1-2.oib - C=0	68	197.791		MAX_B215_4mo_PdgfraBcl2_hydrazide_ctrl1-1.oib - C=0	68	51.076		MAX_B215_4mo_PdgfraBcl2_hydrazide_ctrl1-3.oib - C=0	68
																																								MAX_B215_4mo_PdgfraBcl2_hydrazide_mut1-2.oib - C=0	69	53.818		MAX_B215_4mo_PdgfraBcl2_hydrazide_ctrl1-1.oib - C=0	69	23.995		MAX_B215_4mo_PdgfraBcl2_hydrazide_ctrl1-3.oib - C=0	69
																																								MAX_B215_4mo_PdgfraBcl2_hydrazide_mut1-2.oib - C=0	70	21.596		MAX_B215_4mo_PdgfraBcl2_hydrazide_ctrl1-1.oib - C=0	70	58.789		MAX_B215_4mo_PdgfraBcl2_hydrazide_ctrl1-3.oib - C=0	70
																																								MAX_B215_4mo_PdgfraBcl2_hydrazide_mut1-2.oib - C=0	71	20.396		MAX_B215_4mo_PdgfraBcl2_hydrazide_ctrl1-1.oib - C=0	71	1376.82		MAX_B215_4mo_PdgfraBcl2_hydrazide_ctrl1-3.oib - C=0	71
																																								MAX_B215_4mo_PdgfraBcl2_hydrazide_mut1-2.oib - C=0	72	97.353		MAX_B215_4mo_PdgfraBcl2_hydrazide_ctrl1-1.oib - C=0	72	55.704		MAX_B215_4mo_PdgfraBcl2_hydrazide_ctrl1-3.oib - C=0	72
																																								MAX_B215_4mo_PdgfraBcl2_hydrazide_mut1-2.oib - C=0	73	531.328		MAX_B215_4mo_PdgfraBcl2_hydrazide_ctrl1-1.oib - C=0	73	552.923		MAX_B215_4mo_PdgfraBcl2_hydrazide_ctrl1-3.oib - C=0	73
																																								MAX_B215_4mo_PdgfraBcl2_hydrazide_mut1-2.oib - C=0	74	28.966		MAX_B215_4mo_PdgfraBcl2_hydrazide_ctrl1-1.oib - C=0	74	62.045		MAX_B215_4mo_PdgfraBcl2_hydrazide_ctrl1-3.oib - C=0	74
																																								MAX_B215_4mo_PdgfraBcl2_hydrazide_mut1-2.oib - C=0	75	213.045		MAX_B215_4mo_PdgfraBcl2_hydrazide_ctrl1-1.oib - C=0	75	74.043		MAX_B215_4mo_PdgfraBcl2_hydrazide_ctrl1-3.oib - C=0	75
																																								MAX_B215_4mo_PdgfraBcl2_hydrazide_mut1-2.oib - C=0	76	28.109		MAX_B215_4mo_PdgfraBcl2_hydrazide_ctrl1-1.oib - C=0	76	112.95		MAX_B215_4mo_PdgfraBcl2_hydrazide_ctrl1-3.oib - C=0	76
																																								MAX_B215_4mo_PdgfraBcl2_hydrazide_mut1-2.oib - C=0	77	31.88		MAX_B215_4mo_PdgfraBcl2_hydrazide_ctrl1-1.oib - C=0	77	30.508		MAX_B215_4mo_PdgfraBcl2_hydrazide_ctrl1-3.oib - C=0	77
																																												MAX_B215_4mo_PdgfraBcl2_hydrazide_ctrl1-1.oib - C=0	78	36.679		MAX_B215_4mo_PdgfraBcl2_hydrazide_ctrl1-3.oib - C=0	78
																																																MAX_B215_4mo_PdgfraBcl2_hydrazide_ctrl1-3.oib - C=0	79
																																																MAX_B215_4mo_PdgfraBcl2_hydrazide_ctrl1-3.oib - C=0	80
																																																MAX_B215_4mo_PdgfraBcl2_hydrazide_ctrl1-3.oib - C=0	81
																																																MAX_B215_4mo_PdgfraBcl2_hydrazide_ctrl1-3.oib - C=0	82
																																																MAX_B215_4mo_PdgfraBcl2_hydrazide_ctrl1-3.oib - C=0	83
																																																MAX_B215_4mo_PdgfraBcl2_hydrazide_ctrl1-3.oib - C=0	84
																																																MAX_B215_4mo_PdgfraBcl2_hydrazide_ctrl1-3.oib - C=0	85
																																																MAX_B215_4mo_PdgfraBcl2_hydrazide_ctrl1-3.oib - C=0	86
[truncated: 31 more columns]

[truncated: 5 more sheets: Fig. 4C, Fig. 5A, Fig. 6D, S4A, Supp4B]
