# Supplementary material for: Apoptosis inhibition reprograms alveolar myofibroblasts toward ductal myofibroblasts
Source: bioRxiv. 2025 May 28:2025.05.26.654588. Preprint. [Version 1] doi: 10.1101/2025.05.26.654588 (PMC12148055; doi:10.1101/2025.05.26.654588)
Supplement: Supplement 3 — Supplemental Table S2: Raw data for scRNA-seq plots. [file media-3.xlsx]

## Sheet: Fig. 3C
	p_val	avg_log2FC	pct.1	pct.2	p_val_adj
0610009B22Rik	0.0129222	0.0799626	0.094	0.141	1
0610009O20Rik	0.0470891	0.391154	0.069	0.101	1
0610010F05Rik	0.914025	0.775704	0.108	0.118	1
0610010K14Rik	0.221111	0.472832	0.06	0.079	1
0610012G03Rik	0.105472	0.212738	0.157	0.206	1
0610030E20Rik	0.216782	0.672973	0.093	0.12	1
0610037L13Rik	0.0522204	0.371616	0.099	0.139	1
0610038B21Rik	0.258558	-0.345977	0.005	0.01	1
0610040B10Rik	0.986551	1.30257	0.016	0.017	1
0610040J01Rik	1.48399356576629e-05	-1.71522	0.006	0.026	0.339285
0610043K17Rik	0.411391	1.06981	0.104	0.098	1
1010001N08Rik	8.86349690047986e-13	-1.74662	0.02	0.079	2.02646129635671e-08
1110002L01Rik	0.864096	0.449412	0.051	0.05	1
1110002O04Rik	0.00220147	0.200377	0.012	0.031	1
1110004E09Rik	0.0421114	0.516591	0.057	0.086	1
1110004F10Rik	0.0256493	0.0183926	0.321	0.441	1
1110008F13Rik	0.0188674	0.371518	0.152	0.221	1
1110008L16Rik	0.900309	1.25636	0.022	0.022	1
1110008P14Rik	0.0655972	0.256073	0.077	0.108	1
1110012L19Rik	4.8300753403068e-06	-0.17754	0.063	0.129	0.11043
1110017D15Rik	0.217254	-0.751095	0.005	0.01	1
1110019D14Rik	0.536705	0.678947	0.013	0.017	1
1110020A21Rik	0.466297	0.675783	0.014	0.019	1
1110032A03Rik	0.440368	0.960135	0.092	0.086	1
1110034G24Rik	0.141857	0.553843	0.089	0.118	1
1110038F14Rik	0.167497	0.404324	0.168	0.218	1
1110046J04Rik	0.0973403	0.264461	0.076	0.103	1
1110051M20Rik	0.22177	0.669901	0.244	0.254	1
1110059E24Rik	0.016474	0.113923	0.138	0.197	1
1110059G10Rik	0.000249875	-0.228096	0.105	0.177	1
1110065P20Rik	6.18177197841513e-12	-0.481156	0.098	0.223	1.41333852742505e-07
1190002N15Rik	0.263597	0.723868	0.087	0.074	1
1190005I06Rik	9.44794272215937e-08	-2.53829	0.002	0.019	0.00216008
1190007I07Rik	0.536741	0.40137	0.059	0.07	1
1200007C13Rik	0.952368	0.953086	0.112	0.12	1
1300002E11Rik	0.00134138	-0.0588281	0.1	0.161	1
1500002C15Rik	0.413817	-0.0763449	0.008	0.012	1
1500009L16Rik	3.75017469680974e-09	-0.321034	0.147	0.281	8.5740244093161e-05
1500011B03Rik	0.128134	3.00943	0.014	0.005	1
1500011K16Rik	1.05158069797448e-06	-0.200255	0.138	0.245	0.0240423
1500015A07Rik	0.94357	0.934969	0.023	0.024	1
1500015O10Rik	1.3963414878854e-18	-1.21092	0.081	0.221	3.1924555437524e-14
1500035N22Rik	1.25984326493802e-07	-1.1598	0.015	0.053	0.00288038
1600002K03Rik	0.16564	1.47778	0.055	0.041	1
1600010M07Rik	0.134359	0.738829	0.076	0.103	1
1600012H06Rik	0.0057833	0.0523466	0.061	0.101	1
1600014C10Rik	0.303961	0.48697	0.011	0.017	1
1600020E01Rik	0.360295	0.56318	0.077	0.094	1
1700001L05Rik	7.07566145003873e-07	-2.43249	0.003	0.022	0.0161771
1700007G11Rik	0.00828957	-0.704905	0.004	0.014	1
1700008J07Rik	0.112436	-0.0565932	0.01	0.019	1
1700017B05Rik	0.000105621	-0.505745	0.027	0.062	1
1700018A04Rik	0.052845	1.19951	0.157	0.134	1
1700019L13Rik	0.19777	0.163186	0.027	0.038	1
1700020I14Rik	0.125057	0.176088	0.263	0.341	1
1700021F05Rik	0.0108456	0.0729135	0.092	0.139	1
1700021F13Rik	0.35823	1.10744	0.055	0.046	1
1700023F06Rik	0.00303475	-0.833668	0.007	0.022	1
1700025G04Rik	1.25235513285522e-23	1.64628	0.473	0.281	2.86325954024689e-19
1700029J07Rik	0.0268733	-0.135347	0.016	0.031	1
1700030K09Rik	0.415848	0.447112	0.047	0.058	1
1700037C18Rik	0.947607	1.36642	0.018	0.019	1
1700037H04Rik	0.0871712	0.0879856	0.015	0.026	1
1700042O10Rik	0.0262941	-0.0112455	0.026	0.046	1
1700047M11Rik	1.37776667688346e-10	-3.06501	0.002	0.024	3.14998795335866e-06
1700048O20Rik	0.169578	0.0766004	0.008	0.014	1
1700052K11Rik	0.8408	1.1492	0.026	0.029	1
1700056N10Rik	0.0883378	-0.475665	0.004	0.01	1
1700061G19Rik	3.23857046378302e-05	-1.25944	0.007	0.029	0.740434
1700066M21Rik	0.583312	0.555984	0.011	0.014	1
1700084C06Rik	0.130081	1.49074	0.062	0.046	1
1700085D07Rik	0.698029	-0.541501	0.008	0.01	1
1700086O06Rik	0.0974532	-0.548101	0.01	0.019	1
1700087M22Rik	0.147147	-0.183391	0.004	0.01	1
1700088E04Rik	0.169691	0.303889	0.011	0.019	1
1700096K18Rik	0.733956	0.978342	0.029	0.026	1
1700102H20Rik	0.00601271	-0.970521	0.002	0.01	1
1700109G14Rik	0.0112871	-1.77332	0.002	0.01	1
1700109H08Rik	0.00470707	-0.588346	0.025	0.05	1
1700109K24Rik	0.00416781	-0.129245	0.016	0.036	1
1700113A16Rik	0.769672	0.542681	0.01	0.012	1
1700113H08Rik	0.455871	0.152392	0.008	0.012	1
1700123O20Rik	3.72883545640154e-05	-0.179382	0.09	0.163	0.852524
1700126G02Rik	0.00105207	-1.06049	0.01	0.029	1
1810010H24Rik	0.118985	0.235374	0.044	0.062	1
1810013L24Rik	2.25514474419781e-08	-0.316301	0.123	0.24	0.000515594
1810022K09Rik	0.136231	0.117901	0.313	0.417	1
1810024B03Rik	0.304635	1.45704	0.038	0.029	1
1810030O07Rik	0.752573	1.12244	0.079	0.079	1
1810032O08Rik	0.970002	0.774134	0.044	0.046	1
1810034E14Rik	0.74814	0.631886	0.035	0.038	1
1810037I17Rik	0.765256	0.245537	0.38	0.477	1
1810041L15Rik	4.64643566614401e-06	-1.70335	0.004	0.022	0.106231
1810043G02Rik	0.262842	0.719659	0.032	0.043	1
1810055G02Rik	1.14726888772674e-05	-0.23212	0.037	0.084	0.2623
1810058I24Rik	0.0136455	0.0347903	0.277	0.384	1
1810062G17Rik	0.0612423	0.269719	0.03	0.048	1
1810062O18Rik	0.854782	0.924476	0.022	0.024	1
2010007H06Rik	0.784045	1.05165	0.014	0.012	1
2010107E04Rik	0.980319	0.134709	0.399	0.468	1
2010111I01Rik	4.1799402043514e-17	0.877401	0.704	0.659	9.55659728920861e-13
2010300F17Rik	0.00274719	-2.59121	0.002	0.01	1
2010310C07Rik	0.0836387	-0.764247	0.01	0.019	1
2010315B03Rik	0.00182319	0.0438109	0.031	0.062	1
2010320M18Rik	0.000969425	-0.150457	0.038	0.074	1
2200002D01Rik	0.000814498	-0.256354	0.048	0.089	1
2210016F16Rik	3.73609606450548e-06	-0.42525	0.071	0.141	0.0854184
2210016L21Rik	2.57265368122347e-05	-0.328637	0.143	0.242	0.588186
2210408I21Rik	4.55648870985601e-06	-0.492954	0.102	0.182	0.104175
2300009A05Rik	0.331892	1.31883	0.057	0.048	1
2310001H17Rik	0.0143569	-0.636248	0.023	0.043	1
2310009B15Rik	0.494361	0.59225	0.088	0.103	1
2310011J03Rik	0.337102	0.401416	0.115	0.141	1
2310022A10Rik	0.257197	0.750607	0.028	0.038	1
2310022B05Rik	0.0201589	0.215624	0.123	0.175	1
2310030G06Rik	0.685313	1.36527	0.01	0.012	1
2310033P09Rik	0.163808	0.515654	0.092	0.12	1
2310035C23Rik	0.304032	0.222476	0.176	0.216	1
2310039H08Rik	0.0102636	0.271078	0.065	0.103	1
2310040G07Rik	0.066071	1.78118	0.03	0.014	1
2310057M21Rik	0.628509	0.524242	0.037	0.043	1
2310061I04Rik	0.329281	0.428898	0.019	0.026	1
2410002F23Rik	0.00671758	0.139212	0.051	0.086	1
2410004B18Rik	0.616165	0.770096	0.108	0.108	1
2410015M20Rik	0.146175	0.175151	0.273	0.362	1
2410080I02Rik	0.0898589	2.13729	0.037	0.022	1
2410089E03Rik	0.0212631	0.034304	0.254	0.353	1
2410131K14Rik	0.680881	0.864909	0.017	0.014	1
2510002D24Rik	0.00071086	0.13859	0.062	0.11	1
2510009E07Rik	3.23470320928652e-09	-0.170822	0.197	0.36	7.39550194739176e-05
2510039O18Rik	0.000245821	-0.0227424	0.054	0.103	1
2510046G10Rik	0.0208446	13.9792	0.013	0	1
2610001J05Rik	3.70084655370724e-08	-0.389207	0.113	0.221	0.000846125
2610002M06Rik	5.3785755993752e-05	-0.265926	0.071	0.132	1
2610008E11Rik	0.705724	0.64751	0.15	0.173	1
2610020C07Rik	0.390854	0.720697	0.083	0.101	1
2610021A01Rik	0.235978	0.138704	0.037	0.05	1
2610035D17Rik	0.900642	0.148528	0.123	0.127	1
2610037D02Rik	0.661264	0.536508	0.093	0.106	1
2610044O15Rik8	0.265323	0.116696	0.052	0.067	1
2610300M13Rik	0.0215026	2.8797	0.028	0.01	1
2610301B20Rik	0.00159525	-0.254528	0.041	0.077	1
2610507B11Rik	0.0833269	0.50828	0.151	0.206	1
2610524H06Rik	0.581687	0.757818	0.03	0.036	1
2700016F22Rik	0.667139	1.17494	0.037	0.034	1
2700038G22Rik	0.643421	1.09668	0.02	0.024	1
2700046A07Rik	0.000195647	-2.04557	0.002	0.012	1
2700046G09Rik	0.506008	1.08199	0.009	0.012	1
2700049A03Rik	0.24823	0.577614	0.089	0.113	1
2700062C07Rik	0.216025	0.387152	0.072	0.094	1
2700081O15Rik	0.00416305	0.180296	0.179	0.264	1
2700097O09Rik	0.525837	0.894427	0.089	0.084	1
2810001G20Rik	0.127405	0.444259	0.051	0.072	1
2810004N23Rik	0.930761	0.3903	0.117	0.125	1
2810006K23Rik	0.365211	0.211386	0.046	0.058	1
2810021J22Rik	0.568022	1.20999	0.021	0.017	1
2810402E24Rik	0.442936	0.670928	0.028	0.036	1
2810403A07Rik	0.0131581	0.215353	0.156	0.225	1
2810405F17Rik	0.606595	1.35034	0.025	0.022	1
2810425M01Rik	0.925096	0.847989	0.02	0.019	1
2810432F15Rik	0.00107885	-1.42157	0.001	0.01	1
2810433D01Rik	7.64354930974616e-11	-4.59075	0.001	0.017	1.74754467868726e-06
2810454H06Rik	0.0173504	2.07531	0.043	0.019	1
2810457G06Rik	0.671553	1.10085	0.02	0.024	1
2810474O19Rik	0.355197	0.198697	0.164	0.199	1
2900009J06Rik	0.656317	0.124873	0.017	0.014	1
2900026A02Rik	0.00907507	0.552334	0.043	0.074	1
2900055J20Rik	0.0837044	0.403681	0.099	0.134	1
2900060B14Rik	0.709632	0.104371	0.021	0.024	1
2900076A07Rik	4.41880269441134e-05	-0.610581	0.061	0.118	1
2900089D17Rik	1.469794692462e-06	-1.09225	0.014	0.048	0.0336039
2900093K20Rik	0.298188	1.43949	0.048	0.038	1
2900097C17Rik	1.99157258097278e-05	-0.0441412	0.213	0.345	0.455333
3010003L21Rik	0.967618	1.4975	0.012	0.012	1
3110002H16Rik	0.0705888	-0.536246	0.029	0.046	1
3110009E18Rik	0.885261	0.746006	0.056	0.06	1
3110021N24Rik	0.22674	0.868894	0.074	0.06	1
3110040N11Rik	1.88986390107247e-05	-0.422013	0.037	0.084	0.43208
3110043O21Rik	0.010234	0.197699	0.045	0.077	1
3110045C21Rik	0.0210437	2.5755	0.039	0.017	1
3110062M04Rik	0.758598	1.03383	0.036	0.034	1
3110082I17Rik	0.730777	0.620832	0.1	0.113	1
3222401L13Rik	0.156102	-0.195675	0.015	0.024	1
3300002A11Rik	0.208393	1.66991	0.012	0.005	1
3300002I08Rik	3.12856159358875e-05	-0.481009	0.031	0.072	0.715283
3632451O06Rik	6.68607040031416e-41	-2.53663	0.019	0.141	1.52863627562383e-36
3830403N18Rik	0.598142	0.263478	0.007	0.01	1
3830406C13Rik	1.01608071839402e-05	0.0397286	0.085	0.161	0.232307
4430402I18Rik	0.34489	-0.814817	0.006	0.01	1
4632404H12Rik	0.704469	1.15088	0.008	0.01	1
4632415L05Rik	0.185798	0.38053	0.062	0.082	1
4732419C18Rik	0.616017	1.2699	0.023	0.019	1
4732440D04Rik	0.515237	0.700451	0.038	0.046	1
4732471J01Rik	0.136402	0.21795	0.074	0.098	1
4732491K20Rik	0.748775	1.24096	0.011	0.01	1
4831440D22Rik	0.0154431	3.28512	0.03	0.01	1
4831440E17Rik	0.0275386	1.9069	0.041	0.019	1
4833412C05Rik	1.1562733294744e-05	-0.950248	0.016	0.048	0.264359
4833418N02Rik	0.291047	0.0909382	0.015	0.022	1
4833420G17Rik	0.0111418	0.264003	0.154	0.225	1
4833422C13Rik	0.0882655	0.0185808	0.013	0.024	1
4833439L19Rik	2.28502238959741e-05	-0.138947	0.079	0.149	0.522425
4921504A21Rik	0.875403	0.906844	0.018	0.019	1
4921507P07Rik	0.351357	0.951731	0.006	0.01	1
4921511C10Rik	0.518658	1.0166	0.054	0.048	1
4921524J17Rik	0.00896654	0.124861	0.115	0.17	1
4930402H24Rik	2.05069642070509e-08	-0.306498	0.289	0.47	0.000468851
4930425P05Rik	0.853213	0.685547	0.009	0.01	1
4930426I24Rik	0.601958	0.914459	0.01	0.007	1
4930426L09Rik	9.41120395531377e-06	-2.81399	0.001	0.01	0.215168
4930430F08Rik	0.273027	0.503768	0.038	0.05	1
4930444A19Rik	0.337222	0.548589	0.037	0.048	1
4930453N24Rik	0.564469	0.228591	0.133	0.156	1
4930455C13Rik	0.298718	0.134784	0.011	0.017	1
4930473A02Rik	0.908431	0.842141	0.018	0.019	1
4930480K23Rik	0.200755	1.95829	0.015	0.007	1
4930481A15Rik	0.877878	0.480581	0.032	0.034	1
4930503L19Rik	0.305064	-0.145382	0.076	0.094	1
4930517O19Rik	0.573521	0.40348	0.041	0.048	1
4930522L14Rik	0.0187055	-0.625664	0.02	0.038	1
4930523C07Rik	4.78220864037228e-06	-0.198799	0.289	0.451	0.109336
4930532G15Rik	0.220661	0.349979	0.005	0.01	1
4930533K18Rik	0.0248974	-0.0756263	0.011	0.024	1
4930545L23Rik	0.236349	2.38373	0.011	0.005	1
4930549C15Rik	0.348201	-0.0923374	0.006	0.01	1
4930550C14Rik	0.542793	0.811682	0.016	0.012	1
4930556J24Rik	0.581134	1.25603	0.013	0.01	1
4930556N13Rik	0.492079	0.686223	0.017	0.022	1
4930557K07Rik	0.0675123	0.0942068	0.021	0.036	1
4930570G19Rik	0.271809	0.10624	0.011	0.017	1
4930578G10Rik	0.054409	-0.394378	0.006	0.014	1
4930579G24Rik	0.203649	0.107679	0.014	0.022	1
4930579H20Rik	0.0890699	-0.192426	0.005	0.012	1
4930595D18Rik	0.798035	-0.130445	0.008	0.01	1
4930599N23Rik	0.14786	0.190828	0.037	0.053	1
4931403G20Rik	0.136145	0.183861	0.006	0.012	1
4931406C07Rik	0.000242852	-0.171412	0.059	0.11	1
4931406P16Rik	0.00181455	0.145942	0.19	0.288	1
4931414P19Rik	0.435598	1.42653	0.025	0.019	1
4931440J10Rik	0.260758	0.371402	0.007	0.012	1
4932422M17Rik	0.145291	2.23324	0.016	0.007	1
4932438A13Rik	0.232142	0.32167	0.292	0.376	1
4932438H23Rik	1.06283083061062e-05	-2.7034	0.002	0.014	0.242995
4932443L11Rik	0.898758	0.583545	0.009	0.01	1
4933404O12Rik	0.337472	0.945276	0.007	0.012	1
4933406C10Rik	0.774861	0.988384	0.01	0.012	1
4933406I18Rik	0.996429	0.412729	0.05	0.05	1
4933413L06Rik	6.38538028170036e-15	-3.61334	0.003	0.034	1.45988949380515e-10
4933415A04Rik	0.0209568	-0.409404	0.008	0.019	1
4933427D14Rik	0.00589133	-0.289893	0.043	0.074	1
4933431E20Rik	8.49888838381667e-06	-1.10543	0.006	0.026	0.19431
4933433G15Rik	0.987319	0.879712	0.012	0.012	1
4933433G19Rik	0.149714	0.292436	0.009	0.017	1
4933434E20Rik	0.943843	0.737862	0.127	0.137	1
5031425E22Rik	0.526568	0.344912	0.2	0.237	1
5031439G07Rik	0.015575	0.272975	0.088	0.132	1
5330417C22Rik	0.216038	-1.80061	0.005	0.01	1
5430401H09Rik	0.541547	0.399563	0.011	0.014	1
5430402O13Rik	0.783154	1.03732	0.014	0.012	1
5430403G16Rik	0.0414916	-1.23964	0.006	0.014	1
5430416N02Rik	0.427134	0.719655	0.055	0.067	1
5430431A17Rik	0.123063	0.0443728	0.007	0.014	1
5730409E04Rik	0.039374	0.167136	0.034	0.055	1
5730455P16Rik	0.00253675	-0.252077	0.066	0.11	1
5730480H06Rik	0.0179134	-0.320033	0.034	0.058	1
5730522E02Rik	0.0490723	-0.28588	0.009	0.019	1
5730596B20Rik	0.638861	1.31021	0.022	0.019	1
5830416I19Rik	3.2053250317866e-07	-1.59393	0.019	0.06	0.00732834
5830454E08Rik	0.701802	0.720114	0.008	0.01	1
5930412G12Rik	1.37267503631813e-06	-1.28952	0.011	0.041	0.0313835
5930430L01Rik	0.00032029	-0.04878	0.098	0.165	1
6030408B16Rik	0.00760243	-1.6262	0.005	0.017	1
6030419C18Rik	0.684907	0.822515	0.014	0.017	1
6030443J06Rik	3.36781923120652e-06	-1.12216	0.018	0.053	0.0769985
6030445D17Rik	0.00274246	-3.28523	0.002	0.01	1
6030458C11Rik	0.15584	0.617095	0.068	0.091	1
6230400D17Rik	0.494199	0.534028	0.032	0.026	1
6330403K07Rik	0.00188831	0.0859645	0.344	0.516	1
6330418K02Rik	0.40478	0.018678	0.018	0.024	1
6330562C20Rik	0.584611	0.156115	0.013	0.01	1
6430548M08Rik	0.16796	0.0492064	0.008	0.014	1
6530403H02Rik	4.49523377542072e-12	-2.3833	0.004	0.034	1.02774529807444e-07
6530409C15Rik	0.380061	0.800241	0.016	0.022	1
6530437J22Rik	0.000536327	-1.50605	0.003	0.014	1
6720427I07Rik	0.140274	0.354786	0.085	0.113	1
6720489N17Rik	0.394468	1.81729	0.012	0.007	1
8030462N17Rik	0.104339	0.199144	0.099	0.132	1
8430408G22Rik	0.0516717	-1.77272	0.005	0.012	1
9030025P20Rik	0.733377	0.355348	0.017	0.019	1
9030624J02Rik	3.78231600810264e-05	0.0339435	0.123	0.211	0.864751
9130008F23Rik	0.0686184	-0.090008	0.006	0.014	1
9130011E15Rik	0.6636	0.532142	0.131	0.149	1
9130015G15Rik	0.564462	1.57499	0.01	0.007	1
9130019O22Rik	0.185782	-0.309546	0.012	0.019	1
9130023H24Rik	0.0873838	0.0987021	0.012	0.022	1
9130221H12Rik	0.786122	1.21509	0.023	0.022	1
9130401M01Rik	0.285003	0.815954	0.064	0.082	1
9230110C19Rik	0.123555	2.06407	0.02	0.01	1
9330020H09Rik	0.934184	-0.332449	0.012	0.012	1
9330104G04Rik	0.259157	-0.847273	0.005	0.01	1
9330111N05Rik	0.0101423	-0.345508	0.011	0.026	1
9330136K24Rik	0.0459838	-0.0691587	0.01	0.022	1
9330158H04Rik	1.76220986345526e-08	-2.77757	0.002	0.022	0.000402894
9330160F10Rik	0.838565	1.33721	0.015	0.017	1
9330175M20Rik	0.00224626	-0.246192	0.016	0.038	1
9330179D12Rik	2.80386002576746e-11	-4.86247	0.001	0.019	6.41046517691215e-07
9330198N18Rik	0.355373	1.5164	0.015	0.01	1
9430015G10Rik	0.36561	1.17818	0.024	0.017	1
9430037G07Rik	0.39751	0.252984	0.006	0.01	1
9430038I01Rik	0.350444	1.51232	0.054	0.046	1
9530026P05Rik	0.197427	-0.0391687	0.607	0.683	1
9530068E07Rik	4.94762326592997e-10	-0.538568	0.205	0.374	1.13117510728957e-05
9530077C05Rik	0.000547037	-0.214146	0.031	0.065	1
9530082P21Rik	0.286797	0.25761	0.016	0.01	1
9630028H03Rik	0.595574	0.76801	0.022	0.026	1
9930021J03Rik	0.0152109	0.171217	0.243	0.336	1
9930104L06Rik	0.171007	0.304819	0.045	0.062	1
9930111J21Rik2	0.0687023	-1.47832	0.005	0.012	1
a	0.0664464	-0.276586	0.013	0.024	1
A030001D20Rik	0.548186	1.63196	0.013	0.01	1
A130010J15Rik	0.435684	0.647335	0.012	0.017	1
A230050P20Rik	0.00222932	-0.18224	0.055	0.096	1
A230057D06Rik	1.18300023796041e-26	-2.71037	0.014	0.098	2.70469344404888e-22
A230083G16Rik	0.5503	1.01499	0.007	0.01	1
A330008L17Rik	2.26473093459763e-05	-2.03061	0.003	0.019	0.517785
A330032B11Rik	0.193391	0.509438	0.006	0.012	1
A330069E16Rik	0.452942	0.672248	0.033	0.026	1
A430005L14Rik	0.0213761	1.13824	0.083	0.053	1
A430033K04Rik	0.112674	0.321428	0.038	0.055	1
A430046D13Rik	0.0606079	0.023548	0.021	0.036	1
A430073D23Rik	0.000649376	-1.57791	0.007	0.024	1
A430105I19Rik	0.0636006	-0.483615	0.028	0.046	1
A430105J06Rik	0.376684	0.688098	0.008	0.012	1
A430110L20Rik	0.068236	-0.206832	0.006	0.014	1
A4galt	0.0117897	0.148994	0.036	0.062	1
A530001N23Rik	0.0310881	-0.528169	0.003	0.01	1
A530013C23Rik	0.11585	0.230059	0.012	0.022	1
A530017D24Rik	0.246415	0.293552	0.014	0.022	1
A530020G20Rik	0.00151875	-0.734498	0.005	0.019	1
A530084C06Rik	0.586394	0.960558	0.011	0.014	1
A530095I07Rik	0.0647494	-1.13199	0.003	0.01	1
A630014C17Rik	0.253562	1.96318	0.011	0.005	1
A630023A22Rik	5.73390845122602e-13	-4.21983	0.001	0.022	1.3109434892038e-08
A630072M18Rik	0.636362	1.25871	0.035	0.031	1
A630089N07Rik	0.0953697	0.0383091	0.043	0.062	1
A730011C13Rik	0.0175193	-0.271772	0.005	0.014	1
A730017C20Rik	0.0001037	-1.05964	0.004	0.019	1
A730020M07Rik	0.00595775	-1.81269	0.002	0.01	1
A730049H05Rik	0.00804222	-0.537625	0.003	0.012	1
A730056A06Rik	2.00029534124853e-06	-2.18801	0.002	0.017	0.0457328
A730081D07Rik	0.00148997	-0.252676	0.033	0.065	1
A830010M20Rik	0.121256	0.358073	0.048	0.067	1
A830018L16Rik	7.13480733125347e-05	-2.94118	0.001	0.01	1
A830019P07Rik	0.0649911	-0.914952	0.003	0.01	1
A830082K12Rik	0.0112803	-0.389933	0.021	0.041	1
A930004D18Rik	0.0317779	-1.04694	0.005	0.014	1
A930007I19Rik	0.406721	1.09779	0.026	0.019	1
A930009A15Rik	0.00806206	-0.132265	0.003	0.012	1
A930015D03Rik	0.0474772	0.39639	0.051	0.077	1
AA986860	0.0517713	-0.64516	0.007	0.017	1
Aaas	0.968483	0.627306	0.035	0.036	1
Aacs	0.0543007	0.138279	0.022	0.038	1
Aaed1	0.667924	0.531525	0.331	0.396	1
Aagab	0.411172	1.09405	0.07	0.062	1
Aak1	6.41588543136086e-05	-0.176847	0.213	0.326	1
Aamdc	0.0461784	0.164623	0.155	0.211	1
Aamp	0.19714	0.325897	0.233	0.305	1
Aar2	0.202755	0.391725	0.04	0.055	1
Aard	0.00732656	0.328648	0.1	0.153	1
Aars	0.000431086	0.101864	0.083	0.144	1
Aars2	0.978075	0.945544	0.019	0.019	1
Aarsd1	0.997038	0.802862	0.031	0.031	1
Aasdh	0.957936	0.381457	0.042	0.043	1
Aasdhppt	0.0288269	-0.261613	0.085	0.122	1
Aatf	0.105017	0.632352	0.138	0.187	1
Aatk	1.74862957453857e-14	-2.02836	0.007	0.05	3.99789179626753e-10
AB124611	0.221676	1.88902	0.011	0.005	1
Abat	3.26522277967718e-11	-0.765493	0.057	0.146	7.46527884117594e-07
Abca1	5.88665855341593e-15	-0.596409	0.127	0.285	1.34586674506748e-10
Abca14	0.0202351	-1.27685	0.009	0.022	1
Abca2	3.04962589572494e-05	-0.563506	0.02	0.053	0.697236
Abca3	7.18730096388634e-09	-0.638096	0.089	0.187	0.000164323
Abca4	0.354681	1.77196	0.015	0.01	1
Abca5	0.275357	0.532959	0.078	0.098	1
Abca6	0.340732	-0.634564	0.017	0.024	1
Abca7	0.0333344	1.01293	0.061	0.036	1
Abca8a	0.954227	0.431428	0.141	0.153	1
Abca8b	0.00144176	-2.65893	0.005	0.019	1
Abca9	0.824195	0.861196	0.058	0.058	1
Abcb10	0.040712	0.0540134	0.056	0.084	1
Abcb1b	1.18711464683894e-06	-0.171271	0.064	0.134	0.027141
Abcb6	0.0506267	-0.474555	0.019	0.034	1
Abcb7	1.82689180026346e-06	-0.316816	0.123	0.218	0.0417682
Abcb8	0.158875	-0.424131	0.028	0.041	1
Abcb9	0.00630263	-0.401408	0.009	0.024	1
Abcc1	2.86267860963987e-06	-0.161896	0.182	0.305	0.0654494
Abcc10	0.178442	0.503349	0.042	0.058	1
Abcc4	0.00808729	-1.51643	0.004	0.014	1
Abcc5	0.0037177	0.11509	0.183	0.269	1
Abcc9	1.46801990592223e-12	-0.440888	0.323	0.549	3.35633391090999e-08
Abcd1	5.91386255500915e-06	-0.47576	0.04	0.091	0.135209
Abcd2	4.0276633583008e-05	1.41531	0.163	0.094	0.920845
Abcd3	0.000208411	0.0139092	0.154	0.247	1
Abcd4	2.20001005819006e-05	-0.439114	0.054	0.11	0.502988
Abce1	0.0323763	0.27077	0.137	0.192	1
Abcf1	0.699168	0.438717	0.199	0.233	1
Abcf2	0.0385895	-0.296098	0.047	0.072	1
Abcf3	0.152044	0.497193	0.075	0.101	1
Abcg1	0.32767	1.68179	0.013	0.007	1
Abcg2	2.74677799133484e-19	-0.729532	0.108	0.278	6.27995852158884e-15
Abcg4	0.052907	-0.570867	0.005	0.012	1
Abhd10	0.153179	0.21856	0.057	0.077	1
Abhd11	0.302404	0.284092	0.071	0.089	1
Abhd12	0.0143677	0.215567	0.105	0.156	1
Abhd13	1.851893986954e-05	-0.267761	0.04	0.089	0.423399
Abhd14a	0.0654403	0.510149	0.091	0.127	1
Abhd14b	5.49615061874735e-06	-0.448794	0.097	0.177	0.125658
Abhd16a	0.000250454	-0.167979	0.128	0.206	1
Abhd17a	0.0245413	0.113913	0.141	0.199	1
Abhd17b	5.79595259462166e-05	-0.0532961	0.12	0.204	1
Abhd17c	0.400956	0.184078	0.053	0.065	1
Abhd18	0.366634	0.538134	0.109	0.132	1
Abhd2	0.000830434	-0.107507	0.143	0.218	1
Abhd3	0.0667708	-1.03063	0.006	0.014	1
Abhd4	0.462061	0.64134	0.117	0.141	1
Abhd5	0.0128026	-0.119061	0.057	0.091	1
Abhd6	3.74521903102418e-09	-2.01674	0.005	0.034	8.56269427063058e-05
Abhd8	1.01299222730498e-06	-0.119202	0.089	0.175	0.02316
Abi1	0.0252468	0.0293926	0.28	0.386	1
Abi2	0.327642	0.418186	0.126	0.153	1
Abi3	0.0874365	-1.01217	0.004	0.01	1
Abi3bp	1.61645349736073e-20	1.47048	0.544	0.403	3.69569763101585e-16
Abl1	9.52056478855955e-07	-0.339353	0.153	0.269	0.0217669
Abl2	0.105974	-0.0126067	0.136	0.177	1
Ablim1	1.16818935547242e-22	-0.823972	0.388	0.664	2.67083132341659e-18
Ablim2	3.59973795261374e-14	-2.04897	0.014	0.07	8.2300808810608e-10
Ablim3	0.00139378	-0.593925	0.008	0.024	1
Abr	0.00958848	0.0940699	0.117	0.173	1
Abracl	0.00148399	-0.356568	0.077	0.127	1
Abraxas1	0.85742	0.822556	0.036	0.038	1
Abraxas2	0.0552779	0.336908	0.092	0.129	1
Abt1	0.85522	0.140677	0.071	0.077	1
Abtb1	0.195564	1.09445	0.075	0.06	1
Abtb2	1.59009438222275e-05	-0.643414	0.078	0.146	0.363543
AC061963.1	0.124692	1.1695	0.02	0.01	1
AC110166.1	0.583064	0.973651	0.039	0.046	1
AC110166.2	0.348551	0.0401359	0.006	0.01	1
AC112943.2	0.752445	0.728592	0.008	0.01	1
AC122413.1	0.533014	1.61028	0.01	0.007	1
AC123870.1	0.500252	0.186377	0.009	0.012	1
AC129328.1	0.671271	0.955844	0.03	0.026	1
AC130815.2	0.066552	-0.190803	0.016	0.029	1
AC149090.1	0.0740972	0.633186	0.27	0.269	1
AC151836.1	0.0311531	-0.560386	0.026	0.046	1
AC154683.1	0.867578	1.45228	0.015	0.014	1
AC154760.1	0.000103851	-1.24658	0.004	0.019	1
AC158605.1	7.09724314508019e-05	-3.12085	0.001	0.01	1
AC160336.1	0.000495277	-0.846605	0.011	0.031	1
AC161607.1	0.0622607	1.44463	0.095	0.072	1
AC162302.1	0.0959768	0.289861	0.205	0.269	1
AC163032.1	0.144374	-0.051639	0.013	0.022	1
AC164424.1	0.00419827	-0.505024	0.012	0.029	1
AC165271.1	0.111093	-0.0382054	0.005	0.012	1
AC165953.2	1.13183563384852e-06	-0.0743922	0.096	0.185	0.0258772
AC166832.3	0.399	1.04642	0.006	0.01	1
AC168090.1	0.0845639	0.18482	0.01	0.019	1
AC174678.1	0.260233	0.502886	0.007	0.012	1
Acaa1a	2.50654825507005e-08	-0.232822	0.18	0.329	0.000573072
Acaa2	0.00466187	0.059192	0.276	0.398	1
Acaca	0.208134	0.22273	0.166	0.209	1
Acacb	0.492982	0.796813	0.017	0.022	1
Acad10	0.913702	0.584572	0.039	0.041	1
Acad11	0.603638	0.272282	0.031	0.036	1
Acad12	0.266348	1.3194	0.034	0.024	1
Acad8	0.0078445	-0.0239819	0.081	0.125	1
Acad9	0.0477353	0.109261	0.038	0.06	1
Acadl	0.0691953	0.304358	0.27	0.367	1
Acadm	0.404749	0.692603	0.273	0.305	1
Acads	0.0508087	0.156477	0.083	0.118	1
Acadsb	0.165578	0.353124	0.272	0.357	1
Acadvl	0.713981	0.331964	0.138	0.156	1
Acap2	4.93685811661664e-09	0.996971	0.493	0.458	0.000112871
Acap3	6.40145466004657e-08	-0.937068	0.024	0.072	0.00146357
Acat1	0.207584	0.272207	0.232	0.3	1
Acat2	0.0666477	0.327217	0.037	0.058	1
Acbd3	6.08798558297272e-09	-0.455334	0.193	0.345	0.00013919
Acbd4	0.0695196	0.208732	0.104	0.141	1
Acbd5	0.240702	0.278168	0.151	0.189	1
Acbd6	0.238243	0.337932	0.228	0.29	1
Accs	0.0129356	-0.107585	0.031	0.055	1
Acd	0.368607	0.613783	0.052	0.065	1
Ace	4.59543243394419e-36	-1.55214	0.06	0.242	1.05065371737266e-31
Acer2	0.0341889	-0.766897	0.012	0.024	1
Acer3	0.800224	0.48344	0.115	0.127	1
Ache	0.305188	0.380916	0.005	0.01	1
Acin1	0.613047	0.320719	0.338	0.424	1
Ackr3	1.54233982393893e-14	-1.44954	0.018	0.082	3.52625153947158e-10
Acly	0.0811976	0.485784	0.138	0.187	1
Aco1	0.0479693	0.207785	0.06	0.089	1
Aco2	0.838074	0.134522	0.216	0.247	1
Acot1	0.795336	0.602923	0.132	0.139	1
Acot11	1.28102415496698e-12	-1.15523	0.03	0.101	2.92880552550101e-08
Acot13	0.88803	0.901697	0.096	0.106	1
Acot2	0.720414	0.47226	0.085	0.084	1
Acot6	0.990071	1.18397	0.012	0.012	1
Acot7	0.0674789	-0.0568458	0.032	0.05	1
Acot8	0.541118	0.937933	0.056	0.05	1
Acot9	0.000454795	-0.225261	0.132	0.211	1
Acox1	0.093949	0.381252	0.1	0.134	1
Acox3	0.0519134	0.416834	0.047	0.072	1
Acoxl	0.222969	-0.179699	0.031	0.043	1
Acp1	0.644876	0.754153	0.213	0.237	1
Acp2	0.143325	0.498768	0.079	0.106	1
Acp6	0.0114028	-0.194065	0.043	0.072	1
Acrbp	0.00428395	-0.0266776	0.025	0.05	1
Acsf2	0.0184987	-0.111425	0.023	0.043	1
Acsl1	0.153482	0.390854	0.026	0.038	1
Acsl3	0.255065	0.526753	0.075	0.096	1
Acsl4	1.68135720818373e-06	-0.471683	0.104	0.194	0.0384409
Acsl5	0.000223185	-0.339474	0.087	0.149	1
Acss1	2.76427509482428e-13	-1.2897	0.028	0.101	6.31996214929676e-09
Acss2	0.250653	0.427591	0.122	0.153	1
Acss3	1.6348416900322e-13	-0.891134	0.096	0.223	3.73773855592061e-09
Acta2	7.43606891812924e-124	-3.07752	0.173	0.662	1.70010843675189e-119
Actb	9.41988115870932e-15	-0.357042	0.942	0.954	2.15366742931571e-10
Actc1	5.2677885004839e-27	-4.60136	0.007	0.074	1.20437448486563e-22
Actg1	1.83370386332319e-14	-0.549704	0.616	0.811	4.19239714271582e-10
Actg2	9.08526424884545e-122	-3.51656	0.029	0.319	2.07716396521354e-117
Actl6a	0.932495	0.94924	0.104	0.115	1
Actn1	4.37201183729873e-05	-0.494305	0.111	0.187	0.999573
Actn3	0.396767	0.39178	0.006	0.01	1
Actn4	3.5552365608625e-09	-0.351016	0.149	0.285	8.12833734909994e-05
Actr10	0.0881028	0.182213	0.244	0.331	1
Actr1a	0.010808	0.345479	0.133	0.197	1
Actr1b	0.000418145	0.0391025	0.095	0.161	1
Actr2	0.00241058	-0.0277748	0.252	0.367	1
Actr3	0.00203107	0.0708873	0.25	0.367	1
Actr3b	5.4080284390441e-07	-5.16249	0	0.01	0.0123644
Actr5	0.0669384	0.363567	0.03	0.048	1
Actr6	0.614313	0.447808	0.054	0.062	1
Actr8	0.318735	0.458027	0.075	0.094	1
Acvr1b	5.93001193736921e-06	-0.549954	0.04	0.091	0.135578
Acvr2a	0.0142316	0.74226	0.371	0.376	1
Acvr2b	0.0994266	0.53602	0.056	0.079	1
Acvrl1	0.00011962	-0.222703	0.113	0.189	1
Acy1	0.360097	0.0748987	0.012	0.017	1
Acy3	0.399186	0.728462	0.006	0.01	1
Acyp1	0.000506847	-0.0521765	0.099	0.165	1
Acyp2	1.15374111626806e-05	-0.091688	0.339	0.516	0.26378
Adal	0.0705806	0.0295174	0.025	0.041	1
Adam10	0.880714	0.393241	0.272	0.307	1
Adam11	0.0533541	0.102519	0.005	0.012	1
Adam15	9.03183650214723e-15	-0.551011	0.074	0.197	2.06494877948592e-10
Adam17	0.024703	0.154076	0.132	0.187	1
Adam19	8.79327850667831e-07	-0.211445	0.131	0.237	0.0201041
Adam3	0.0485752	1.84175	0.028	0.012	1
Adam33	5.02293844698221e-18	-1.0961	0.124	0.293	1.14839441713354e-13
Adam5	0.755931	0.634729	0.011	0.01	1
Adam8	0.0114115	-0.847757	0.002	0.01	1
Adam9	0.535432	0.74555	0.096	0.113	1
Adamts1	2.78675212322428e-09	-0.298283	0.525	0.729	6.37135137932768e-05
Adamts10	0.00154547	-0.147138	0.492	0.655	1
Adamts12	0.991965	0.185252	0.395	0.458	1
Adamts14	0.0243063	-0.471882	0.005	0.014	1
Adamts15	2.12294094574947e-08	-0.30946	0.103	0.206	0.000485368
Adamts17	4.75896864878708e-71	-1.85408	0.2	0.583	1.08804300217219e-66
Adamts19	2.4756142511766e-09	-2.17645	0.003	0.026	5.65999686246505e-05
Adamts2	4.87423549832679e-13	-0.627497	0.31	0.525	1.11439646198246e-08
Adamts3	0.930431	0.925383	0.083	0.086	1
Adamts4	6.50861783737743e-06	-2.68845	0.012	0.041	0.148807
Adamts5	1.10599855640649e-28	-0.895873	0.128	0.355	2.52864449951215e-24
Adamts6	5.75751779574817e-06	-0.328988	0.23	0.36	0.131634
Adamts7	0.170833	0.319629	0.009	0.017	1
Adamts8	4.21136553899244e-50	-1.96189	0.053	0.261	9.62844503179842e-46
Adamts9	3.93952869394906e-12	-0.687647	0.088	0.204	9.00694445297573e-08
Adamtsl1	3.16454757298087e-24	-2.12685	0.026	0.127	7.23510511610617e-20
Adamtsl2	5.06674070021134e-17	-0.778861	0.123	0.288	1.15840892628932e-12
Adamtsl3	9.06739568565278e-10	-2.05359	0.007	0.038	2.07307867561079e-05
Adamtsl4	0.0012604	0.0632127	0.077	0.129	1
Adamtsl5	1.58399628018264e-11	-1.2334	0.05	0.134	3.62149069538158e-07
Adap1	1.51750461020319e-57	-2.88654	0.016	0.163	3.46947079030754e-53
Adap2	0.0307768	-2.35225	0.003	0.01	1
Adar	0.00144932	-0.459135	0.034	0.067	1
Adarb1	8.80788916036084e-13	-0.563602	0.181	0.353	2.0137476987333e-08
Adat1	0.16725	0.343103	0.041	0.058	1
Adat2	0.128447	-0.182317	0.02	0.031	1
Adck1	0.419866	0.581302	0.026	0.034	1
Adck2	0.000487669	-0.449443	0.017	0.043	1
Adck5	0.115884	0.356789	0.097	0.129	1
Adcy2	0.0028749	-0.0992024	0.551	0.705	1
Adcy3	5.92910356445548e-06	-0.481781	0.079	0.151	0.135557
Adcy4	0.260233	-0.146404	0.007	0.012	1
Adcy5	7.61054402941143e-31	-1.45117	0.052	0.209	1.73999868144433e-26
Adcy6	0.000477829	-0.218684	0.046	0.089	1
Adcy7	3.95959705781189e-22	-0.925872	0.124	0.314	9.05282675327533e-18
Adcy8	4.2914229504743e-05	-2.29554	0.005	0.022	0.981148
Adcy9	0.309154	0.354682	0.168	0.206	1
Add1	2.48737008503566e-05	-0.263965	0.336	0.504	0.568687
Add3	0.293748	0.202064	0.281	0.35	1
Adgra2	0.639514	0.68003	0.088	0.101	1
Adgra3	0.2848	0.295786	0.107	0.132	1
Adgrb2	2.0103351183615e-07	-1.15372	0.004	0.026	0.00459623
Adgre5	0.0756252	0.297012	0.173	0.233	1
Adgrf5	0.19762	0.216403	0.04	0.055	1
Adgrg2	2.28040775025465e-26	-1.26924	0.082	0.254	5.21369623940721e-22
Adgrg6	0.000697448	-0.072208	0.317	0.451	1
Adgrl1	2.16934286563287e-10	-0.61558	0.109	0.228	4.95976859369644e-06
Adgrl2	9.95056191100886e-20	-0.623589	0.194	0.417	2.27499696971396e-15
Adgrl3	3.74909204889973e-12	0.814479	0.573	0.456	8.57154915139944e-08
Adgrv1	0.272324	0.917474	0.052	0.041	1
Adh1	3.52029826906902e-05	1.56479	0.099	0.038	0.804846
Adh5	0.0356672	0.177452	0.18	0.252	1
Adhfe1	0.258857	-0.45294	0.005	0.01	1
Adipor1	0.00966577	0.379217	0.133	0.199	1
Adipor2	0.192773	0.344685	0.122	0.156	1
Adk	0.00548779	0.450569	0.488	0.516	1
Adm	3.73537915806512e-08	-1.3055	0.025	0.074	0.00085402
Adnp	0.103765	0.60964	0.048	0.07	1
Adnp2	0.00190546	-0.118657	0.05	0.089	1
Ado	0.406795	0.339251	0.051	0.062	1
Adpgk	0.00167609	0.0620184	0.031	0.062	1
Adprh	3.03770466180043e-05	-0.150495	0.128	0.218	0.69451
Adprhl2	0.65869	0.711944	0.088	0.086	1
Adprm	0.0698661	0.31136	0.056	0.082	1
Adra1a	3.72867572717973e-07	1.27884	0.305	0.213	0.00852487
Adrb2	0.60307	1.62346	0.035	0.031	1
Adrm1	0.0432062	0.332233	0.084	0.12	1
Adsl	0.601421	0.418057	0.085	0.098	1
Adss	0.00747098	0.152181	0.126	0.189	1
Adssl1	0.194875	-0.286291	0.008	0.014	1
Aebp1	1.49706693136316e-16	-0.806168	0.119	0.281	3.42274412517559e-12
Aen	0.13296	1.61259	0.054	0.038	1
Aes	0.0696467	-0.0800632	0.419	0.554	1
Afap1	1.44393710823344e-07	-0.239223	0.227	0.388	0.00330127
Afap1l1	0.23427	-0.804036	0.014	0.022	1
Afap1l2	0.0033827	1.54703	0.082	0.043	1
Afdn	0.00139262	0.0470796	0.237	0.353	1
Aff1	0.247276	0.218947	0.317	0.4	1
Aff2	0.990702	0.568675	0.06	0.062	1
Aff3	6.23169249828493e-38	-1.19925	0.058	0.247	1.42475185588288e-33
Aff4	0.0193349	0.068893	0.336	0.463	1
Afg1l	0.327608	0.328029	0.07	0.086	1
Afg3l1	0.00366119	-0.0629285	0.092	0.144	1
Afg3l2	2.19223343240112e-05	-0.215481	0.07	0.134	0.50121
Aftph	0.0424314	0.244656	0.18	0.245	1
Aga	6.13755110450846e-12	-0.750702	0.049	0.137	1.40322830902377e-07
Agap1	0.540127	0.38038	0.231	0.242	1
Agap3	0.0763316	0.343184	0.085	0.118	1
Agbl3	0.641552	0.945102	0.083	0.082	1
Agbl4	0.000113283	-1.24832	0.003	0.017	1
Agbl5	0.152482	-0.0145879	0.016	0.026	1
Ager	0.513044	-0.0908698	0.117	0.134	1
Agfg1	0.015561	0.285365	0.137	0.199	1
Agfg2	0.747941	0.277913	0.054	0.06	1
Aggf1	0.000902667	0.0471365	0.097	0.158	1
Agk	0.0209834	0.188779	0.084	0.125	1
Agl	4.41210785445711e-08	-0.412354	0.09	0.185	0.00100874
Agmo	9.18159930112749e-09	-2.49905	0.01	0.046	0.000209919
Ago1	0.667719	0.509914	0.161	0.187	1
Ago3	0.0234514	0.0785697	0.246	0.336	1
Ago4	0.00249535	0.0265605	0.093	0.149	1
Agpat1	0.00506967	-0.173324	0.041	0.072	1
Agpat2	0.0340097	0.0331417	0.048	0.074	1
Agpat3	0.000979712	0.0602062	0.161	0.247	1
Agpat4	0.553042	0.398361	0.21	0.254	1
Agpat5	0.00110447	0.283456	0.129	0.204	1
Agps	0.0863406	0.274776	0.175	0.233	1
Agrn	2.00707249522922e-09	-1.00632	0.046	0.12	4.58876984584257e-05
Agrp	0.244126	0.421152	0.018	0.026	1
Agt	0.12469	0.33118	0.172	0.221	1
Agtpbp1	0.00542458	-0.060001	0.122	0.182	1
Agtrap	6.41302065383191e-06	-0.572249	0.048	0.103	0.146621
Ahctf1	1.17560158304966e-05	-0.198515	0.15	0.254	0.268778
Ahcy	0.426598	-0.0649288	0.012	0.017	1
Ahcyl1	2.796389766235e-05	-0.112794	0.172	0.283	0.639339
Ahcyl2	0.00839633	-0.0259386	0.109	0.161	1
Ahdc1	9.64191651910603e-05	-0.125197	0.158	0.259	1
Ahi1	0.0240625	0.158457	0.11	0.158	1
Ahnak	0.358209	0.0265651	0.679	0.765	1
Ahnak2	3.44207964606478e-45	-1.82665	0.053	0.247	7.8696266947979e-41
Ahr	0.274526	0.150363	0.016	0.024	1
Ahsa1	0.173014	0.332701	0.201	0.261	1
Ahsa2	0.030871	0.260865	0.106	0.151	1
AI314180	0.461771	0.402805	0.276	0.343	1
AI413582	0.168035	0.325966	0.028	0.041	1
AI429214	0.96859	1.39199	0.012	0.012	1
AI464131	0.71671	1.08177	0.012	0.01	1
AI480526	0.512025	1.15695	0.072	0.067	1
AI504432	0.258558	-1.24648	0.005	0.01	1
AI597479	0.0195918	0.0133179	0.035	0.06	1
AI606181	0.0329904	-0.246932	0.013	0.026	1
AI837181	0.00331197	-0.0163227	0.092	0.146	1
AI838599	7.15111666644715e-15	-1.68665	0.024	0.096	1.63495980344981e-10
AI839979	0.00797313	-1.0899	0.003	0.012	1
AI854703	0.115805	-0.441916	0.004	0.01	1
AI987944	0.000313604	-0.186983	0.041	0.082	1
Aifm1	0.115814	0.351228	0.088	0.118	1
Aifm2	0.877333	1.06427	0.042	0.046	1
Aig1	1.39561064364977e-10	-0.459013	0.282	0.489	3.19078461457647e-06
Aim2	0.0307424	-1.62356	0.003	0.01	1
Aimp1	0.654687	0.644474	0.27	0.309	1
Aimp2	0.138646	0.337939	0.041	0.058	1
Aip	0.324552	0.571424	0.158	0.199	1
Airn	0.000251365	0.634074	0.513	0.501	1
Ajuba	0.179796	0.587189	0.015	0.024	1
Ak1	0.00281455	0.178543	0.066	0.11	1
Ak2	0.521258	0.300124	0.097	0.113	1
Ak3	0.00301798	0.0498828	0.172	0.257	1
Ak4	4.81964799617957e-06	-0.814433	0.009	0.036	0.110192
Ak5	8.53711802997646e-63	-3.18827	0.023	0.197	1.95184129519352e-58
Ak6	0.184791	-0.0752834	0.071	0.094	1
Ak7	1.35084950953316e-05	-3.52491	0.001	0.012	0.308845
Akap1	3.12839918507859e-06	-0.465939	0.05	0.108	0.0715246
Akap10	0.0637748	0.284126	0.163	0.218	1
Akap11	0.629081	0.706497	0.189	0.228	1
Akap12	1.868145572368e-17	-1.66227	0.033	0.122	4.27114122210495e-13
Akap13	0.0699797	-0.0348036	0.491	0.628	1
Akap17b	0.0153392	0.252922	0.026	0.048	1
Akap2	0.000175505	-0.0642261	0.057	0.108	1
Akap5	0.0115367	0.592881	0.022	0.043	1
Akap6	1.67203859310116e-07	-0.420597	0.059	0.129	0.00382278
Akap7	0.899096	0.636822	0.23	0.269	1
Akap8	0.238723	0.389193	0.17	0.216	1
Akap8l	0.597376	0.406026	0.219	0.261	1
Akap9	0.00121619	0.0749154	0.293	0.434	1
Akip1	0.259789	0.122803	0.04	0.053	1
Akirin1	0.000968199	-0.243563	0.084	0.139	1
Akirin2	0.235446	0.251329	0.189	0.237	1
Akna	0.334129	0.686087	0.021	0.029	1
Akr1a1	0.0482137	-0.0361956	0.393	0.528	1
Akr1b10	0.000181797	0.0826738	0.068	0.125	1
Akr1b8	3.16205189226464e-08	-0.755295	0.044	0.11	0.00072294
Akr1c13	5.47107464276658e-07	-4.50229	0	0.01	0.0125085
Akr1e1	0.975593	0.455241	0.05	0.05	1
Akr7a5	0.0324391	0.147918	0.068	0.101	1
Akt1	0.00151811	0.100088	0.123	0.194	1
Akt1s1	0.863923	0.913856	0.084	0.086	1
Akt2	0.000294513	0.0455587	0.158	0.252	1
Akt3	6.1825244437647e-08	0.121951	0.298	0.52	0.00141351
Aktip	0.402727	0.403883	0.107	0.129	1
AL591952.3	0.65233	0.920749	0.007	0.01	1
AL732506.1	0.0154483	-1.01988	0.012	0.026	1
Alad	0.319569	0.229767	0.047	0.06	1
Alas1	0.115497	0.1491	0.129	0.168	1
Alcam	0.0863389	-0.331519	0.078	0.106	1
Aldh16a1	0.777859	0.0584805	0.038	0.036	1
Aldh18a1	8.96437166751804e-05	-0.519502	0.035	0.077	1
Aldh1a1	8.03184272801285e-66	-1.95777	0.071	0.345	1.83632020290558e-61
Aldh1l2	0.254555	0.76697	0.009	0.014	1
Aldh2	2.27312396357219e-13	0.493525	0.813	0.782	5.19704331791511e-09
Aldh3a1	9.84673143664319e-06	-2.29024	0.005	0.024	0.225126
Aldh3a2	0.447803	0.441113	0.107	0.127	1
Aldh3b1	0.846665	0.78663	0.023	0.022	1
Aldh4a1	0.551704	0.455962	0.034	0.041	1
Aldh5a1	0.00195782	-0.982876	0.018	0.041	1
Aldh6a1	0.619378	0.529202	0.166	0.197	1
Aldh9a1	0.0136706	0.335567	0.052	0.084	1
Aldoa	2.10906967013929e-09	-0.334163	0.413	0.643	4.82196598683945e-05
Alg1	0.196266	1.81477	0.035	0.024	1
Alg10b	1.96541158207047e-07	-0.453891	0.047	0.11	0.00449352
Alg11	0.818211	0.536257	0.06	0.065	1
Alg12	0.288432	0.34118	0.02	0.029	1
Alg13	0.750299	0.600579	0.058	0.065	1
Alg14	2.27136593939942e-05	0.150436	0.106	0.189	0.519302
Alg2	0.368798	0.402721	0.044	0.055	1
Alg3	0.0801221	0.494351	0.015	0.026	1
Alg5	0.65379	0.63934	0.106	0.106	1
Alg6	0.00229484	0.0647435	0.064	0.108	1
Alg8	0.0497707	2.08435	0.021	0.007	1
Alg9	0.000451862	-0.0304208	0.046	0.089	1
Alkal1	0.0121261	-0.858435	0.005	0.014	1
Alkbh1	0.677867	0.640991	0.07	0.079	1
Alkbh2	0.092497	0.481464	0.026	0.041	1
Alkbh3	0.281428	0.427756	0.129	0.161	1
Alkbh4	0.980642	0.803412	0.014	0.014	1
Alkbh5	0.39769	0.386174	0.179	0.218	1
Alkbh6	0.233208	0.586963	0.057	0.074	1
Alkbh7	0.0546382	0.293214	0.059	0.086	1
Alkbh8	2.31115678939792e-06	-0.0376789	0.054	0.118	0.05284
Alms1	6.98124723457697e-05	-0.213282	0.105	0.18	1
Alox12	0.0887155	0.128129	0.004	0.01	1
Alox5ap	0.149521	1.3394	0.013	0.005	1
Alpk1	2.81936183491756e-08	-0.957324	0.045	0.11	0.000644591
Alpl	3.06550569578612e-09	-3.01599	0.001	0.019	7.0086656722758e-05
Als2	0.617324	0.283042	0.061	0.07	1
Alyref	0.780803	0.799515	0.174	0.192	1
Alyref2	0.0599959	-0.0663248	0.021	0.036	1
Amacr	0.000311871	-0.350904	0.025	0.058	1
Amd1	2.19097968790881e-05	-0.115495	0.065	0.127	0.500924
Amd2	0.261941	1.00418	0.007	0.012	1
Amdhd2	0.0367368	-0.354521	0.028	0.048	1
Amelx	0.220929	1.3405	0.029	0.019	1
Amer1	0.975021	0.592268	0.064	0.067	1
Amfr	6.10813662607698e-09	-0.412351	0.132	0.257	0.00013965
Amigo1	9.8416586289116e-09	-0.792315	0.02	0.067	0.00022501
Amigo2	0.00025474	-1.04977	0.005	0.022	1
Ammecr1	0.0156722	0.148835	0.061	0.096	1
Ammecr1l	0.000387724	-0.140895	0.134	0.213	1
Amn1	0.0181212	0.0231887	0.105	0.151	1
Amot	0.164722	0.357064	0.026	0.038	1
Amotl1	2.0678966945894e-21	-0.732829	0.242	0.501	4.72783221283975e-17
Amotl2	2.93733039579249e-06	-0.375294	0.101	0.187	0.0671562
Ampd2	6.78128964217154e-05	-0.790117	0.028	0.065	1
Ampd3	0.0690815	-0.726904	0.005	0.012	1
Amph	0.00351886	-1.4858	0.005	0.017	1
Amt	0.461552	0.136495	0.012	0.017	1
Amy1	0.214364	0.586811	0.031	0.043	1
Amz2	0.264272	0.492246	0.114	0.144	1
Anapc1	0.0164668	0.271293	0.168	0.24	1
Anapc10	0.0540734	0.252808	0.103	0.144	1
Anapc11	0.662614	0.496482	0.252	0.309	1
Anapc13	0.00962112	-0.0353065	0.282	0.396	1
Anapc15	0.815453	0.907679	0.02	0.022	1
Anapc16	0.154613	0.442316	0.244	0.329	1
Anapc2	0.00364218	0.195093	0.115	0.177	1
Anapc4	0.0927777	0.286095	0.132	0.177	1
Anapc5	0.514445	0.275881	0.345	0.439	1
Anapc7	3.42764562038214e-08	-0.519555	0.111	0.216	0.000783663
Ang	0.927066	0.999512	0.045	0.046	1
Angel1	0.852263	1.09445	0.013	0.012	1
Angel2	0.670838	0.680853	0.15	0.175	1
Angpt1	0.648681	0.539921	0.234	0.247	1
Angpt2	0.783473	0.455924	0.247	0.269	1
Angptl1	4.19980775036324e-07	-1.28104	0.009	0.038	0.00960202
Angptl2	2.0961350132944e-17	-0.570263	0.233	0.468	4.79239348089499e-13
Angptl3	0.39751	0.377274	0.006	0.01	1
Angptl4	0.288083	0.582354	0.1	0.125	1
Angptl6	0.0485164	2.06983	0.035	0.017	1
Ank	2.42094561544792e-08	-0.989346	0.022	0.07	0.000553501
Ank1	0.000624473	-1.42535	0.006	0.022	1
Ank2	8.82340052418206e-06	0.819967	0.399	0.343	0.201729
Ank3	0.00142757	-0.475945	0.079	0.129	1
Ankfn1	2.01383945485979e-42	-4.54086	0.005	0.089	4.60424114564594e-38
Ankfy1	0.0831428	0.388357	0.131	0.177	1
Ankhd1	0.137134	0.563908	0.344	0.372	1
Ankib1	3.39805644589266e-05	-0.213378	0.102	0.177	0.776898
Ankle2	0.00150425	0.0468025	0.097	0.156	1
Ankmy2	0.0564888	-0.14524	0.061	0.089	1
Ankra2	0.0165212	0.371911	0.106	0.156	1
Ankrd1	0.00348446	-1.36577	0.005	0.017	1
Ankrd10	1.03566044660885e-05	0.0196886	0.112	0.201	0.236783
Ankrd11	0.501408	0.220788	0.475	0.554	1
Ankrd12	0.000120777	-0.0681452	0.226	0.343	1
Ankrd13a	0.968649	0.501958	0.088	0.094	1
Ankrd13b	0.18872	0.582855	0.024	0.036	1
Ankrd13c	0.0151237	0.28301	0.146	0.209	1
Ankrd13d	0.000148991	-1.11147	0.005	0.022	1
Ankrd16	0.0233311	0.192151	0.059	0.091	1
Ankrd17	0.0011318	-0.0589141	0.317	0.444	1
Ankrd24	0.000372251	-0.314451	0.032	0.067	1
Ankrd26	0.0567354	0.365804	0.066	0.096	1
Ankrd27	0.171938	0.533125	0.061	0.082	1
Ankrd28	0.133282	1.09559	0.185	0.177	1
Ankrd29	0.687776	1.19454	0.039	0.036	1
Ankrd33b	8.33836176330206e-05	-1.94283	0.005	0.022	1
Ankrd35	0.127075	1.3694	0.03	0.017	1
Ankrd37	0.0334189	-0.52137	0.007	0.017	1
Ankrd39	0.0157481	0.0684394	0.045	0.074	1
Ankrd40	0.000232841	0.102865	0.145	0.235	1
Ankrd42	0.418049	1.66919	0.012	0.007	1
Ankrd44	0.225655	0.176441	0.305	0.381	1
Ankrd46	0.0584966	0.468134	0.092	0.129	1
Ankrd49	0.041055	0.388201	0.052	0.079	1
Ankrd50	0.00501912	0.0334259	0.093	0.144	1
Ankrd54	0.151279	0.36708	0.054	0.074	1
Ankrd6	4.59581969686475e-06	-2.1204	0.005	0.024	0.105074
Ankrd63	0.201869	1.44483	0.015	0.007	1
Ankrd9	0.0116151	-0.443472	0.018	0.036	1
Anks1	0.00451516	0.0568046	0.179	0.264	1
Anks1b	0.00525316	-0.947645	0.005	0.017	1
Anks3	0.402033	0.580782	0.107	0.129	1
Anks6	0.0995286	-0.133866	0.014	0.024	1
Ankzf1	0.157797	1.36591	0.043	0.029	1
Anln	2.13863162779823e-11	-1.38045	0.01	0.053	4.88955349063509e-07
Ano1	1.15782957198684e-09	-2.39311	0.01	0.048	2.64714575043351e-05
Ano10	0.000337175	-0.0926305	0.094	0.158	1
Ano2	0.000534671	-2.12456	0.003	0.014	1
Ano6	4.82123024027738e-08	-0.309283	0.284	0.465	0.00110228
Ano8	0.202788	0.0554717	0.029	0.041	1
Anp32a	0.0471318	0.559642	0.385	0.422	1
Anp32b	0.762609	0.416479	0.345	0.41	1
Anp32e	0.578294	0.329241	0.175	0.206	1
Anpep	0.01952	-1.09207	0.006	0.017	1
Antxr1	7.7401025627853e-10	-0.404465	0.454	0.676	1.7696196489296e-05
Antxr2	0.163764	0.234149	0.162	0.209	1
Anxa1	4.65108194765006e-27	-1.74911	0.069	0.23	1.06337686569123e-22
Anxa11	2.63814210106939e-06	-0.206553	0.154	0.269	0.0603158
Anxa2	1.83368582023639e-08	-0.348687	0.36	0.564	0.000419236
Anxa3	0.534757	0.56295	0.044	0.038	1
Anxa4	0.00241511	0.0202955	0.111	0.173	1
Anxa5	0.0387583	-0.114278	0.556	0.695	1
Anxa6	1.16026411009061e-07	-0.348826	0.343	0.532	0.00265271
Anxa7	5.47377718646254e-05	-0.157949	0.157	0.254	1
Anxa8	2.00029534124853e-06	-2.37786	0.002	0.017	0.0457328
Aoc3	0.000320912	-3.63614	0.001	0.01	1
Aox1	0.314449	0.238203	0.153	0.185	1
Aox3	0.0574544	1.11547	0.079	0.055	1
Ap1ar	0.00934675	0.0479805	0.098	0.149	1
Ap1b1	0.174581	0.241524	0.046	0.062	1
Ap1g1	0.0813213	0.397676	0.178	0.24	1
Ap1g2	0.715017	1.35172	0.012	0.01	1
Ap1m1	0.584119	0.308347	0.092	0.106	1
Ap1s1	0.00068439	-0.0917682	0.07	0.122	1
Ap1s2	6.21453314326256e-06	-0.364301	0.109	0.197	0.142083
Ap2a1	0.00216736	0.125736	0.094	0.151	1
Ap2a2	2.00186864002681e-08	-0.528958	0.142	0.264	0.000457687
Ap2b1	0.0328671	0.175285	0.218	0.3	1
Ap2m1	0.408896	0.206561	0.254	0.314	1
Ap2s1	0.111973	0.26125	0.186	0.249	1
Ap3b1	0.0298351	0.012979	0.211	0.281	1
Ap3d1	5.44236739713921e-05	-0.208198	0.112	0.194	1
Ap3m1	4.43945659314359e-05	-0.388922	0.084	0.151	1
Ap3m2	0.498762	0.999877	0.035	0.029	1
Ap3s1	0.267869	0.300323	0.224	0.283	1
Ap3s2	0.00527892	-0.0863889	0.065	0.106	1
Ap4b1	0.289294	0.744394	0.013	0.019	1
Ap4e1	0.667985	0.409541	0.083	0.094	1
Ap4m1	0.22529	0.556556	0.074	0.096	1
Ap4s1	0.0631748	0.279957	0.146	0.197	1
Ap5m1	0.0165106	-0.0322753	0.06	0.094	1
Ap5s1	0.0485573	0.163815	0.017	0.031	1
Ap5z1	0.00791947	-0.155948	0.015	0.034	1
Apaf1	1.68632285169583e-05	-0.481693	0.09	0.163	0.385544
Apba1	0.00401552	-0.181555	0.113	0.168	1
Apba3	0.0713803	0.451492	0.056	0.082	1
Apbb1	2.6137881914279e-14	-0.821765	0.077	0.197	5.9759039420616e-10
Apbb1ip	0.360609	-0.864169	0.012	0.017	1
Apbb2	4.86730462501501e-07	-0.286302	0.1	0.192	0.0111281
Apc	0.0143805	0.0872139	0.226	0.314	1
Apc2	0.0255389	-0.933162	0.007	0.017	1
Apcdd1	0.0494656	0.0963977	0.033	0.053	1
Apeh	4.55154264476651e-05	-0.628457	0.041	0.086	1
Apex1	0.173167	0.436749	0.041	0.058	1
Apex2	0.190774	0.589106	0.068	0.089	1
Aph1a	0.0253641	0.213856	0.132	0.187	1
Aph1b	0.244869	0.557716	0.037	0.05	1
Aph1c	0.17903	1.36476	0.033	0.022	1
Api5	0.0151018	0.165986	0.158	0.223	1
Apip	0.0925995	0.17349	0.089	0.12	1
Aplf	0.0479227	-0.248055	0.031	0.05	1
Apln	0.000515072	-3.69627	0.002	0.012	1
Aplp1	0.00923585	-0.311242	0.051	0.084	1
Aplp2	0.659657	0.158559	0.565	0.655	1
Apmap	0.135449	0.277058	0.078	0.103	1
Apobec1	0.384777	1.40931	0.036	0.029	1
Apobec3	0.0216178	0.171486	0.039	0.065	1
Apobr	0.00767056	2.10534	0.053	0.024	1
Apoc1	0.0621234	0.868851	0.031	0.014	1
Apoe	9.36582904056595e-58	1.14825	0.942	0.806	2.14130949354459e-53
Apol6	7.44444754963354e-38	-3.84145	0.004	0.074	1.70202404327272e-33
Apoo	0.932656	0.257855	0.036	0.036	1
Apool	0.000810841	0.060645	0.057	0.103	1
Apopt1	0.0338784	0.238552	0.164	0.228	1
App	0.00117567	-0.223828	0.641	0.748	1
Appbp2	0.00546306	0.121891	0.193	0.278	1
Appl1	0.0441053	0.165964	0.234	0.317	1
Appl2	0.148554	0.590774	0.119	0.156	1
Aprt	0.00315134	-0.170047	0.273	0.388	1
Aptx	0.341823	0.679653	0.043	0.055	1
Aqp1	0.0119891	1.74296	0.054	0.026	1
Aqp11	1.13214657100459e-07	-0.816547	0.022	0.067	0.00258843
Aqp5	0.893378	0.431964	0.027	0.026	1
Aqr	0.000136209	-0.0412361	0.122	0.204	1
Ar	1.3216363094456e-05	1.07676	0.299	0.223	0.302166
Araf	3.6855770734477e-07	-0.277971	0.18	0.309	0.00842634
Arap1	0.00086761	-0.186171	0.085	0.141	1
Arap2	0.887505	0.601319	0.102	0.106	1
Arap3	0.0246541	2.4295	0.031	0.012	1
Arcn1	0.000553317	0.0273481	0.243	0.369	1
Areg	0.0669586	-1.38467	0.009	0.019	1
Arf1	0.823801	0.166353	0.473	0.58	1
Arf2	0.00189694	0.0112961	0.07	0.118	1
Arf3	2.61209595260159e-05	0.0181874	0.113	0.199	0.597203
Arf4	0.00282013	-0.137138	0.413	0.568	1
Arf4os	0.0392606	-0.600011	0.004	0.012	1
Arf5	0.497891	0.0943548	0.453	0.559	1
Arf6	7.82895515968037e-05	-0.147902	0.077	0.141	1
Arfgap1	0.0548606	0.127749	0.09	0.125	1
Arfgap2	0.0927953	0.435811	0.136	0.182	1
Arfgap3	0.000678099	-0.245319	0.091	0.151	1
Arfgef1	6.35538673328142e-05	-0.148801	0.22	0.343	1
Arfgef2	0.509494	0.361065	0.09	0.106	1
Arfgef3	0.0693535	-0.328773	0.005	0.012	1
Arfip1	0.0115181	0.201661	0.067	0.106	1
Arfip2	4.78493842891338e-06	-0.491063	0.064	0.129	0.109398
Arfrp1	0.0781297	0.269941	0.098	0.134	1
Arglu1	0.00537552	-0.124939	0.478	0.626	1
Arhgap1	0.00542699	-0.211034	0.109	0.163	1
Arhgap10	6.51191901871254e-06	-0.228062	0.284	0.444	0.148882
Arhgap11a	0.0367973	13.9778	0.01	0	1
Arhgap12	2.96048669559025e-05	-0.0368617	0.17	0.278	0.676856
Arhgap15	0.130555	0.356064	0.093	0.122	1
Arhgap17	0.000789623	0.0511023	0.124	0.197	1
Arhgap18	0.00052804	-0.327483	0.026	0.058	1
Arhgap19	0.685729	0.799094	0.014	0.017	1
Arhgap20	0.116852	0.177667	0.199	0.259	1
Arhgap20os	0.565011	1.41854	0.01	0.007	1
Arhgap21	0.167226	0.420295	0.223	0.293	1
Arhgap22	1.72947838913056e-08	-3.69243	0.002	0.022	0.000395411
Arhgap23	7.19007196759824e-06	-0.0886117	0.129	0.228	0.164387
Arhgap24	1.27778835028401e-05	0.524283	0.563	0.552	0.292141
Arhgap25	0.368771	0.331003	0.038	0.048	1
Arhgap26	0.946344	0.767401	0.063	0.065	1
Arhgap27	0.000102644	-1.09861	0.004	0.019	1
Arhgap27os2	7.13480733125347e-05	-2.26788	0.001	0.01	1
Arhgap28	0.205611	0.295218	0.321	0.41	1
Arhgap29	0.00035029	0.73931	0.472	0.487	1
Arhgap30	0.599094	1.64913	0.01	0.007	1
Arhgap31	1.38260416148365e-07	-0.467159	0.145	0.261	0.00316105
Arhgap32	0.238062	0.649437	0.321	0.353	1
Arhgap33	0.945106	0.467102	0.009	0.01	1
Arhgap35	0.177109	0.699526	0.256	0.266	1
Arhgap39	0.311279	1.07088	0.08	0.07	1
Arhgap4	0.347477	1.82486	0.012	0.007	1
Arhgap42	1.97013863193371e-06	-0.325152	0.443	0.621	0.0450433
Arhgap44	1.48700243742542e-06	-0.522967	0.053	0.115	0.0339973
Arhgap45	0.422083	-0.575004	0.02	0.026	1
Arhgap6	5.54968883218512e-10	0.724501	0.8	0.765	1.26882535770248e-05
Arhgap9	0.391402	-1.56901	0.006	0.01	1
Arhgdia	0.00865025	0.0345805	0.289	0.408	1
Arhgdib	0.778775	0.0493985	0.024	0.026	1
Arhgef1	0.00253992	-0.0890531	0.187	0.273	1
Arhgef10	5.43873749557987e-07	-0.316259	0.081	0.163	0.0124346
Arhgef10l	1.84180082180116e-05	0.0719641	0.143	0.247	0.421091
Arhgef11	0.0886938	0.172727	0.226	0.297	1
Arhgef12	0.342508	0.137429	0.59	0.662	1
Arhgef15	0.000443132	-1.65059	0.004	0.017	1
Arhgef17	0.0148528	0.162862	0.131	0.189	1
Arhgef18	0.00313713	0.0239741	0.074	0.12	1
Arhgef19	6.49561281837207e-08	-1.01055	0.024	0.072	0.00148509
Arhgef2	0.147227	0.36797	0.209	0.271	1
Arhgef25	3.49676021862186e-11	-0.786668	0.129	0.266	7.99464288783516e-07
Arhgef26	0.0207696	-0.711417	0.008	0.019	1
Arhgef28	0.00641388	-0.570446	0.012	0.029	1
Arhgef3	0.992177	0.425169	0.065	0.067	1
Arhgef38	0.462559	0.0950607	0.012	0.017	1
Arhgef40	0.0243403	0.2428	0.17	0.24	1
Arhgef5	0.00118953	-0.265671	0.078	0.129	1
Arhgef6	0.000131719	-0.552089	0.037	0.079	1
Arhgef7	7.23754163882754e-15	-0.619824	0.163	0.343	1.65471914488514e-10
Arhgef9	0.00189	-0.397999	0.025	0.053	1
Arid1a	0.286209	0.424607	0.245	0.312	1
Arid1b	0.942612	0.175294	0.472	0.566	1
Arid2	0.0663069	0.177973	0.253	0.343	1
Arid3a	0.0298544	0.188361	0.019	0.036	1
Arid3b	6.72307643815676e-05	-0.251989	0.036	0.079	1
Arid4a	0.106359	0.145538	0.176	0.233	1
Arid4b	0.059802	0.0309666	0.363	0.48	1
Arid5a	0.000537663	-0.040216	0.145	0.225	1
Arid5b	0.909787	0.128055	0.604	0.703	1
Arih1	0.00010272	-0.232405	0.355	0.508	1
Arih2	0.128485	0.210956	0.157	0.201	1
Arl1	0.00891472	0.0184021	0.351	0.496	1
Arl10	0.00497631	-0.342056	0.053	0.089	1
Arl13b	0.00569308	0.240709	0.144	0.216	1
Arl14ep	0.11282	0.164527	0.07	0.096	1
Arl15	0.415259	0.457521	0.273	0.338	1
Arl16	0.000537482	-0.274336	0.031	0.065	1
Arl2	2.09234298782924e-10	-0.63299	0.053	0.137	4.78372377307399e-06
Arl2bp	0.00333958	0.0421403	0.11	0.17	1
Arl3	0.32547	0.495287	0.347	0.391	1
Arl4a	3.73954697533578e-06	-0.202895	0.162	0.273	0.0854973
Arl4c	0.000955594	-0.304418	0.059	0.103	1
Arl4d	0.243104	0.089113	0.01	0.017	1
Arl5a	0.896019	0.639657	0.219	0.252	1
Arl5b	1.83966615792809e-05	-0.392157	0.2	0.309	0.420603
Arl5c	1.61292226948443e-05	-0.814649	0.023	0.06	0.368762
Arl6	1.82603041606158e-07	-0.525382	0.046	0.11	0.00417485
Arl6ip1	0.0269507	0.13991	0.259	0.362	1
Arl6ip4	0.578287	0.631875	0.143	0.17	1
Arl6ip5	5.5008512259726e-11	-0.383666	0.19	0.362	1.25765961579412e-06
Arl6ip6	0.417286	0.490521	0.081	0.098	1
Arl8a	0.00200248	0.0996687	0.139	0.213	1
Arl8b	0.000307003	-0.208962	0.142	0.225	1
Armc1	1.07090284936732e-05	-0.273041	0.141	0.24	0.244841
Armc10	1.49442398484415e-05	-0.135464	0.047	0.101	0.34167
Armc2	8.32639423806922e-05	-0.245605	0.082	0.146	1
Armc6	0.288017	0.835749	0.069	0.058	1
Armc7	0.723561	0.841968	0.014	0.017	1
Armc8	3.35815860864727e-05	0.0328878	0.133	0.225	0.767776
Armc9	0.00807481	0.22478	0.052	0.086	1
Armcx1	0.000919972	-0.199502	0.05	0.091	1
Armcx2	1.00316782356077e-05	-0.290305	0.045	0.098	0.229354
Armcx3	0.171922	0.401999	0.13	0.168	1
Armcx4	2.38734271820478e-06	-0.767312	0.032	0.079	0.0545818
Armcx5	0.0187256	0.375944	0.047	0.077	1
Armcx6	0.0201906	0.108482	0.015	0.031	1
Armt1	0.5723	0.536663	0.041	0.048	1
Arnt	0.0156368	0.0704579	0.24	0.336	1
Arnt2	4.74953300167132e-37	-3.53409	0.006	0.086	1.08588573017211e-32
Arntl	0.840558	0.200117	0.327	0.388	1
Arntl2	1.10350658417667e-05	-1.00688	0.021	0.058	0.252295
Arpc1a	0.00777229	0.0195144	0.238	0.345	1
Arpc1b	0.102497	0.0429246	0.311	0.398	1
Arpc2	0.00186022	-0.0927658	0.341	0.475	1
Arpc3	0.120602	0.0197705	0.465	0.609	1
Arpc4	1.59882407041835e-05	-0.194112	0.18	0.3	0.365539
Arpc5	0.0252798	-0.0332268	0.273	0.381	1
Arpc5l	0.00842309	0.0890923	0.149	0.218	1
Arpin	5.76358311320169e-05	-0.327037	0.026	0.062	1
Arpp19	0.926539	0.327927	0.297	0.345	1
Arrb1	0.531864	0.169112	0.162	0.189	1
Arrb2	0.385119	0.960837	0.044	0.036	1
Arrdc1	0.298755	-0.432092	0.023	0.031	1
Arrdc2	0.160381	1.45146	0.042	0.029	1
Arrdc3	0.220232	0.311524	0.512	0.571	1
Arrdc4	2.20876339060033e-05	-0.11207	0.042	0.091	0.50499
Arsa	9.0190527566442e-11	-0.874545	0.053	0.139	2.06202603175156e-06
Arsb	4.11600902801935e-16	-0.589263	0.109	0.266	9.41043144076063e-12
Arsg	0.195359	0.402297	0.015	0.024	1
Arsj	1.48747584157568e-22	-3.06673	0.009	0.072	3.40081601659447e-18
Arsk	2.02424797147952e-06	-0.120044	0.115	0.211	0.0462804
Art3	0.130867	1.56504	0.017	0.007	1
Art4	0.33983	0.450051	0.088	0.108	1
Arv1	0.998602	0.87695	0.037	0.038	1
Arvcf	0.929423	0.628817	0.034	0.036	1
Arxes2	0.00150206	-0.89725	0.005	0.019	1
As3mt	0.837048	0.799587	0.042	0.046	1
Asah1	4.89213941428405e-05	-0.0468542	0.209	0.333	1
Asah2	0.000785785	-0.25022	0.036	0.072	1
Asap1	0.849284	0.323153	0.369	0.456	1
Asap2	2.03632707292644e-09	-0.723212	0.078	0.173	4.65565458683171e-05
Asb1	4.17777260673475e-05	-0.249716	0.031	0.072	0.955164
Asb2	5.01214721300359e-71	-3.41635	0.012	0.168	1.14592721730901e-66
Asb3	0.139592	0.218978	0.158	0.201	1
Asb5	0.00120675	-2.50489	0.002	0.012	1
Asb6	0.68367	0.745924	0.031	0.036	1
Asb7	0.0157622	-0.233975	0.064	0.098	1
Asb8	0.220988	0.829447	0.06	0.079	1
Ascc1	2.61240307608782e-06	-0.338994	0.055	0.118	0.0597274
Ascc2	0.00131495	0.109385	0.062	0.108	1
Ascc3	0.376918	0.360397	0.264	0.329	1
Asf1a	0.00196712	-0.233983	0.079	0.129	1
Ash1l	0.0443541	0.092862	0.436	0.573	1
Ash2l	0.17172	0.439564	0.104	0.134	1
Asic2	0.00424587	0.0938873	0.069	0.113	1
Asl	0.223123	0.414213	0.061	0.079	1
Asna1	0.0929223	0.486071	0.071	0.098	1
Asnsd1	0.106462	0.182541	0.036	0.053	1
Aspg	0.703802	1.21307	0.008	0.01	1
Asph	1.26588410059198e-06	-0.149087	0.288	0.465	0.0289419
Asphd2	0.000306297	-0.928292	0.014	0.038	1
Aspn	5.0657295917278e-131	-2.27053	0.286	0.813	1.15817775655673e-126
Aspscr1	0.528388	0.69772	0.133	0.132	1
Asrgl1	0.72195	0.770187	0.047	0.053	1
Aste1	0.0030503	-0.359542	0.018	0.041	1
Astn1	6.4557302423005e-06	-1.68405	0.007	0.029	0.147597
Astn2	0.0119691	0.628032	0.287	0.252	1
Asxl1	0.0544574	0.12169	0.23	0.305	1
Asxl2	0.0601586	0.466549	0.164	0.223	1
Asxl3	8.94155250509476e-06	-0.893505	0.008	0.031	0.204431
Atad1	0.011926	0.283205	0.153	0.223	1
Atad2	0.00200892	0.0223231	0.082	0.134	1
Atad2b	0.0326851	0.202343	0.264	0.365	1
Atad3a	0.529775	0.275205	0.045	0.053	1
Atad3aos	0.0127166	-0.394697	0.012	0.026	1
Atad5	0.0475417	0.145728	0.033	0.053	1
Atat1	0.000700437	-0.249236	0.038	0.074	1
Atcayos	3.54117279208523e-09	-3.84234	0.002	0.022	8.09618335454445e-05
Ate1	0.038945	0.219162	0.173	0.24	1
Atf1	0.0127188	0.167931	0.137	0.199	1
Atf2	0.913109	0.472974	0.244	0.283	1
Atf3	0.00197071	-0.68044	0.189	0.257	1
Atf4	0.0160863	0.0754532	0.282	0.386	1
Atf5	2.77848183473333e-07	2.46328	0.197	0.108	0.00635244
Atf6	0.065272	0.456994	0.185	0.252	1
Atf6b	0.0562266	0.416674	0.053	0.079	1
Atf7	0.0014727	-0.0302029	0.161	0.24	1
Atf7ip	0.676114	0.330912	0.311	0.379	1
Atg10	1.60688772588671e-06	-0.237759	0.139	0.245	0.0367383
Atg101	2.83148597031364e-08	-0.396073	0.077	0.165	0.000647363
Atg12	0.00608453	0.182681	0.13	0.194	1
Atg13	0.217056	0.561027	0.095	0.122	1
Atg14	0.929038	0.857254	0.084	0.091	1
Atg16l1	0.0433353	0.27228	0.092	0.129	1
Atg16l2	0.00403452	-0.0992511	0.097	0.151	1
Atg2a	0.00308772	0.217801	0.051	0.089	1
Atg2b	0.213126	0.203781	0.065	0.084	1
Atg3	0.290484	0.388469	0.141	0.175	1
Atg4a	0.00175634	-0.24485	0.046	0.084	1
Atg4b	0.000665233	-0.0577427	0.083	0.139	1
Atg4c	0.0533723	0.228019	0.048	0.072	1
Atg4d	0.215561	0.484994	0.058	0.077	1
Atg5	0.00937446	0.331811	0.115	0.173	1
Atg7	0.46399	0.485141	0.103	0.122	1
Atg9a	0.0171287	-0.0816834	0.048	0.077	1
Atic	0.122693	0.381262	0.074	0.101	1
Atl1	0.480913	0.6115	0.037	0.046	1
Atl2	0.0411831	0.0478163	0.102	0.144	1
Atl3	2.57497199713344e-05	-0.0572261	0.147	0.247	0.588716
Atm	0.145593	0.396948	0.089	0.118	1
Atmin	0.712979	1.04019	0.029	0.026	1
Atn1	0.000601283	-0.0512131	0.126	0.201	1
Atoh8	0.0169372	-0.496568	0.057	0.089	1
Atox1	0.782651	0.447046	0.311	0.367	1
Atp10a	9.96519390298635e-08	-1.20829	0.012	0.046	0.00227834
Atp11a	0.00413332	0.0849314	0.124	0.187	1
Atp11b	0.00020447	-0.0758274	0.149	0.24	1
Atp11c	0.000139415	0.0760076	0.153	0.247	1
Atp13a1	0.213855	0.422796	0.069	0.089	1
Atp13a2	0.557097	0.31616	0.047	0.055	1
Atp13a3	2.75420273714439e-06	-0.116913	0.143	0.249	0.0629693
Atp1a1	3.84472721650266e-05	-0.230827	0.16	0.261	0.87902
Atp1a2	1.5615549422441e-15	-0.63949	0.214	0.429	3.57018306445268e-11
Atp1b1	7.7284168826783e-41	-2.02115	0.039	0.201	1.76694795188674e-36
Atp1b2	5.84896274557762e-05	0.0584114	0.091	0.163	1
Atp1b3	6.27210816672064e-06	-0.171108	0.22	0.357	0.143399
Atp23	3.00692266596735e-05	-1.00869	0.014	0.043	0.687473
Atp2a2	9.04967336975107e-22	-0.873179	0.354	0.614	2.06902682252619e-17
Atp2a3	0.0124201	-0.372039	0.013	0.029	1
Atp2b1	2.375191919917e-06	0.821406	0.472	0.456	0.054304
Atp2b4	4.26690160918861e-22	-0.807614	0.237	0.487	9.75541714908793e-18
Atp2c1	1.01765804538627e-06	-0.107115	0.185	0.321	0.0232667
Atp5a1	0.670116	0.213154	0.506	0.604	1
Atp5b	0.48421	0.0171353	0.508	0.633	1
Atp5c1	0.378833	0.0917006	0.412	0.52	1
Atp5d	0.466983	0.198113	0.513	0.597	1
Atp5e	0.0830581	0.0558304	0.708	0.763	1
Atp5f1	0.393233	0.262672	0.499	0.609	1
Atp5g1	0.027375	-0.0704231	0.369	0.496	1
Atp5g2	0.486617	0.199908	0.516	0.614	1
Atp5g3	0.326039	0.113832	0.379	0.472	1
Atp5h	6.11413245707962e-09	0.51279	0.682	0.667	0.000139787
Atp5j	0.668651	0.153327	0.572	0.679	1
Atp5j2	0.0735006	0.162833	0.666	0.724	1
Atp5k	0.00286161	-0.105649	0.446	0.604	1
Atp5l	0.0200976	0.205737	0.688	0.719	1
Atp5o	0.968382	0.37524	0.085	0.091	1
Atp5o.1	0.0936814	0.434382	0.396	0.436	1
Atp5s	0.550876	1.2398	0.039	0.034	1
Atp6ap2	4.12139358171233e-07	-0.243318	0.249	0.415	0.00942274
Atp6v0a1	0.0455683	0.0860505	0.137	0.187	1
Atp6v0a2	0.00616096	0.0958914	0.067	0.108	1
Atp6v0b	0.832223	0.330896	0.378	0.458	1
Atp6v0c	0.626915	0.922491	0.012	0.014	1
Atp6v0d1	0.01101	0.236785	0.178	0.257	1
Atp6v0d2	0.678643	-0.679801	0.01	0.012	1
Atp6v0e	5.73825347686673e-07	-0.30167	0.254	0.415	0.0131194
Atp6v0e2	5.09580340053449e-07	-0.145543	0.056	0.125	0.0116505
Atp6v1a	0.000598188	0.0216822	0.13	0.206	1
Atp6v1b2	0.902204	0.782129	0.155	0.168	1
Atp6v1c1	0.00236216	0.0540873	0.079	0.129	1
Atp6v1c2	0.602819	0.075896	0.014	0.017	1
Atp6v1d	0.104771	0.391842	0.129	0.173	1
Atp6v1e1	0.995714	0.303122	0.238	0.273	1
Atp6v1f	0.663728	0.269953	0.387	0.463	1
Atp6v1g1	0.0109884	0.384135	0.482	0.544	1
Atp6v1g2	0.0124519	-0.243024	0.007	0.019	1
Atp6v1h	1.79216215776712e-06	-0.0257826	0.095	0.182	0.0409742
Atp7a	0.00920257	-0.315344	0.105	0.153	1
Atp8a1	8.18570521028783e-06	-0.22722	0.113	0.201	0.18715
Atp8b1	2.148639588678e-16	-1.14373	0.106	0.254	4.91243469159451e-12
Atp8b2	6.48178425425753e-09	-0.556598	0.073	0.163	0.000148193
Atp8b4	0.297885	0.194959	0.007	0.012	1
Atp9a	7.40435071931282e-14	-1.1206	0.016	0.074	1.69285670495649e-09
Atp9b	0.000112885	-0.188143	0.24	0.367	1
Atpaf1	0.814853	0.970986	0.06	0.06	1
Atpaf2	0.00361895	-0.309597	0.036	0.067	1
Atpif1	1.86952772384726e-11	0.59433	0.706	0.719	4.27430123503198e-07
Atr	0.407381	0.311285	0.099	0.118	1
Atraid	0.00545473	-0.0125709	0.322	0.468	1
Atrip	0.0504194	0.0234608	0.039	0.06	1
Atrn	0.00131544	-0.151058	0.134	0.206	1
Atrnl1	0.892962	0.0534973	0.701	0.784	1
Atrx	0.410099	0.223658	0.565	0.645	1
Atxn1	0.0219585	-0.0363433	0.292	0.391	1
Atxn10	0.00433134	0.0275998	0.3	0.424	1
Atxn1l	0.00482931	0.371573	0.047	0.082	1
Atxn2	5.2188585734954e-05	-0.27703	0.218	0.341	1
Atxn3	0.29595	0.53258	0.094	0.118	1
Atxn7	1.40824988822222e-05	-0.0647784	0.233	0.369	0.321968
Atxn7l1	0.088762	0.178928	0.171	0.225	1
Atxn7l1os1	0.0392251	-0.775535	0.004	0.012	1
Atxn7l2	0.9397	0.45367	0.012	0.012	1
Atxn7l3	1.88170624487607e-06	-0.563538	0.044	0.101	0.0430215
AU019823	0.499296	0.580531	0.083	0.077	1
AU020206	0.00252637	-0.103889	0.05	0.089	1
AU021092	0.0697357	-0.0202434	0.005	0.012	1
AU022252	9.83787135486968e-05	-0.346408	0.046	0.094	1
AU040320	0.108723	0.488179	0.094	0.127	1
AU041133	4.83929901262163e-06	-1.51758	0.007	0.031	0.110641
Auh	0.553281	0.694536	0.188	0.199	1
Aup1	0.694841	0.32543	0.11	0.125	1
Aurkaip1	0.545916	0.637422	0.186	0.228	1
Auts2	1.28831087772792e-54	-1.13092	0.404	0.799	2.94546515974935e-50
Aven	0.147198	0.193392	0.061	0.082	1
Avil	0.794764	0.934958	0.015	0.017	1
Avl9	0.388161	0.478126	0.119	0.144	1
Avpi1	2.39315138476663e-05	-0.838936	0.052	0.106	0.547146
AW011738	0.0880297	-0.993437	0.005	0.012	1
AW112010	0.614745	1.7109	0.028	0.024	1
AW209491	0.496909	0.468769	0.025	0.031	1
AW549877	0.000253934	-0.0698356	0.119	0.197	1
AW554918	0.869003	0.47962	0.247	0.285	1
Awat2	0.00245585	-2.14022	0.003	0.012	1
Axin1	0.54979	0.755764	0.112	0.132	1
Axin2	0.000167226	0.944541	0.286	0.228	1
Axl	4.3647365016721e-23	-0.859762	0.155	0.376	9.97909706377292e-19
AY036118	0.0229566	-0.14043	0.987	0.978	1
Azi2	0.0367201	0.240916	0.16	0.221	1
Azin1	1.65471718605503e-07	-0.465996	0.152	0.271	0.00378318
Azin2	0.0543148	0.300067	0.055	0.082	1
B230118H07Rik	0.000171491	-0.215541	0.086	0.151	1
B230208H11Rik	0.59757	1.80959	0.01	0.007	1
B230217C12Rik	0.971625	0.743009	0.024	0.024	1
B230217O12Rik	0.196822	1.78227	0.024	0.014	1
B230219D22Rik	0.283639	0.132772	0.395	0.499	1
B230303O12Rik	0.00536248	-0.891153	0.004	0.014	1
B230307C23Rik	0.0565491	0.0672011	0.054	0.079	1
B230312C02Rik	0.000535729	-1.47968	0.002	0.012	1
B230354K17Rik	0.145075	0.322491	0.047	0.065	1
B230369F24Rik	0.0666085	1.9519	0.016	0.005	1
B2m	3.60539351005766e-06	-0.360094	0.565	0.734	0.0824301
B3galnt1	0.00324194	0.205564	0.101	0.158	1
B3galnt2	0.000365032	-0.0651274	0.066	0.118	1
B3galt1	8.81072800436065e-05	0.910921	0.349	0.283	1
B3galt2	0.332565	1.66116	0.018	0.012	1
B3galt4	0.224246	0.243181	0.008	0.014	1
B3galt5	1.35769976180313e-05	-2.91003	0.001	0.012	0.310411
B3galt6	0.797852	0.945578	0.033	0.031	1
B3gat3	0.64608	0.758273	0.11	0.11	1
B3glct	4.94947458007695e-12	-0.720903	0.069	0.173	1.13159837324299e-07
B3gnt2	0.534417	1.78126	0.024	0.019	1
B3gnt8	0.00978115	-1.09386	0.008	0.022	1
B3gnt9	4.01509532544886e-09	-0.576044	0.051	0.127	9.17971244257373e-05
B3gntl1	0.307227	1.20634	0.054	0.043	1
B430010I23Rik	0.755151	0.828192	0.09	0.091	1
B4galnt1	0.0413099	-1.21782	0.007	0.017	1
B4galt1	0.0606085	0.167175	0.187	0.247	1
B4galt2	1.06780373544249e-09	-0.896754	0.016	0.062	2.44131968034216e-05
B4galt3	0.010207	-0.476769	0.035	0.062	1
B4galt4	0.000924313	-0.319877	0.015	0.038	1
B4galt5	4.96691032597048e-06	-1.53564	0.026	0.067	0.113558
B4galt6	2.22422984619853e-05	-1.14015	0.013	0.041	0.508526
B4galt7	0.150346	0.402596	0.035	0.05	1
B4gat1	4.77341176741751e-12	-0.558489	0.095	0.218	1.09134513238467e-07
B630019A10Rik	0.0081184	-0.62599	0.011	0.026	1
B930036N10Rik	0.402276	1.15781	0.049	0.041	1
B9d1	0.969038	0.905245	0.069	0.072	1
B9d2	0.0285259	-0.0200619	0.058	0.089	1
Baalc	2.45383340950731e-18	-3.94	0.002	0.036	5.61019932415655e-14
Babam1	0.188436	0.466219	0.119	0.153	1
Babam2	0.571323	0.646542	0.198	0.237	1
Bace1	1.96344887269019e-09	-0.349131	0.143	0.276	4.48903315763158e-05
Bace2	2.01445117422032e-19	-1.11495	0.047	0.161	4.60563971961992e-15
Bach1	0.202914	0.213672	0.094	0.12	1
Bach2	0.00406155	-0.0452049	0.525	0.669	1
Bad	0.367622	0.529343	0.131	0.161	1
Bag1	0.588571	0.444781	0.272	0.309	1
Bag2	2.8369971880809e-08	-1.2294	0.016	0.058	0.000648623
Bag3	2.36523575401708e-13	-0.809965	0.193	0.369	5.40763850440926e-09
Bag4	0.0369914	0.29445	0.045	0.07	1
Bag5	2.17590566513555e-05	-0.135182	0.121	0.209	0.497477
Bag6	0.00978079	0.269133	0.152	0.223	1
Bahcc1	0.0672699	0.367307	0.052	0.077	1
Bahd1	0.18476	0.316893	0.024	0.036	1
Baiap2	0.0258993	0.371768	0.031	0.053	1
Baiap2l1	0.259825	0.235949	0.03	0.041	1
Bak1	0.573492	0.375838	0.037	0.043	1
Bambi	1.32737072751578e-15	-0.592722	0.112	0.264	3.03476769431932e-11
Banf1	0.75737	0.485425	0.242	0.293	1
Bank1	0.500707	0.290978	0.011	0.014	1
Banp	0.900021	0.922528	0.058	0.062	1
Bap1	0.0058471	0.0704172	0.044	0.077	1
Basp1	0.0301667	0.161159	0.154	0.213	1
Bax	0.514622	0.563763	0.219	0.271	1
Baz1b	0.731812	0.583961	0.295	0.35	1
Baz2a	0.105408	0.259304	0.121	0.158	1
Baz2b	0.36373	0.241434	0.525	0.612	1
BB365896	0.292568	1.54547	0.01	0.005	1
Bbc3	0.258821	0.129579	0.05	0.065	1
Bbip1	0.364377	1.01043	0.127	0.122	1
Bbof1	0.0986467	2.54501	0.015	0.005	1
Bbs1	0.259371	-0.0688366	0.03	0.041	1
Bbs10	0.109562	-0.125041	0.009	0.017	1
Bbs12	0.0920369	0.296829	0.028	0.043	1
Bbs2	0.0827567	0.258597	0.059	0.084	1
Bbs4	0.180875	0.641006	0.043	0.06	1
Bbs5	0.693065	0.784028	0.034	0.038	1
Bbs7	0.0261246	-0.265119	0.04	0.065	1
Bbs9	0.0802173	0.799282	0.191	0.173	1
Bbx	0.261457	0.42756	0.232	0.295	1
BC002059	6.40568549926479e-10	-1.2791	0.028	0.086	1.46453187569691e-05
BC003331	0.0198063	-0.0674236	0.147	0.209	1
BC003965	0.365892	0.556265	0.124	0.153	1
BC004004	0.0171735	0.227006	0.094	0.139	1
BC005537	0.197274	0.524181	0.362	0.403	1
BC005561	0.203454	0.348607	0.142	0.18	1
BC005624	0.539427	0.251998	0.245	0.302	1
BC017158	1.42762622476371e-05	-0.375367	0.028	0.07	0.326398
BC017643	0.0114367	-0.117723	0.037	0.065	1
BC022687	0.0108703	-0.926219	0.006	0.017	1
BC024063	0.219021	-0.0862726	0.005	0.01	1
BC024978	0.101321	0.300592	0.012	0.022	1
BC028528	0.548461	-0.0839045	0.028	0.034	1
BC029722	0.00122465	-0.248578	0.045	0.084	1
BC031181	0.256089	0.284297	0.292	0.384	1
BC034090	6.42742099020986e-05	-0.616543	0.032	0.072	1
BC037034	0.162307	-0.383208	0.013	0.022	1
BC048403	0.218735	0.27656	0.01	0.017	1
BC051142	0.0112871	-1.80998	0.002	0.01	1
BC051226	0.104731	2.03545	0.033	0.019	1
BC052040	0.959894	1.04503	0.061	0.065	1
BC055324	0.480817	1.54214	0.016	0.012	1
Bcam	3.70658211359479e-11	-0.78569	0.047	0.129	8.47435868631177e-07
Bcap29	7.26559833610361e-05	0.072272	0.088	0.158	1
Bcap31	0.327987	0.19777	0.276	0.345	1
Bcar1	0.413836	0.795884	0.087	0.106	1
Bcar3	0.000114279	-0.101537	0.053	0.103	1
Bcas2	0.0825844	0.247017	0.243	0.329	1
Bcas3	0.131536	0.0460266	0.573	0.703	1
Bcas3os1	0.000864947	0.235595	0.072	0.125	1
Bcas3os2	2.88210527637702e-07	-0.860654	0.035	0.089	0.00658936
Bcat2	0.551184	0.273893	0.051	0.06	1
Bccip	0.0425	0.203739	0.129	0.177	1
Bcdin3d	0.144766	1.28464	0.046	0.031	1
Bche	2.75813542968032e-05	-0.883141	0.027	0.065	0.630593
Bckdha	0.528607	0.3903	0.129	0.151	1
Bckdhb	0.000271998	-0.341449	0.086	0.146	1
Bcl10	0.461489	0.347557	0.162	0.194	1
Bcl11a	0.107545	0.475247	0.039	0.058	1
Bcl11b	0.181105	-0.262222	0.005	0.01	1
Bcl2	0.00360602	0.116448	0.237	0.338	1
BCL2	1.24018879046606e-08	16.6096	0.073	0	0.000283544
Bcl2l1	0.00115482	0.233443	0.097	0.158	1
Bcl2l11	0.0249177	0.599769	0.238	0.211	1
Bcl2l12	0.525844	0.130017	0.069	0.062	1
Bcl2l13	0.307127	0.262415	0.061	0.077	1
Bcl2l2	5.50425331670128e-07	-0.636171	0.051	0.115	0.0125844
Bcl3	0.83526	0.98242	0.071	0.072	1
Bcl6	8.24134078705387e-05	1.11365	0.259	0.197	1
Bcl7a	0.274202	0.348523	0.13	0.161	1
Bcl7b	1.93147146160079e-05	-0.0848144	0.094	0.17	0.441592
Bcl7c	0.0882886	0.346377	0.209	0.281	1
Bcl9	0.18564	0.385044	0.173	0.223	1
Bcl9l	0.000377262	-0.110531	0.237	0.355	1
Bclaf1	0.587877	0.356988	0.346	0.429	1
Bclaf3	0.279973	0.21598	0.103	0.127	1
Bcor	0.0929675	0.123467	0.215	0.281	1
Bcorl1	0.000238693	-0.132543	0.07	0.125	1
Bcr	1.14830616476907e-14	-0.604028	0.099	0.24	2.62537238451152e-10
Bcs1l	0.539986	0.387273	0.026	0.031	1
Bdh1	2.85208973041444e-11	-3.77741	0.001	0.019	6.52073275064655e-07
Bdh2	6.8164100478891e-15	-1.05843	0.034	0.118	1.55843582924889e-10
Bdkrb2	0.000195647	-3.23255	0.002	0.012	1
Bdnf	5.69897468811113e-10	-1.44431	0.042	0.113	1.30295658294285e-05
Bdp1	0.184412	0.256239	0.154	0.194	1
Becn1	0.153029	0.41095	0.122	0.158	1
Bend5	3.37001223286275e-12	-1.08441	0.014	0.065	7.7048589679941e-08
Bend7	0.739717	-1.84819	0.008	0.01	1
Best1	0.019304	-1.27498	0.004	0.012	1
Bet1	0.000122023	-0.165864	0.147	0.24	1
Bet1l	2.50808691837567e-08	-0.482717	0.097	0.197	0.000573424
Bex1	0.000101188	-1.54996	0.002	0.014	1
Bex2	0.744291	1.34846	0.014	0.012	1
Bex3	0.00262759	-0.0679178	0.164	0.242	1
Bex4	0.0184359	0.0218925	0.014	0.029	1
Bfar	3.2546666492111e-05	-0.0602873	0.128	0.218	0.744114
Bgn	2.37757555282918e-34	-0.832478	0.602	0.842	5.43585098643335e-30
Bhlhb9	1.92154322704956e-10	-1.0288	0.041	0.115	4.39322428000341e-06
Bhlhe40	5.03245622817944e-05	-0.19256	0.123	0.206	1
Bhlhe41	0.167129	0.130219	0.011	0.019	1
Bicc1	0.0207014	-0.066044	0.541	0.686	1
Bicd1	7.85972997148489e-15	-2.88148	0.004	0.041	1.79697006338059e-10
Bicd2	0.00128586	0.120619	0.105	0.17	1
Bicdl1	0.0209882	-0.233787	0.008	0.019	1
Bicra	0.000344827	0.0168871	0.126	0.204	1
Bicral	0.0133895	0.188766	0.106	0.156	1
Bik	0.116079	0.154079	0.004	0.01	1
Bin1	7.41087789371285e-05	-0.021474	0.091	0.161	1
Bin3	0.412486	0.522611	0.067	0.082	1
Birc2	0.161437	0.400401	0.186	0.242	1
Birc3	0.698162	0.15932	0.119	0.132	1
Birc6	0.47246	0.278335	0.398	0.508	1
Bivm	0.0746952	0.0768674	0.022	0.036	1
Blcap	0.426817	0.500637	0.055	0.067	1
Blk	0.011042	-3.04839	0.002	0.01	1
Blm	0.836304	0.514094	0.033	0.036	1
Blmh	0.390804	0.420848	0.207	0.259	1
Bloc1s1	0.528689	0.338502	0.212	0.254	1
Bloc1s2	0.402063	0.688541	0.106	0.129	1
Bloc1s3	0.842822	0.531003	0.02	0.019	1
Bloc1s4	0.0874975	-0.119881	0.081	0.11	1
Bloc1s5	0.0659011	0.0492966	0.047	0.07	1
Bloc1s6	0.00602977	0.36286	0.031	0.058	1
Blvra	0.030049	-0.109108	0.057	0.086	1
Blvrb	0.014576	0.792777	0.287	0.278	1
Blzf1	0.121653	0.41885	0.055	0.077	1
Bmf	0.00174108	1.39354	0.139	0.091	1
Bmi1	0.00606323	0.167482	0.034	0.062	1
Bmp1	1.00641697470012e-19	-1.09338	0.08	0.228	2.30097112925688e-15
Bmp2	4.67610654676081e-07	2.36473	0.132	0.05	0.010691
Bmp2k	0.873454	0.349741	0.116	0.125	1
Bmp3	1.1723831007748e-66	-3.32154	0.016	0.177	2.68041948330143e-62
Bmp4	0.169835	0.367342	0.193	0.249	1
Bmp5	1.14218650542184e-09	0.50123	0.819	0.775	2.61138100734595e-05
Bmper	0.0198833	-0.34368	0.034	0.058	1
Bmpr1a	7.47396697672809e-08	-0.205924	0.343	0.554	0.00170877
Bmpr1b	0.0290828	1.52751	0.061	0.036	1
Bmpr2	0.191308	0.126762	0.402	0.513	1
Bms1	0.299027	0.919368	0.136	0.127	1
Bmt2	0.0425705	0.434662	0.147	0.204	1
Bmyc	4.71386743423849e-07	-0.29042	0.092	0.18	0.0107773
Bnc2	2.50194036560131e-42	-2.68254	0.014	0.127	5.72018625787428e-38
Bnip1	0.0322074	-0.603693	0.021	0.038	1
Bnip2	0.0130188	-0.0207123	0.226	0.314	1
Bnip3	0.000183992	-0.177051	0.158	0.249	1
Bnip3l	0.413569	0.212067	0.395	0.453	1
Boc	9.71931538106129e-31	-1.10304	0.159	0.412	2.22212707557204e-26
Bod1	6.4467080972017e-05	-0.238433	0.083	0.151	1
Bod1l	0.199479	0.244039	0.29	0.374	1
Bok	0.707986	0.883553	0.093	0.094	1
Bola1	0.0841842	0.269324	0.129	0.173	1
Bola2	0.0122537	0.880072	0.251	0.228	1
Bola3	0.104328	0.392903	0.107	0.144	1
Bop1	0.00132668	-0.0852907	0.039	0.074	1
Bora	0.58588	1.05153	0.011	0.014	1
Borcs5	0.470621	0.839729	0.045	0.038	1
Borcs6	0.760389	0.649043	0.061	0.067	1
Borcs7	0.0691475	0.0465755	0.076	0.106	1
Borcs8	0.537943	0.759514	0.129	0.129	1
Bpgm	0.0515968	0.202506	0.04	0.062	1
Bpnt1	0.00107064	-0.282324	0.043	0.082	1
Bptf	0.00340897	0.0566998	0.344	0.501	1
Braf	0.0612661	0.237851	0.292	0.393	1
Brap	0.0328935	0.22057	0.105	0.149	1
Brat1	0.7237	0.921298	0.03	0.034	1
Brca2	0.783573	0.765568	0.035	0.038	1
Brcc3	0.0207977	0.125925	0.077	0.115	1
Brd1	0.0564969	0.240993	0.227	0.312	1
Brd2	0.956047	0.362234	0.289	0.336	1
Brd3	0.000531099	-0.0407846	0.166	0.257	1
Brd3os	0.00424225	-0.157991	0.016	0.036	1
Brd4	0.629642	0.384034	0.368	0.441	1
Brd7	0.000462498	0.174793	0.193	0.302	1
Brd8	0.842512	0.511863	0.214	0.235	1
Brd9	0.3362	0.247597	0.274	0.35	1
Brdt	0.242757	0.272188	0.054	0.07	1
Brf1	0.172778	0.658061	0.091	0.12	1
Brf2	0.371335	1.17226	0.044	0.036	1
Bri3	0.000345724	-0.164132	0.456	0.655	1
Bri3bp	0.00927669	0.158059	0.05	0.084	1
Brinp2	0.0114585	-1.1964	0.002	0.01	1
Brip1	2.75423654963769e-10	-0.793202	0.065	0.156	6.29701102343664e-06
Brix1	0.00839148	0.0884886	0.105	0.158	1
Brk1	0.150795	0.168898	0.32	0.422	1
Brms1	0.0461807	1.42211	0.08	0.055	1
Brms1l	0.136564	0.317397	0.081	0.108	1
Brox	0.000139358	-0.0275168	0.093	0.163	1
Brpf1	0.12651	0.0305534	0.058	0.079	1
Brpf3	0.149387	0.232746	0.073	0.096	1
Brsk1	8.47819496362454e-08	-0.722682	0.041	0.103	0.00193837
Brwd1	0.000143784	-0.205895	0.212	0.321	1
Brwd3	0.000467636	0.107441	0.075	0.132	1
Bscl2	0.000601057	-0.186559	0.06	0.108	1
Bsdc1	0.0587636	0.382541	0.105	0.146	1
Bsg	0.0571989	0.259623	0.6	0.695	1
Bst2	0.372494	0.353507	0.197	0.242	1
Btaf1	0.000353577	0.0476479	0.227	0.345	1
Btbd1	0.0649245	0.250851	0.176	0.235	1
Btbd10	4.13639755344379e-08	-0.340459	0.075	0.161	0.000945705
Btbd11	0.102539	0.0143899	0.088	0.118	1
Btbd19	0.000417693	-1.08508	0.006	0.022	1
Btbd2	3.20874008002686e-06	-0.0631722	0.062	0.129	0.0733614
Btbd3	0.00490559	-0.347068	0.084	0.132	1
Btbd6	0.0152531	-0.247091	0.016	0.034	1
Btbd7	0.0070999	-0.0637829	0.339	0.463	1
Btbd9	5.16665199722739e-05	-0.153335	0.21	0.319	1
Btd	0.00150254	0.138184	0.082	0.137	1
Btf3	2.696474464513e-07	0.513731	0.654	0.681	0.00616495
Btf3l4	0.549575	0.69303	0.088	0.103	1
Btg1	8.43883936545368e-07	0.588179	0.613	0.607	0.0192937
Btg2	0.000686224	-0.105129	0.572	0.679	1
Btg3	0.023978	0.226377	0.112	0.161	1
Btk	0.028166	-0.553323	0.004	0.012	1
Btla	0.259307	-0.251764	0.005	0.01	1
Btrc	0.0186178	0.0558606	0.164	0.228	1
Bub3	0.289407	0.264187	0.165	0.206	1
Bud13	0.981313	0.882663	0.039	0.041	1
Bud23	0.160965	0.430434	0.06	0.082	1
Bud31	0.0243331	0.36247	0.102	0.149	1
Bves	2.49268755344358e-18	-3.8104	0.002	0.036	5.69903155343805e-14
Bvht	0.0117446	-0.331101	0.031	0.055	1
Bysl	0.00733131	-0.0398305	0.026	0.05	1
Bzw1	0.160806	0.0805623	0.283	0.369	1
Bzw2	0.241476	0.305144	0.074	0.094	1
C030006K11Rik	0.239884	0.424149	0.024	0.034	1
C030014I23Rik	0.990632	0.586532	0.017	0.017	1
C030034I22Rik	0.710657	0.648203	0.019	0.022	1
C030034L19Rik	0.0309494	-0.911735	0.003	0.01	1
C030037D09Rik	0.349952	0.0908467	0.006	0.01	1
C130060C02Rik	0.0128647	-0.869042	0.003	0.012	1
C1d	0.000425525	-0.124322	0.162	0.254	1
C1galt1	0.277043	1.15499	0.072	0.06	1
C1galt1c1	4.50756724187952e-06	-0.378997	0.081	0.156	0.103057
C1qbp	0.213683	0.922873	0.152	0.144	1
C1qtnf1	1.40593454342122e-06	-0.613194	0.045	0.103	0.0321439
C1qtnf12	1.90119603512238e-05	-0.337078	0.056	0.113	0.43467
C1qtnf2	5.06758862322079e-09	-0.321953	0.161	0.3	0.00011586
C1qtnf4	0.0281934	-0.709288	0.004	0.012	1
C1qtnf6	3.93178245113334e-15	-1.05934	0.043	0.137	8.98923421802615e-11
C1qtnf7	0.224278	0.217628	0.745	0.779	1
C1ra	4.81710415656047e-05	-0.213763	0.078	0.144	1
C1rb	8.2082982756631e-44	-18.0394	0	0.055	1.87666323476485e-39
C1rl	0.100583	0.2447	0.015	0.026	1
C1s1	0.0321233	-0.337926	0.037	0.06	1
C1s2	1.06805403770906e-10	-16.68	0	0.012	2.44189194641422e-06
C2	0.000995402	-1.43171	0.01	0.029	1
C230004F18Rik	2.98892015512001e-09	-4.47375	0.001	0.019	6.83356815065087e-05
C230035I16Rik	0.000794844	-1.67717	0.004	0.017	1
C230037L18Rik	0.214517	-1.20981	0.01	0.017	1
C230088H06Rik	3.1142688369442e-05	-1.84583	0.007	0.029	0.712015
C2cd2	0.00149556	-0.0224538	0.082	0.134	1
C2cd2l	0.204126	0.281137	0.014	0.022	1
C2cd3	0.00131585	-0.280782	0.077	0.127	1
C2cd5	0.935854	0.6338	0.143	0.158	1
C3	0.49304	0.220416	0.075	0.067	1
C330007P06Rik	0.39439	0.518309	0.115	0.139	1
C330018D20Rik	0.255587	1.2779	0.028	0.019	1
C4b	0.0158303	0.69183	0.284	0.257	1
C530008M17Rik	0.926778	1.30713	0.02	0.019	1
C6	0.0418522	-1.58748	0.006	0.014	1
C7	7.34800713340913e-07	-2.04417	0.009	0.038	0.0167997
C730034F03Rik	0.242262	1.82539	0.02	0.012	1
C77080	0.264619	1.61612	0.097	0.084	1
C79798	0.360358	-0.377452	0.014	0.019	1
C87436	0.320604	0.879254	0.096	0.086	1
C920006O11Rik	0.919194	1.01858	0.017	0.017	1
C920021L13Rik	0.123092	0.374085	0.018	0.029	1
CAAA01118383.1	0.913007	0.692446	0.088	0.094	1
CAAA01147332.1	0.0628521	0.202628	0.071	0.101	1
Caap1	0.156451	0.474193	0.086	0.113	1
Cab39l	0.00707189	-0.0223688	0.119	0.177	1
Cabin1	0.484409	0.47263	0.168	0.201	1
Cables1	2.53733701795786e-14	-0.862877	0.053	0.153	5.80111362415705e-10
Cables2	0.203231	0.0993889	0.023	0.034	1
Cabp1	0.395653	-0.102954	0.006	0.01	1
Cacfd1	0.000397313	-0.122616	0.049	0.094	1
Cachd1	0.0246553	0.932358	0.171	0.139	1
Cacna1a	0.316582	0.963941	0.023	0.031	1
Cacna1c	1.80132438432683e-36	-0.993681	0.54	0.825	4.11836793988643e-32
Cacna1d	0.888638	0.511934	0.089	0.091	1
Cacna1e	1.66661680372976e-127	-3.50483	0.024	0.309	3.81038599836734e-123
Cacna1g	7.2607282010023e-07	-0.609939	0.044	0.103	0.0166002
Cacna1h	8.78780523757464e-09	-4.79438	0	0.012	0.000200916
Cacna2d1	2.98267640111497e-05	-0.0708758	0.358	0.53	0.681929
Cacna2d3	5.13630886081387e-56	-1.29238	0.368	0.763	1.17431429484788e-51
Cacnb1	0.000390178	-0.275012	0.018	0.046	1
Cacnb2	1.56427796118741e-16	0.734941	0.844	0.791	3.57640870266277e-12
Cacnb3	6.18038899122246e-06	-0.403342	0.07	0.137	0.141302
Cacnb4	0.267732	-0.210831	0.026	0.036	1
Cacng7	0.00332015	0.235784	0.059	0.101	1
Cactin	0.690817	0.0784933	0.039	0.036	1
Cacul1	0.00176599	-0.0772548	0.11	0.173	1
Cacybp	0.0012895	0.118945	0.169	0.259	1
Cad	0.00934345	0.233016	0.038	0.067	1
Cadm1	6.23305636912285e-08	1.34091	0.274	0.168	0.00142506
Cadm2	0.00132394	-2.15537	0.004	0.017	1
Cadm3	9.42810005964285e-13	-3.76935	0.002	0.029	2.15554651663614e-08
Cadps	0.00252173	-1.04967	0.003	0.012	1
Cadps2	0.00437818	-0.0719886	0.102	0.153	1
Cage1	0.193391	0.164487	0.006	0.012	1
Calcoco1	0.0937166	0.383806	0.159	0.213	1
Calcrl	0.923806	0.406423	0.093	0.096	1
Cald1	0.0139248	-0.247709	0.691	0.782	1
Calhm2	0.0712535	0.352849	0.068	0.096	1
Calm1	0.207228	-0.0779009	0.598	0.715	1
Calm2	5.12732091417172e-09	-0.353335	0.657	0.813	0.000117226
Calm3	0.0479519	-0.0939499	0.273	0.355	1
Calml4	1.30789001907166e-07	-1.11326	0.018	0.06	0.00299023
Calr	5.9419205143902e-05	-0.288418	0.531	0.695	1
Calu	5.0999094422821e-08	-0.406925	0.373	0.571	0.00116599
Camk1	0.00500553	0.187145	0.202	0.297	1
Camk1d	1.28799798197139e-47	-0.765933	0.938	0.986	2.94474978618118e-43
Camk2a	0.000249797	-1.04729	0.003	0.014	1
Camk2b	1.9968737851007e-06	-0.991741	0.023	0.065	0.0456545
Camk2d	4.76879073056942e-07	-0.312715	0.454	0.638	0.0109029
Camk2g	0.0040435	0.0286389	0.071	0.115	1
Camk2n1	6.07886281363415e-05	-0.20142	0.251	0.388	1
Camk2n2	0.816023	1.08887	0.013	0.012	1
Camk4	0.334463	0.62623	0.007	0.012	1
Camkk1	3.60041948552489e-10	-3.57039	0.001	0.019	8.23163906975556e-06
Camkk2	0.096967	0.451939	0.13	0.173	1
Camkmt	0.760737	0.54227	0.173	0.194	1
Camp	0.00462178	-2.06687	0.003	0.012	1
Camsap1	1.54448241570006e-06	-0.101556	0.081	0.161	0.0353115
Camsap2	0.00178878	0.082091	0.132	0.204	1
Camta1	8.50019963833175e-16	-0.491183	0.135	0.307	1.94340064331179e-11
Camta2	2.98769117472097e-05	-0.490218	0.052	0.106	0.683076
Cand1	0.000398911	-0.0591994	0.118	0.192	1
Cand2	0.018285	-0.130588	0.014	0.029	1
Cant1	0.050218	0.119552	0.07	0.101	1
Canx	0.0264411	0.0266942	0.412	0.549	1
Cap1	1.26819250629089e-06	-0.168024	0.268	0.434	0.0289947
Cap2	9.70719968052122e-72	-3.06504	0.018	0.194	2.21935706295757e-67
Capg	0.000113949	-0.0504676	0.113	0.192	1
Capn1	2.21096704443823e-07	-0.432804	0.074	0.153	0.00505493
Capn10	0.01532	0.0646107	0.051	0.082	1
Capn15	0.230818	0.535816	0.073	0.094	1
Capn2	1.2942194306509e-07	-0.181599	0.206	0.362	0.00295897
Capn3	0.000152692	-0.376722	0.005	0.022	1
Capn5	0.0002094	-0.403437	0.023	0.055	1
Capn6	5.17622674528332e-20	-1.72357	0.016	0.089	1.18344072077412e-15
Capn7	0.0191393	0.187481	0.115	0.165	1
Capns1	2.94947509619966e-07	-0.25666	0.326	0.532	0.00674339
Caprin1	0.000458227	-0.029504	0.239	0.367	1
Caprin2	0.145221	0.188692	0.027	0.041	1
Capza1	0.00167616	0.0816464	0.215	0.319	1
Capza2	0.0309551	-0.0514491	0.354	0.475	1
Capzb	0.037951	-0.192563	0.317	0.424	1
Car11	0.128479	0.150443	0.009	0.017	1
Car13	0.00122299	-1.18146	0.009	0.026	1
Car2	8.37370685566512e-22	1.42382	0.541	0.381	1.91448059841072e-17
Car3	0.039539	14.0632	0.01	0	1
Car4	0.697921	0.190677	0.012	0.014	1
Car5b	0.00274054	-0.204702	0.029	0.058	1
Car8	0.0375703	-1.40724	0.02	0.036	1
Car9	0.0654767	-0.62335	0.003	0.01	1
Card10	0.314729	0.755692	0.096	0.086	1
Card19	8.71654267352199e-16	-0.757285	0.078	0.209	1.99286315144733e-11
Card6	0.489946	0.829625	0.019	0.024	1
Card9	0.279269	0.364842	0.026	0.036	1
Carf	0.0923386	0.0973515	0.043	0.062	1
Carhsp1	0.00801852	0.262961	0.111	0.168	1
Carm1	0.606602	0.197258	0.102	0.118	1
Carmil1	1.13018627851757e-08	-0.29791	0.118	0.23	0.000258394
Carmn	2.7637497069402e-22	-1.13139	0.126	0.314	6.31876095497738e-18
Carnmt1	0.209251	0.463377	0.105	0.134	1
Cars	0.00154716	-0.363392	0.047	0.086	1
Cars2	0.0134188	0.110293	0.07	0.108	1
Casc3	0.635266	0.376321	0.17	0.201	1
Casc4	1.2987869440517e-15	-0.471993	0.169	0.365	2.96941659018539e-11
Casd1	0.150257	0.434494	0.152	0.197	1
Cask	0.578171	0.393596	0.353	0.391	1
Caskin2	0.00285529	-0.932484	0.02	0.043	1
Casp12	1.9783111950317e-23	-1.60885	0.034	0.144	4.52301288520098e-19
Casp2	0.17412	1.12492	0.075	0.06	1
Casp3	0.32761	0.80535	0.064	0.053	1
Casp4	0.0192837	-0.987144	0.004	0.012	1
Casp6	0.00825312	0.0291276	0.056	0.091	1
Casp7	0.108362	0.0935249	0.034	0.05	1
Casp8	0.00289185	-0.779625	0.031	0.06	1
Casp8ap2	0.490994	0.684327	0.113	0.134	1
Casp9	0.0950117	0.481936	0.041	0.06	1
Cass4	0.0193449	-2.81145	0.003	0.01	1
Cast	2.61642922823041e-08	-0.28296	0.247	0.42	0.000598194
Casz1	0.267529	-0.222762	0.02	0.029	1
Cat	0.0100467	0.115426	0.157	0.225	1
Catsper2	0.284631	0.745564	0.016	0.024	1
Catspere2	0.825858	0.991455	0.022	0.024	1
Catsperg1	0.174506	-0.29187	0.022	0.034	1
Cav1	2.73266041840817e-44	-1.54288	0.091	0.336	6.2476815146066e-40
Cav2	4.13663998799882e-14	-0.568666	0.095	0.23	9.4576000045617e-10
Cavin1	7.96544535851953e-16	-0.530681	0.272	0.518	1.82113977231832e-11
Cavin2	1.18464820460342e-17	-0.645119	0.238	0.465	2.70846119018479e-13
Cavin3	1.65055427518804e-05	-0.27582	0.387	0.561	0.377366
Cavin4	8.96796059967232e-11	-3.24461	0.001	0.022	2.05034483190308e-06
Cbfa2t2	0.034674	0.166792	0.189	0.257	1
Cbfa2t3	0.0912056	-0.216285	0.008	0.017	1
Cbfb	0.0254119	0.168459	0.142	0.199	1
Cbl	2.32111453200207e-08	-0.464214	0.132	0.249	0.000530676
Cblb	0.00136001	-0.0921626	0.299	0.434	1
Cbll1	0.773545	0.654441	0.105	0.118	1
Cbr2	5.89043475451571e-05	-0.848448	0.089	0.156	1
Cbr3	0.606427	0.819248	0.128	0.129	1
Cbr4	1.32471322807913e-06	-0.631054	0.019	0.058	0.0302869
Cbs	3.0422429681121e-05	-0.361928	0.024	0.06	0.695548
Cbwd1	0.754196	0.655996	0.105	0.118	1
Cbx1	0.0784783	0.748394	0.339	0.376	1
Cbx2	0.288572	0.568302	0.018	0.026	1
Cbx3	0.911593	0.193901	0.449	0.559	1
Cbx4	0.523597	0.6444	0.098	0.094	1
Cbx5	7.35293802646345e-07	-0.367465	0.217	0.362	0.016811
Cbx6	1.39549719192914e-06	-0.136829	0.212	0.353	0.0319053
Cbx7	0.492806	0.677766	0.145	0.144	1
Cbx8	0.825507	0.556299	0.049	0.053	1
Cby1	0.226038	0.505045	0.103	0.132	1
Cc2d1a	0.0764144	0.125962	0.038	0.058	1
Cc2d1b	0.0592001	0.127343	0.035	0.055	1
Cc2d2a	6.34588731265265e-05	-0.0826002	0.206	0.321	1
Ccar1	0.575713	0.409314	0.258	0.312	1
Ccar2	0.00400507	-0.0154637	0.043	0.077	1
Ccbe1	0.283308	0.305117	0.049	0.062	1
Ccdc102a	1.18068499835709e-07	-0.546581	0.039	0.098	0.0026994
Ccdc106	0.337369	-1.00929	0.015	0.022	1
Ccdc107	0.183756	0.320905	0.187	0.24	1
Ccdc112	0.00429131	-0.0238659	0.068	0.11	1
Ccdc114	0.718374	1.29947	0.026	0.024	1
Ccdc115	0.015788	-0.0739258	0.072	0.11	1
Ccdc117	0.0602936	0.0418983	0.06	0.086	1
Ccdc12	0.625261	0.351834	0.165	0.194	1
Ccdc122	0.886619	1.12563	0.018	0.017	1
Ccdc124	0.387037	0.610554	0.144	0.177	1
Ccdc125	0.0462078	-0.673926	0.003	0.01	1
Ccdc126	0.522096	0.176426	0.038	0.046	1
Ccdc127	0.0096645	0.120693	0.155	0.225	1
Ccdc130	0.841902	0.768693	0.04	0.043	1
Ccdc134	0.237349	0.371588	0.033	0.046	1
Ccdc136	1.09834659052992e-09	-1.47282	0.021	0.072	2.51114980992855e-05
Ccdc137	0.0309757	0.466535	0.049	0.077	1
Ccdc138	0.248889	-0.122208	0.032	0.043	1
Ccdc14	0.0925302	-0.0429879	0.026	0.041	1
Ccdc141	0.134967	0.330498	0.256	0.333	1
Ccdc148	0.109803	-0.487938	0.005	0.012	1
Ccdc149	1.6224738565584e-13	-1.92701	0.021	0.084	3.70946197824947e-09
Ccdc15	0.15277	1.32708	0.054	0.038	1
Ccdc152	0.334755	1.50853	0.016	0.01	1
Ccdc157	0.0187817	-0.0289405	0.046	0.074	1
Ccdc158	0.793246	0.368789	0.017	0.019	1
Ccdc159	0.720075	0.511983	0.014	0.017	1
Ccdc162	0.181835	0.496501	0.005	0.01	1
Ccdc163	0.422275	0.948916	0.061	0.053	1
Ccdc166	0.258558	-1.32941	0.005	0.01	1
Ccdc167	0.00681563	0.0251882	0.039	0.07	1
Ccdc17	0.441054	-0.490448	0.006	0.01	1
Ccdc171	0.399838	0.437713	0.061	0.074	1
Ccdc173	0.560845	0.762291	0.041	0.048	1
Ccdc174	0.0241132	0.20387	0.123	0.175	1
Ccdc18	0.29027	1.56658	0.013	0.007	1
Ccdc181	7.43975491174015e-05	-1.63858	0.007	0.026	1
Ccdc186	0.0711974	0.353197	0.192	0.259	1
Ccdc189	0.499209	0.645543	0.007	0.01	1
Ccdc190	0.146615	-0.258786	0.004	0.01	1
Ccdc191	0.884599	0.568679	0.065	0.07	1
Ccdc22	0.934441	0.583307	0.03	0.031	1
Ccdc25	0.0124098	-0.268363	0.071	0.108	1
Ccdc28a	0.683846	0.75033	0.051	0.058	1
Ccdc28b	2.14206740337053e-13	-0.649316	0.062	0.168	4.89740870432603e-09
Ccdc3	3.45570227869802e-11	-0.592924	0.234	0.405	7.90077211978729e-07
Ccdc30	0.0242633	-0.355535	0.005	0.014	1
Ccdc32	0.00702892	0.211756	0.067	0.108	1
Ccdc34	0.00716313	0.122952	0.099	0.149	1
Ccdc36	0.121614	0.0897476	0.007	0.014	1
Ccdc39	0.00520492	-0.452795	0.013	0.031	1
Ccdc42	0.000474522	0.705021	0.158	0.098	1
Ccdc42os	0.35399	1.68832	0.015	0.01	1
Ccdc43	0.153652	0.655642	0.06	0.082	1
Ccdc47	0.406117	0.358213	0.269	0.348	1
Ccdc50	2.64449559352826e-09	-0.42726	0.355	0.568	6.04611027548367e-05
Ccdc51	0.161233	0.111084	0.015	0.024	1
Ccdc57	0.635488	0.523574	0.062	0.058	1
Ccdc58	0.75347	0.835259	0.119	0.122	1
Ccdc59	0.048037	0.364052	0.215	0.297	1
Ccdc6	0.986462	0.546649	0.185	0.209	1
Ccdc60	0.00784622	-2.13569	0.003	0.012	1
Ccdc61	0.186624	0.578472	0.075	0.098	1
Ccdc62	0.791578	1.00869	0.023	0.022	1
Ccdc66	0.00064194	-0.0633511	0.099	0.163	1
Ccdc68	1.26735207997396e-20	-2.60778	0.013	0.082	2.89754706044447e-16
Ccdc69	0.00104388	-1.78955	0.003	0.014	1
Ccdc71	0.00586735	-0.0132865	0.032	0.06	1
Ccdc71l	0.0620133	0.10163	0.051	0.074	1
Ccdc73	0.270699	1.63567	0.022	0.014	1
Ccdc74a	0.0888741	-0.380982	0.005	0.012	1
Ccdc77	0.924411	0.407618	0.052	0.053	1
Ccdc8	3.06407518907541e-07	-0.2873	0.074	0.153	0.0070054
Ccdc80	1.70872826926591e-78	-1.91251	0.123	0.492	3.90666544202266e-74
Ccdc82	8.04757197074027e-10	-0.345836	0.185	0.343	1.83991637967035e-05
Ccdc84	0.146954	-0.148131	0.043	0.06	1
Ccdc85b	0.00215081	0.108862	0.161	0.245	1
Ccdc85c	0.397882	0.449164	0.006	0.01	1
Ccdc86	0.863008	0.738408	0.032	0.031	1
Ccdc88a	0.00325961	0.10784	0.278	0.393	1
Ccdc88c	8.81480082960774e-17	-2.14322	0.013	0.072	2.01532791367322e-12
Ccdc9	0.454874	0.75627	0.097	0.091	1
Ccdc90b	0.00275182	0.190104	0.11	0.173	1
Ccdc91	2.6350194561799e-05	-0.646654	0.043	0.091	0.602444
Ccdc92	0.855233	1.02771	0.009	0.01	1
Ccdc93	0.0313797	0.50333	0.063	0.096	1
Ccdc94	0.36521	1.11892	0.039	0.031	1
Ccdc97	0.71285	1.15589	0.041	0.038	1
Cchcr1	0.677794	0.958582	0.046	0.043	1
Ccl19	0.600105	-0.55963	0.076	0.086	1
Ccl2	0.0236062	-2.00059	0.005	0.014	1
Ccl25	0.110431	0.30905	0.038	0.055	1
Ccl27a	2.02969578815693e-05	-0.274821	0.073	0.139	0.464049
Ccl5	1.13288442325868e-06	-0.972679	0.031	0.079	0.0259011
Ccl6	0.952849	0.130972	0.039	0.038	1
Ccm2	0.000117588	-0.143994	0.119	0.199	1
Ccnb1ip1	0.00069848	-0.978554	0.011	0.031	1
Ccnc	0.745765	0.684776	0.102	0.115	1
Ccnd1	0.0177025	-0.271693	0.014	0.029	1
Ccnd2	2.92763191780501e-35	-2.55051	0.023	0.144	6.6934448536776e-31
Ccnd3	4.15513326549392e-06	-0.161536	0.225	0.362	0.0949988
Ccndbp1	0.0414615	0.29895	0.091	0.129	1
Ccne2	0.00601271	-1.14641	0.002	0.01	1
Ccng1	0.188356	0.189729	0.079	0.103	1
Ccng2	0.147935	1.09724	0.115	0.098	1
Ccnh	0.00885498	0.226896	0.096	0.146	1
Ccni	0.0518482	0.652286	0.355	0.376	1
Ccnj	0.851367	1.09881	0.018	0.017	1
Ccnjl	0.0767915	0.148849	0.096	0.129	1
Ccnk	0.750628	0.389148	0.069	0.067	1
Ccnl2	0.065367	0.0104958	0.316	0.424	1
Ccnt1	0.000897099	0.01879	0.194	0.293	1
Ccnt2	0.266309	0.321777	0.175	0.218	1
Ccny	0.000270731	-0.0243534	0.237	0.365	1
Ccp110	0.482384	1.08261	0.054	0.048	1
Ccpg1	0.709626	0.440355	0.113	0.127	1
Ccpg1os	0.875078	0.661752	0.02	0.022	1
Ccrl2	0.510526	0.946831	0.1	0.096	1
Ccs	0.000648228	0.0914855	0.156	0.245	1
Ccser1	1.98766760626627e-05	-0.699049	0.018	0.05	0.45444
Ccser2	3.23318633160917e-05	-0.0498871	0.252	0.396	0.739203
Cct2	0.867664	0.39848	0.296	0.362	1
Cct3	0.03133	0.327391	0.224	0.317	1
Cct4	0.000610313	0.9775	0.301	0.266	1
Cct5	0.602243	0.452787	0.281	0.321	1
Cct7	0.798161	0.433664	0.254	0.309	1
Cct8	0.12852	0.115616	0.246	0.321	1
Ccz1	0.00856701	0.0950414	0.125	0.185	1
Cd109	6.13161863888027e-58	-1.95467	0.049	0.269	1.4018719694072e-53
Cd14	0.266738	1.36486	0.017	0.01	1
Cd151	3.99368559831344e-13	-0.464508	0.177	0.355	9.13076338342402e-09
Cd164	8.33150037975292e-09	-0.386516	0.193	0.348	0.000190483
Cd1d1	0.000300773	1.50074	0.174	0.118	1
Cd200	1.65874575614763e-17	-1.39725	0.059	0.177	3.79239042228032e-13
Cd247	0.476632	0.625628	0.011	0.007	1
Cd248	0.471982	-0.54937	0.019	0.024	1
Cd24a	0.0158842	-0.452566	0.007	0.019	1
Cd27	0.349123	1.72073	0.012	0.007	1
Cd274	0.25984	0.328839	0.007	0.012	1
Cd276	0.000905763	-0.585435	0.018	0.043	1
Cd2ap	4.19803015351583e-07	-0.107773	0.233	0.396	0.00959796
Cd2bp2	0.747833	0.835993	0.058	0.065	1
Cd302	6.74255962752262e-25	-0.814401	0.318	0.616	1.5415514076405e-20
Cd320	0.00197577	-0.575763	0.032	0.062	1
Cd34	6.92838738353243e-10	1.15672	0.161	0.048	1.58403720749702e-05
Cd36	0.0835349	-0.479424	0.058	0.082	1
Cd37	0.186549	1.84131	0.018	0.01	1
Cd3d	0.0871276	-1.54333	0.005	0.012	1
Cd3eap	0.679761	1.05809	0.032	0.029	1
Cd40	0.0327897	-1.27867	0.008	0.019	1
Cd44	6.18846136156438e-09	-0.432584	0.377	0.59	0.000141487
Cd46	0.0804772	-0.202952	0.056	0.079	1
Cd47	0.933038	0.103284	0.559	0.657	1
Cd48	0.470675	1.70798	0.011	0.007	1
Cd52	0.0187785	-0.13386	0.027	0.048	1
Cd53	0.175925	-0.893274	0.013	0.022	1
Cd55	0.0295622	-0.838795	0.014	0.029	1
Cd59a	1.08756082157429e-12	-0.5476	0.108	0.242	2.4864903063653e-08
Cd59b	2.46442342357329e-13	-1.37823	0.019	0.079	5.63441127331562e-09
Cd63	0.0840122	-0.0754736	0.693	0.796	1
Cd74	0.0291412	-0.302809	0.208	0.281	1
Cd79a	0.898875	0.77456	0.011	0.012	1
Cd79b	0.612487	-0.459974	0.012	0.014	1
Cd81	1.07132571804534e-06	-0.267809	0.765	0.835	0.0244937
Cd82	0.000740141	-0.626714	0.046	0.086	1
Cd83	0.383434	0.743929	0.018	0.024	1
Cd84	0.804996	0.683118	0.008	0.01	1
Cd9	8.37220254669966e-167	-2.35604	0.22	0.827	1.91413666825194e-162
Cd93	0.616644	0.0185149	0.012	0.014	1
Cd99l2	0.00238609	0.233999	0.11	0.173	1
Cdadc1	0.015544	0.134577	0.103	0.151	1
Cdan1	0.442123	0.483188	0.043	0.053	1
Cdc123	0.00247884	0.135983	0.164	0.247	1
Cdc14a	0.0011086	-0.376603	0.045	0.084	1
Cdc14b	0.0694454	-0.0187763	0.104	0.139	1
Cdc16	0.0181669	0.310582	0.105	0.153	1
Cdc23	3.83488091215481e-05	-0.403015	0.081	0.149	0.876769
Cdc25a	0.435613	0.49517	0.039	0.048	1
Cdc25b	0.0508809	0.0570714	0.026	0.043	1
Cdc26	0.0190068	0.18802	0.166	0.237	1
Cdc27	0.00382854	0.0487857	0.111	0.17	1
Cdc34	0.595174	0.441644	0.035	0.041	1
Cdc37	0.486166	0.499257	0.322	0.369	1
Cdc37l1	0.0950954	0.182558	0.211	0.278	1
Cdc40	0.894721	0.570455	0.236	0.273	1
Cdc42	0.00859367	-0.183019	0.526	0.679	1
Cdc42bpa	0.00265432	0.0559054	0.324	0.47	1
Cdc42bpb	0.0220794	0.118784	0.152	0.213	1
Cdc42bpg	0.108601	0.112554	0.028	0.043	1
Cdc42ep1	0.255214	0.380927	0.094	0.118	1
Cdc42ep2	0.00807814	-0.150067	0.022	0.043	1
Cdc42ep3	4.28716410702285e-15	-0.520162	0.26	0.484	9.80174329788635e-11
Cdc42ep4	0.424743	0.434614	0.074	0.089	1
Cdc42ep5	1.86080667349323e-06	-0.554351	0.07	0.141	0.0425436
Cdc42se1	0.000371671	-0.223194	0.077	0.134	1
Cdc42se2	0.376248	0.577185	0.169	0.209	1
Cdc45	0.749312	0.233534	0.008	0.01	1
Cdc5l	0.0417919	0.43666	0.195	0.271	1
Cdc7	0.864232	-0.122991	0.016	0.017	1
Cdc73	0.00488157	0.0623297	0.21	0.297	1
Cdca4	0.909422	1.3079	0.031	0.031	1
Cdca7	0.227418	2.09075	0.026	0.017	1
Cdca7l	0.293332	1.36707	0.013	0.007	1
Cdh1	0.425333	0.0576949	0.014	0.01	1
Cdh11	7.54598397952175e-07	1.31302	0.171	0.084	0.0172524
Cdh13	3.29571063842634e-06	-2.63594	0.008	0.034	0.0753498
Cdh23	0.148068	0.0663047	0.011	0.019	1
Cdh4	6.76636767067191e-25	-0.767529	0.508	0.775	1.54699464054572e-20
Cdh5	0.315313	0.535048	0.023	0.031	1
Cdh6	1.61907664441587e-11	-3.1761	0.004	0.034	3.701694932128e-07
Cdip1	0.000824896	0.128909	0.145	0.228	1
Cdipt	0.000162207	-0.224501	0.067	0.122	1
Cdk1	0.87513	0.777222	0.015	0.014	1
Cdk10	0.0246944	0.0575082	0.047	0.074	1
Cdk11b	0.195633	0.182649	0.23	0.295	1
Cdk12	0.588411	0.446729	0.246	0.297	1
[truncated: 10,685 more rows]

## Sheet: Fig3E
	p_val	avg_log2FC	pct.1	pct.2	p_val_adj
Gm42418	0	10.2249	1	0.103	0
AY036118	0	10.1625	0.987	0.006	0
Lars2	0	9.61202	0.972	0.006	0
Cmss1	0	8.17692	0.995	0.054	0
Cdk8	0	6.77973	0.985	0.045	0
Gphn	0	6.48007	0.952	0.038	0
Mfap2	0	-4.3277	0.152	0.887	0
Eln	0	-4.0589	0.723	1	0
Sparc	0	-3.34936	0.518	0.97	0
Tmsb10	0	-2.79485	0.865	0.997	0
Rpl41	1.80062389522688e-304	-2.0064	0.944	0.994	4.13927421034755e-300
Camk1d	1.62438579480547e-295	7.11676	0.923	0.021	3.73413806509881e-291
Tagln	2.00908195174748e-294	-4.57978	0.105	0.732	4.61847759067711e-290
Lgals1	2.89987163602909e-289	-3.49226	0.477	0.955	6.66622491690367e-285
WPRE	1.0524297390576e-288	13.23	0.905	0	2.41932548414562e-284
Rpl23a	3.27718854101254e-287	-2.15717	0.786	0.989	7.53360101807962e-283
Rpl13a	3.8717960793108e-285	-2.71391	0.537	0.958	8.90048482711966e-281
Rpl31	9.66558976483386e-268	-2.01426	0.785	0.985	2.22192577514001e-263
Rpl39	4.37687030717914e-265	-1.50199	0.956	0.994	1.00615494621434e-260
Col1a2	1.61559534302643e-264	-2.74212	0.456	0.946	3.71393057454916e-260
Tmsb4x	8.81067434861838e-253	-1.90789	0.916	0.995	2.02539781926039e-248
Ftl1	1.07947576762984e-248	-2.03895	0.734	0.976	2.48149889462748e-244
Serf2	2.30502461428111e-245	-2.18749	0.68	0.968	5.29879058330942e-241
Pfn1	2.72052837973191e-243	-2.76022	0.397	0.891	6.25395063932771e-239
Gm26561	8.88329514567165e-240	12.1698	0.815	0	2.042091888087e-235
Cacnb2	1.43590736117434e-233	5.5903	0.83	0.047	3.30086384186757e-229
Cst3	1.9554304862331e-227	-1.77617	0.901	0.992	4.49514360175265e-223
Ltbp2	1.40255514874494e-221	-3.03438	0.201	0.767	3.22419377593487e-217
Il31ra	3.15171954772967e-215	12.0316	0.765	0	7.24517289632097e-211
Arhgap6	2.92105776106265e-212	5.79282	0.788	0.053	6.71492758113083e-208
Prkg1	4.10939190516055e-210	7.6373	0.762	0.014	9.44667011158308e-206
Zbtb20	8.95138627950693e-207	2.1569	0.953	0.585	2.05774467793305e-202
Ppic	7.10171577794469e-206	-2.65223	0.337	0.82	1.63254242303392e-201
Apoe	1.15918739841194e-205	2.50937	0.948	0.552	2.66473999146936e-201
Rpl37a	2.1208363809744e-202	-0.957835	0.982	0.998	4.87537867258395e-198
Lama4	6.57220498775334e-198	2.9931	0.876	0.248	1.51081848258474e-193
Rpl22l1	1.05844058589142e-196	-1.96298	0.575	0.926	2.4331432188472e-192
Nrep	1.18282092075728e-193	-2.35119	0.343	0.852	2.71906873263683e-189
Myl6	1.11115130389939e-189	-1.77919	0.756	0.947	2.55431461740392e-185
Pdzrn3	8.98912322227566e-187	3.59122	0.81	0.169	2.06641964633673e-182
Xist	3.01222310062094e-185	-1.60707	0.61	0.985	6.92449846370742e-181
Cfl1	8.39220222117666e-185	-2.55672	0.349	0.797	1.92919944660409e-180
Csmd1	3.4014379466922e-183	6.03938	0.718	0.036	7.81922555185603e-179
Bgn	2.43301879260096e-182	-2.00948	0.513	0.902	5.59302360043110e-178
mt-Nd2	8.28566914621209e-182	1.75876	0.973	0.773	1.90470962333124e-177
Ccnd2	9.07313139600129e-181	-5.43776	0.017	0.372	2.08573144531278e-176
mt-Co2	9.47523782431092e-181	1.35143	0.989	0.971	2.17816767105259e-176
Cd248	1.87476223897787e-180	-5.32881	0.017	0.374	4.30970343496234e-176
Eva1b	2.09415940553622e-179	-2.83094	0.197	0.691	4.81405364144666e-175
Rpl27	2.11605283920993e-179	-1.54248	0.745	0.95	4.86438226677578e-175
Zfpm2	7.97819792649936e-177	4.3848	0.738	0.073	1.83402813934367e-172
Acta2	2.00943482150792e-176	-3.98406	0.12	0.585	4.61928876768241e-172
Tmcc3	1.56544444750906e-175	3.4462	0.799	0.188	3.59864369593382e-171
Mfap4	2.59141879258969e-175	-3.86754	0.103	0.558	5.95715352040517e-171
Dynll1	2.28840442963054e-173	-1.95606	0.563	0.9	5.26058410283469e-169
Gsn	4.6916603238265e-171	2.34194	0.913	0.49	1.07851887524123e-166
Rpl10	3.617105710522e-170	-1.19923	0.919	0.982	8.31500260734798e-166
Myl12a	2.47078423881504e-169	-2.42691	0.391	0.799	5.67983880818801e-165
Rps27rt	2.92883570022444e-168	-2.97985	0.12	0.585	6.73280750767594e-164
Marcksl1	4.48869139855204e-167	-4.04648	0.045	0.431	1.03186037869914e-162
Gm15564	3.45284666999545e-165	11.3763	0.65	0	7.93740392498554e-161
Mdk	5.44253479158652e-163	-2.19181	0.355	0.803	1.25112989788991e-158
Celf2	1.53082893609556e-162	1.89721	0.937	0.638	3.51906955829647e-158
Rpl14	1.83294100802878e-160	-1.28344	0.878	0.962	4.21356478925657e-156
Vim	8.37773227216651e-160	-1.93891	0.576	0.897	1.92587309472564e-155
Rpl6	1.33359665124218e-159	-1.04431	0.948	0.982	3.06567198187552e-155
Tgfbr3	7.6895153096431e-157	3.06155	0.771	0.174	1.76766577938076e-152
Txnip	3.24230132620982e-154	3.59592	0.731	0.124	7.45340228869113e-150
S100a11	1.71635539807393e-152	-1.90007	0.539	0.874	3.94555778909236e-148
Mustn1	3.11006278482452e-152	-1.67842	0.764	0.962	7.14941232975461e-148
Rps11	3.74745918403629e-152	-1.02935	0.93	0.985	8.61465917226263e-148
Sox5	2.07177303608268e-150	5.32863	0.642	0.03	4.76259185534686e-146
Rplp2	2.86517019512181e-150	-1.02568	0.926	0.988	6.58645324454601e-146
Rps27	2.17302350659644e-144	-0.833427	0.964	0.995	4.99534643696389e-140
Nfib	2.9655542853247e-143	1.44138	0.961	0.775	6.81721619110442e-139
Rps17	1.55385511006461e-142	-1.09314	0.9	0.97	3.57200212701654e-138
Myl9	8.6635881584334e-140	-2.84092	0.186	0.611	1.99158564586067e-135
Cyr61	9.42292937153628e-140	-3.08699	0.117	0.533	2.16614300392876e-135
Tgfbi	1.08253689882137e-139	-1.78404	0.544	0.864	2.48853582301056e-135
Gm20388	3.06383865468298e-139	11.2409	0.582	0	7.04315229938523e-135
Bmp5	3.26073988979275e-139	2.53728	0.795	0.265	7.49578885865558e-135
Rps15	3.66310608921026e-139	-1.01746	0.934	0.979	8.42074827787654e-135
Ghr	2.3079682866299e-137	1.99303	0.893	0.543	5.30555749730482e-133
9530026P05Rik	5.2535085254432e-136	5.90795	0.589	0.014	1.20767653982888e-131
Ubb	1.98388778366107e-135	-1.63562	0.869	0.923	4.56056123708006e-131
Kdelr3	3.71226361960249e-135	-3.47589	0.066	0.425	8.53375160874219e-131
Maml3	1.81488451178595e-134	3.98313	0.645	0.082	4.17205651569355e-130
Rpl18a	9.24101544766813e-134	-0.905245	0.956	0.985	2.12432463110995e-129
Rps18	9.58854123466662e-134	-0.882465	0.946	0.988	2.20421385902516e-129
Serf1	1.06816168041225e-133	-3.12352	0.098	0.484	2.45549007093168e-129
Rpl32	8.26776374650285e-132	-0.804165	0.962	0.992	1.90059353004608e-127
Rgs6	4.28802038973212e-131	4.26327	0.626	0.065	9.85730127191619e-127
Hhip	7.00617985356694e-131	2.80492	0.742	0.212	1.61058062473797e-126
Nnat	9.03967657262654e-130	-4.41285	0.042	0.36	2.07804085051539e-125
Spcs1	9.48142973389131e-130	-2.3347	0.258	0.661	2.17959106722694e-125
Ppia	4.05226349883677e-129	-1.29642	0.847	0.939	9.31534333112597e-125
1500009L16Rik	5.75601975535976e-129	-2.94494	0.112	0.495	1.3231938213621e-124
Tpt1	6.98187418015921e-127	0.916954	0.989	0.979	1.604993236535e-122
Gng5	5.4588348736703e-124	-1.46291	0.646	0.884	1.25487696075933e-119
Minos1	7.38025312914154e-124	-1.85568	0.419	0.769	1.69657258932706e-119
Atrnl1	1.00576986147163e-122	3.14164	0.666	0.127	2.31206375755098e-118
Rps15a	1.61034058340228e-122	-0.828907	0.957	0.992	3.70185093312517e-118
Pde7b	2.53984088441217e-122	4.816	0.577	0.042	5.8385862250867e-118
Calm2	8.6770283880021e-122	-1.63884	0.611	0.855	1.99467528583392e-117
Elmo1	1.10321393428949e-121	4.53475	0.577	0.039	2.53606819214469e-117
Uqcr10	1.69301240815019e-121	-1.67468	0.489	0.825	3.89189692385565e-117
Hexb	2.74435763792326e-120	3.25946	0.631	0.092	6.30872933805799e-116
Pbx1	1.67299229629169e-119	2.03182	0.841	0.434	3.84587469071534e-115
Rpl36	3.02331187702089e-117	-0.757009	0.971	0.991	6.94998934289561e-113
Robo2	9.35655346176819e-117	2.77028	0.71	0.221	2.15088450979127e-112
Rora	1.00131473792463e-116	2.49097	0.736	0.263	2.30182231954115e-112
Pde4b	2.06159280268505e-115	3.33833	0.635	0.116	4.7391895348124e-111
Serpine2	1.11947987923681e-114	-2.32637	0.346	0.708	2.57346034638959e-110
Tmem176a	4.59223068189524e-114	2.32236	0.745	0.262	1.05566198915408e-109
Crip2	1.21629154358271e-113	-1.66359	0.581	0.835	2.79601100038794e-109
Oaz1	9.90177172219798e-113	-1.3075	0.69	0.888	2.27621928349887e-108
Tenm4	2.86779335516519e-111	3.50991	0.607	0.097	6.59248336485373e-107
Cox6c	3.85639084578018e-111	-1.12376	0.8	0.943	8.86507127627948e-107
B2m	5.18170024993159e-111	-1.55467	0.526	0.817	1.19116925345427e-106
Rpl24	2.9626373160353e-110	-0.860192	0.931	0.977	6.81051066210194e-106
Cd81	4.43973683044002e-109	-1.34494	0.726	0.876	1.02060670258155e-104
Ddr2	1.9372647263582e-108	1.74804	0.827	0.41	4.45338415295224e-104
Rplp0	1.73522550944154e-107	-0.934421	0.917	0.967	3.98893640110421e-103
Selenow	2.04456512277571e-107	-1.25071	0.73	0.897	4.70004630423679e-103
Gm13889	9.64525307285249e-107	-1.51099	0.496	0.834	2.21725077638733e-102
Tceal9	1.28960428582532e-106	-2.20986	0.275	0.632	2.96454233225525e-102
Maml2	2.5481861630611e-106	3.88377	0.557	0.065	5.85777035164487e-102
Rpl10-ps3	8.79078152164353e-106	-3.49904	0.044	0.325	2.02082485619542e-101
Sumo2	9.27211211657106e-106	-1.37955	0.619	0.85	2.13147313335736e-101
Rpl29	1.42917740100079e-105	-1.27045	0.643	0.887	3.28539300942062e-101
Mef2a	1.07041250891591e-104	2.03093	0.75	0.271	2.4606642754959e-100
Exoc4	5.74401403986985e-104	4.14459	0.528	0.042	1.32043394748528e-99
Fkbp1a	5.86920453852104e-104	-1.93549	0.314	0.667	1.34921273931522e-99
Sik1	7.739915609974e-104	5.65153	0.494	0.014	1.77925180042082e-99
Enpp2	1.58218642412188e-103	3.16152	0.574	0.074	3.63713015177137e-99
Atp5l	1.59983147813616e-103	-1.31562	0.663	0.865	3.6776926019394e-99
Tpm4	1.69565129774051e-103	-2.13732	0.255	0.619	3.89796320324588e-99
Rpl35	1.7408168011253e-103	-0.815101	0.928	0.988	4.00178966242685e-99
Ctxn1	6.05459452879401e-102	-4.78152	0.013	0.228	1.39183019027917e-97
Tbx4	3.38004381055279e-101	2.4369	0.667	0.188	7.77004471169875e-97
Gm11808	9.78772715191061e-100	-2.09854	0.235	0.598	2.25000271768121e-95
Dynlrb1	5.29027000381644e-99	-1.98944	0.295	0.643	1.21612726847732e-94
Cox6a1	5.30072963122768e-99	-1.70238	0.408	0.722	1.21853172762662e-94
Gab2	1.09473712284693e-98	4.56	0.5	0.033	2.51658169800051e-94
Cox8a	5.5976127567261e-98	-1.15059	0.726	0.894	1.2867792205162e-93
Rps14	6.49590319064424e-98	-0.691247	0.962	0.98	1.4932782254653e-93
Col3a1	4.64368119482476e-97	-1.00193	0.875	0.995	1.06748943306632e-92
Usmg5	7.11279213205924e-97	-1.70518	0.399	0.729	1.63508865531778e-92
Tnc	1.28479144480291e-96	-2.19661	0.211	0.566	2.95347857331293e-92
Crip1	1.47243279023955e-96	-1.86006	0.592	0.834	3.38482849820268e-92
Hspb2	3.00283409565904e-96	-3.33405	0.056	0.334	6.90291501910101e-92
Rpl15	9.27519370511816e-96	-0.85594	0.902	0.956	2.13218152893256e-91
Cox7c	1.31977590117737e-95	-1.25654	0.617	0.85	3.03390084162653e-91
Uqcrh	2.96429513866263e-95	-1.30596	0.632	0.856	6.81432166475766e-91
Stag1	4.28774041578182e-95	2.8269	0.577	0.103	9.85665766779925e-91
Htra1	5.65832893857014e-95	-2.62425	0.19	0.523	1.3007366563985e-90
Cyp2e1	6.24909400286306e-95	2.65367	0.613	0.147	1.43654172937816e-90
Plxdc2	2.46241801981828e-94	3.30901	0.544	0.073	5.66060654395827e-90
Sox4	5.35985532917633e-94	-1.76767	0.324	0.685	1.23212354307105e-89
Gpx3	2.0747270220386e-93	1.84013	0.702	0.209	4.76938247826232e-89
Meis1	3.42498911736207e-93	2.71123	0.588	0.121	7.87336498299193e-89
Fstl1	5.24440380778083e-93	-1.59949	0.438	0.753	1.20558354733266e-88
Rpl10a	7.38768457282281e-93	-0.900007	0.898	0.944	1.69828092960051e-88
Loxl2	2.61599456622608e-92	-3.08344	0.053	0.322	6.01364830884052e-88
Bcas3	8.41557700893244e-92	3.20705	0.55	0.1	1.93457284281339e-87
Serpinh1	2.21786233883665e-91	-1.59781	0.445	0.741	5.09842194451769e-87
Prdm6	2.80032950152408e-91	2.3278	0.652	0.206	6.43739745810356e-87
Adcy2	7.89662656595189e-91	3.69878	0.501	0.051	1.81527651498102e-86
Ptma	1.28052188967301e-90	-0.678784	0.974	0.992	2.94366371998032e-86
Cox6b1	3.50205384735638e-90	-1.3265	0.573	0.82	8.05052138430285e-86
Atpif1	4.92603605941836e-90	-1.14757	0.687	0.879	1.13239716933909e-85
Nbl1	7.34984982860535e-90	-2.58561	0.1	0.408	1.6895834785998e-85
Tbca	2.31021055091135e-89	-1.7925	0.351	0.67	5.31071201443502e-85
Agt	3.96813767406292e-89	-2.47168	0.141	0.467	9.12195488513583e-85
Airn	4.2199817456139e-89	3.75987	0.5	0.059	9.70089403681724e-85
Ptprk	2.72073674970972e-88	3.3375	0.511	0.065	6.2544296402327e-84
Igf1r	8.23535273747979e-88	2.71838	0.567	0.115	1.89314288729185e-83
Cops9	1.72256149260278e-87	-1.89438	0.263	0.598	3.95982435919526e-83
Gm10260	1.93373980093952e-87	8.75962	0.421	0.002	4.44528105439977e-83
Rps25	2.83969700275059e-87	-0.793638	0.908	0.962	6.52789546992305e-83
Rpl17	4.6684724343325e-87	-0.649982	0.962	0.988	1.07318844320436e-82
Rere	2.15465376374725e-86	2.67947	0.561	0.115	4.95311807210217e-82
Rps9	5.18496231426922e-86	-0.735817	0.941	0.98	1.19191913680421e-81
Pde4d	1.05736529553262e-85	7.42035	0.421	0.008	2.43067134137039e-81
Rpl4	2.35137615266888e-85	-1.09776	0.743	0.877	5.40534349975521e-81
Gm10076	5.22613018648703e-85	1.78582	0.725	0.309	1.20138280726964e-80
Lncpint	8.58902135380668e-85	6.43665	0.419	0.008	1.97444422881308e-80
Foxp2	1.21319671577912e-84	3.18608	0.52	0.089	2.78889661023304e-80
Ror1	2.59028602146657e-84	3.13175	0.518	0.086	5.95454950614736e-80
Diaph2	4.0495733789226e-84	3.81524	0.473	0.048	9.30915928346727e-80
Ndufa3	7.38809129245266e-84	-1.67451	0.327	0.646	1.69837442630902e-79
Col4a1	4.36463487579922e-83	-1.74374	0.35	0.663	1.00334226524872e-78
Rps27a	4.42009494595279e-83	-0.639124	0.958	0.979	1.01609142617563e-78
Neat1	2.54273120941366e-82	4.92746	0.427	0.018	5.84523050420013e-78
Sec61b	2.23512341783526e-81	-1.64163	0.323	0.644	5.1381017129197e-77
2010107E04Rik	2.45081953127676e-81	-1.59441	0.378	0.678	5.63394393849901e-77
Rps7	2.73913048673706e-81	-0.766902	0.912	0.959	6.29671316291116e-77
Wisp1	2.85742597179576e-81	-7.38499	0.001	0.144	6.5686508239641e-77
Phpt1	3.38814472534107e-81	-2.55745	0.102	0.389	7.78866709461404e-77
Gstm1	5.58284433704785e-81	2.20328	0.609	0.169	1.28338425620056e-76
Sub1	1.98682545261914e-80	-1.83754	0.323	0.623	4.56731435048088e-76
Nop10	3.11521224186121e-80	-1.98973	0.212	0.531	7.16124990159054e-76
Aspn	3.48035328236874e-80	-3.0398	0.148	0.454	8.00063612550927e-76
Loxl1	5.53746751464717e-80	-2.00884	0.183	0.502	1.27295303226709e-75
Elob	6.75143304219997e-80	-1.05769	0.701	0.861	1.55201942774093e-75
Gulp1	7.10513955118158e-80	3.01233	0.509	0.089	1.63332948002562e-75
Actb	1.99982863164583e-79	-2.05576	0.932	0.959	4.59720605842743e-75
Sem1	2.54765719987021e-79	-1.02101	0.757	0.903	5.85655437106163e-75
Etv1	5.52660333657054e-79	-1.7973	0.308	0.623	1.27045557501084e-74
Rpl36al	6.89532252027541e-79	-1.54564	0.385	0.678	1.58509674096091e-74
Map1lc3a	1.40467549263553e-78	-1.53309	0.415	0.697	3.22906802247056e-74
Prss35	2.24407479515162e-78	-4.70024	0.012	0.185	5.15867913909454e-74
Zeb2	2.72321380663207e-78	1.21949	0.896	0.676	6.26012389868579e-74
Sik3	5.58369506249295e-78	3.32794	0.469	0.059	1.28357982096588e-73
Mgp	8.71990712730069e-78	-0.892289	0.991	0.992	2.00453225042388e-73
Tsc22d1	1.46452414165145e-77	-1.53639	0.452	0.738	3.36664809682834e-73
Ifitm2	1.48710311164235e-77	-1.12886	0.664	0.84	3.41855263304344e-73
Ndufa4	1.93681357628595e-77	-1.3774	0.505	0.755	4.45234704916614e-73
Rnaset2a	2.38937183099641e-77	-3.48348	0.039	0.257	5.49268796509454e-73
C1qtnf2	4.50189451166869e-77	-2.36827	0.12	0.408	1.0348955103424e-72
Myl12b	6.91880478145341e-77	-1.7232	0.346	0.628	1.59049484316051e-72
Arhgap24	7.07528777963385e-77	2.81664	0.518	0.11	1.62646715478223e-72
Eef1a1	1.27572053772247e-76	-0.623359	0.974	0.979	2.93262637211642e-72
Fbxl7	2.55342693327261e-76	3.12962	0.517	0.124	5.86981783420707e-72
Ntn4	7.35223293565263e-76	2.0232	0.646	0.23	1.69013130724783e-71
C1qtnf7	7.54054667976655e-76	1.93038	0.71	0.334	1.73342087074473e-71
Higd1a	1.0657529054229e-75	-2.51817	0.116	0.393	2.44995277898616e-71
P4ha3	7.57518729962892e-75	-2.95682	0.055	0.292	1.7413840564387e-70
Fto	8.26440307650027e-75	2.3862	0.535	0.118	1.89982097922588e-70
Cox4i1	1.42603003663076e-74	-0.903588	0.833	0.902	3.2781578482068e-70
Prdx1	1.60958614860138e-74	-1.42388	0.542	0.747	3.70011663840484e-70
Uba52	2.19232221114168e-74	1.18872	0.856	0.589	5.03971029897248e-70
Rnaset2b	2.22465471444292e-74	-3.19646	0.044	0.265	5.11403625756137e-70
Inmt	3.197816672182e-74	7.44115	0.38	0.008	7.35114096601198e-70
Tma7	3.83975523077875e-74	-1.6255	0.324	0.631	8.82682932451418e-70
Mmp23	6.82453358497216e-74	-4.42491	0.012	0.177	1.5688237805134e-69
Setbp1	1.43395791329572e-73	4.35168	0.41	0.03	3.2963824510842e-69
Rbms3	2.73209904300935e-73	1.44972	0.79	0.469	6.28054928006989e-69
Rps6	6.47685102825552e-73	-0.77317	0.905	0.941	1.48889851437538e-68
Rpl5	8.41647569733233e-73	1.11782	0.877	0.625	1.93477943330276e-68
Sec61g	9.32500397449441e-73	-1.15868	0.618	0.808	2.14363191365677e-68
Ckb	1.00569517451268e-72	-1.91551	0.279	0.569	2.31189206716974e-68
Igfbp5	1.17353952127602e-72	-1.94966	0.244	0.572	2.69773265150931e-68
Ndufa11	2.69068597928138e-72	-1.75496	0.311	0.595	6.18534892917203e-68
Snrpg	1.23047148634068e-71	-1.29577	0.471	0.72	2.82860785279995e-67
Cryab	1.25581661609727e-71	-1.95221	0.193	0.492	2.88687123708441e-67
Arhgef12	2.23142069949434e-71	2.28135	0.542	0.135	5.12958990399758e-67
Rpl34	2.90149923457438e-71	-0.636173	0.94	0.973	6.6699664404396e-67
Hivep2	3.95623443376034e-71	3.01792	0.462	0.073	9.09459171632828e-67
H3f3a	1.05481998316401e-70	-0.777178	0.884	0.936	2.42482017729742e-66
Cnn3	1.71002666839409e-70	-1.98118	0.216	0.508	3.93100930530433e-66
Cdh4	8.8801610813197e-70	4.01448	0.408	0.038	2.04137142937377e-65
Ssr2	9.04841851483876e-70	-1.83278	0.247	0.536	2.08005044819113e-65
Colec12	9.73407651598924e-70	2.62114	0.488	0.097	2.23766950949561e-65
Chst2	1.87830167670404e-69	-3.36107	0.031	0.227	4.31783989440725e-65
Mbnl1	2.07415444149922e-69	1.91365	0.607	0.204	4.76806623011841e-65
Fmo2	6.145640921975e-69	1.47128	0.837	0.576	1.41275993514361e-64
Dach1	6.47454631924344e-69	3.91175	0.406	0.039	1.48836870786768e-64
Bicc1	6.48645292382585e-69	2.53465	0.5	0.11	1.49110579812909e-64
Uqcrb	7.64199050954799e-69	-1.33216	0.493	0.729	1.75674077833489e-64
Arf5	7.71274996018624e-69	-1.46011	0.409	0.669	1.77300696084761e-64
Col4a2	1.55468693691715e-68	-2.00641	0.202	0.493	3.57391433058515e-64
Tcf4	3.36584766896707e-68	1.31507	0.774	0.443	7.73741062142149e-64
Atp6v0e	4.44099956936462e-68	-1.88204	0.213	0.505	1.02089698100554e-63
Rps3a1	6.2179171518344e-68	-0.627273	0.934	0.968	1.42937479486369e-63
Eif3f	9.32522577308598e-68	-1.40597	0.434	0.691	2.14368290071701e-63
Atox1	1.68732979089405e-67	-1.64479	0.281	0.575	3.87883372330724e-63
Fhl1	4.13993119987233e-67	-1.58941	0.336	0.614	9.5168738422665e-63
Rhoc	5.93985449186915e-67	-1.79684	0.258	0.542	1.36545375059088e-62
Mgst1	8.23489120781135e-67	2.53586	0.474	0.094	1.89303679085167e-62
S100b	9.72041786440782e-67	-2.7244	0.089	0.336	2.23452965867007e-62
Snrpb2	1.03595623199866e-66	-2.16137	0.145	0.422	2.38145618611852e-62
Laptm4a	1.07422096623827e-66	-1.10943	0.666	0.802	2.46941915718853e-62
Scgb1a1	1.86762004666708e-66	-1.40211	0.468	0.775	4.29328496327828e-62
Rps19	2.86995806436701e-66	-0.541276	0.974	0.994	6.59745959836688e-62
Zeb1	3.56492400861457e-66	2.67602	0.464	0.088	8.19504731100317e-62
Fau	5.34253545544187e-66	-0.565513	0.96	0.989	1.22814205049698e-61
Dennd1a	6.79961040268581e-66	4.56192	0.364	0.017	1.56309443936941e-61
Snhg9	9.72623797528433e-66	-2.78471	0.055	0.274	2.23586758575836e-61
Plcb1	1.03094988679374e-65	4.90244	0.366	0.021	2.36994759976144e-61
Ctgf	1.78680195256941e-65	-3.07711	0.036	0.23	4.10750032856656e-61
Kansl1	1.96392189748894e-65	2.60779	0.465	0.088	4.51466365794758e-61
Mrps21	2.34293342300886e-65	-1.74942	0.255	0.539	5.38593535281276e-61
Rps29	2.64481040292433e-65	-0.481842	0.981	0.998	6.07989015424246e-61
Cacna1c	5.56939262425173e-65	3.02442	0.443	0.079	1.28029197646299e-60
Bach2	9.4462380785277e-65	2.62968	0.469	0.095	2.17150120949195e-60
Lama2	1.04934398611629e-64	2.89312	0.459	0.094	2.41223195528413e-60
Ap3s1	1.1925697381796e-64	-1.7278	0.199	0.492	2.74147931412727e-60
Actg1	1.68893581580154e-64	-1.3181	0.568	0.762	3.88252565336458e-60
Adamts1	9.10896292905435e-64	3.02458	0.459	0.098	2.09396839813101e-59
Arid1b	2.73239903420593e-63	2.60795	0.445	0.082	6.28123889983259e-59
Col1a1	3.05050473876519e-63	-1.27978	0.527	0.772	7.01250029347343e-59
Rad51b	3.20829825170997e-63	4.48649	0.368	0.029	7.37523602103089e-59
B3galt1	3.69697539753214e-63	5.32503	0.346	0.014	8.49860704384689e-59
Prdx2	5.4022344821114e-63	-1.43991	0.388	0.638	1.24186566274777e-58
Rpl37	6.17524359489719e-63	-0.506004	0.975	0.994	1.41956499759497e-58
Utrn	7.91167768495855e-63	2.82179	0.446	0.089	1.81873646621827e-58
Syne2	1.01617277451848e-62	3.24603	0.404	0.054	2.33597797406309e-58
Farp1	1.87434885983417e-62	2.42512	0.472	0.106	4.30875315898678e-58
Gm48099	1.22065982481897e-61	10.0064	0.319	0	2.80605280529386e-57
Gpx7	1.64061919328489e-61	-2.53156	0.072	0.297	3.7714554015233e-57
Grk5	6.26688537357434e-61	3.10778	0.405	0.061	1.44063160967727e-56
Kctd16	1.05499204763898e-60	10.8736	0.315	0	2.42521571911249e-56
Hes1	1.15435129808632e-60	-2.35544	0.113	0.368	2.65362276404083e-56
Atp5j2	1.57567102021013e-60	-0.993725	0.642	0.814	3.62215254125904e-56
Cdk14	2.16765897013359e-60	2.37262	0.47	0.113	4.9830144405431e-56
Lpp	2.19613000716e-60	1.6045	0.641	0.278	5.04846366045942e-56
Tcf12	2.34811208534291e-60	2.03481	0.509	0.144	5.39784006178628e-56
Akap13	2.54380907201005e-60	2.36924	0.455	0.094	5.8477082947367e-56
Rcn3	3.04661860675593e-60	-1.68862	0.295	0.558	7.00356685321053e-56
Peli2	5.12937770715571e-60	2.47487	0.458	0.1	1.17914134732096e-55
Eef2	6.23935533997242e-60	-1.05903	0.678	0.818	1.43430300555286e-55
Ddah2	8.24337325778176e-60	-2.07718	0.163	0.422	1.89498664449887e-55
Ncoa1	8.37606015871244e-60	2.38289	0.47	0.112	1.92548870928482e-55
Rpl36a	8.6719346472825e-60	-0.679325	0.911	0.95	1.9935043367173e-55
Adgrl3	1.33143502718253e-59	2.08995	0.561	0.216	3.06070284048719e-55
Cstb	1.81688839523973e-59	-1.72814	0.227	0.498	4.17666304297709e-55
Baz2b	2.03926037243182e-59	2.1652	0.481	0.116	4.68785174414627e-55
Mbd5	2.83652062248592e-59	4.11102	0.343	0.02	6.52059360697063e-55
Prelid1	5.92369649972416e-59	-2.1487	0.128	0.375	1.36173935135659e-54
Rps21	6.48415113307224e-59	0.701661	0.974	0.947	1.49057666247065e-54
Wnt5a	6.56021980223536e-59	-1.73992	0.231	0.505	1.50806332813786e-54
BC028528	7.54516590019541e-59	-3.39053	0.024	0.188	1.73448273713692e-54
Fgfr2	4.11558878032798e-58	3.55463	0.357	0.032	9.46091548821796e-54
Lsp1	4.17226697239921e-58	-2.30015	0.144	0.39	9.59120731615131e-54
Rps4x	4.17617064254475e-58	-0.587256	0.95	0.962	9.60018107308186e-54
Tex15	4.85104519700368e-58	4.12955	0.341	0.023	1.11515826988721e-53
Pard3b	1.21092342911772e-57	5.41447	0.319	0.011	2.78367077885582e-53
Rgs5	1.22344276198356e-57	-6.49173	0.002	0.109	2.81245022124781e-53
Actg2	1.65124068403921e-57	-4.14841	0.01	0.142	3.79587208446932e-53
mt-Nd1	1.86680354443586e-57	-0.591017	0.945	0.988	4.29140798794916e-53
Lcorl	2.06588431422306e-57	2.09036	0.532	0.186	4.74905486153596e-53
P2ry14	2.8836368718374e-57	-1.16816	0.568	0.762	6.62890444097982e-53
Prex2	3.54121751815817e-57	3.2258	0.375	0.047	8.140550830742e-53
Ubl5	4.2187618216129e-57	-1.36234	0.379	0.628	9.69808967552374e-53
Exoc6b	5.25787475841491e-57	4.03572	0.339	0.024	1.20868024946442e-52
Prdx5	9.29669356884062e-57	-1.64073	0.286	0.543	2.13712391760508e-52
Sh3d19	1.7203803563005e-56	3.75483	0.345	0.029	3.95481036306358e-52
Abi3bp	5.55286494227435e-56	1.81731	0.554	0.2	1.27649259293003e-51
Rps16	7.67179648553715e-56	-0.500721	0.97	0.994	1.76359257609528e-51
Sned1	1.14748086253745e-55	3.1942	0.365	0.042	2.63782900680108e-51
Lmcd1	1.23741739893281e-55	-2.40816	0.066	0.272	2.84457511666674e-51
Cdkn1a	1.47422339209497e-55	4.19272	0.332	0.024	3.38894473374792e-51
1810058I24Rik	1.50203195678739e-55	-1.662	0.255	0.514	3.45287106226285e-51
Grem2	1.53872181707074e-55	2.85182	0.419	0.091	3.53721371308222e-51
Car2	2.25203469136482e-55	-1.18586	0.536	0.743	5.17697734850946e-51
Hist1h1e	3.31674300405388e-55	4.41145	0.327	0.023	7.62452881771905e-51
Uqcrq	3.96686716188618e-55	-1.4008	0.382	0.619	9.11903423174395e-51
Eif2s2	4.891566452082e-55	-1.36591	0.383	0.643	1.12447329600461e-50
Rbfox1	9.65923104662751e-55	4.1444	0.335	0.029	2.22046403299873e-50
Mllt3	1.33155290865047e-54	2.15427	0.483	0.144	3.0609738264057e-50
Higd2a	3.09874259973029e-54	-2.00905	0.148	0.392	7.12338948825999e-50
Socs2	3.58836974423821e-54	-1.12671	0.513	0.728	8.24894436805479e-50
Tubb5	4.12471251662819e-54	-1.57566	0.382	0.616	9.4818891332249e-50
Dock4	4.44922197992288e-54	4.72706	0.314	0.017	1.02278714874467e-49
Rpl11	4.61703503567494e-54	-0.50134	0.958	0.983	1.06136401400096e-49
Ssbp2	6.42652993152241e-54	1.76675	0.525	0.177	1.47733070065837e-49
Copz2	1.04579585313451e-53	-1.94402	0.136	0.378	2.40407550718562e-49
Tceal8	1.25964931506661e-53	-2.14213	0.113	0.342	2.89568184547512e-49
Rapgef6	3.08010070334233e-53	3.18513	0.349	0.038	7.08053549684336e-49
Hsbp1	3.23959905775306e-53	-1.28963	0.394	0.629	7.44719031396274e-49
C1qtnf6	5.46615502585279e-53	-3.42543	0.024	0.175	1.25655971734304e-48
Cdkn2c	5.49645027065764e-53	-1.58998	0.33	0.57	1.26352398821878e-48
Atp5e	5.81221615082763e-53	-0.952565	0.686	0.818	1.33611224875225e-48
Bri3	6.18290847922112e-53	-1.29008	0.422	0.654	1.42132700120335e-48
Atp5j	2.57929698796017e-52	-1.10404	0.548	0.728	5.92928791592285e-48
Oaz2	2.73565822117765e-52	-1.89726	0.163	0.407	6.28873111884318e-48
Romo1	6.5281483448172e-52	-1.29103	0.394	0.626	1.50069074150658e-47
Lyz2	8.5477568122924e-52	1.47224	0.574	0.218	1.96495833600978e-47
Selenof	8.69523156125051e-52	-1.04537	0.571	0.746	1.99885983130027e-47
Gm26883	9.80364870136589e-52	9.92854	0.276	0	2.25366276346999e-47
Cox5a	2.35951696185328e-51	-1.74132	0.201	0.442	5.42405759190832e-47
Rpl21	2.86655162841602e-51	-0.451053	0.97	0.991	6.58962888340276e-47
Tpm2	5.84942170569729e-51	-1.8221	0.245	0.481	1.34466506170569e-46
Fkbp7	7.2131841008005e-51	-2.20779	0.111	0.333	1.65816676109202e-46
Tmem167	7.47880723131822e-51	-1.84301	0.175	0.418	1.71922820633543e-46
mt-Nd5	1.20411507375563e-50	1.46984	0.622	0.277	2.76801973154944e-46
Ybx1	1.51102798784592e-50	-0.965987	0.642	0.782	3.47355113846021e-46
Plxna4	2.35597804184442e-50	2.2985	0.434	0.112	5.41592232259194e-46
Cald1	4.71976889502786e-50	-1.04299	0.642	0.797	1.08498047358901e-45
Myo9a	5.27979561178558e-50	3.55787	0.318	0.029	1.21371941523727e-45
Robo1	5.7666521396282e-50	1.92266	0.497	0.168	1.32563799385773e-45
Rpl3	1.20139901464046e-49	-0.642761	0.892	0.923	2.76177605485549e-45
Smg6	1.24864563695349e-49	2.80438	0.358	0.057	2.87038659022869e-45
Trps1	1.36129657054025e-49	2.05874	0.471	0.151	3.12934855635793e-45
Mcrip1	1.58596532356955e-49	-1.82219	0.177	0.418	3.64581708582169e-45
Ksr1	1.64147455238723e-49	4.01348	0.303	0.021	3.77342170102775e-45
Skap2	3.57731404594711e-49	2.32017	0.402	0.091	8.22352952882322e-45
Adamdec1	3.74736310654481e-49	-6.94704	0	0.086	8.6144383093252e-45
Cox5b	6.53645308834351e-49	-1.10901	0.477	0.684	1.50259983594841e-44
Fam174a	1.13141056016044e-48	-2.15805	0.107	0.319	2.60088659569682e-44
Gm9844	1.18592861030961e-48	-3.97335	0.013	0.135	2.72621268937974e-44
Dmd	2.19105650668644e-48	3.72624	0.312	0.032	5.0368006975708e-44
Cep112	2.83934742669458e-48	4.77743	0.283	0.014	6.5270918644855e-44
Fus	2.93165486483551e-48	1.47788	0.556	0.212	6.73928820328387e-44
Adra1a	3.53508784304739e-48	10.0041	0.26	0	8.12645993359734e-44
Stc1	3.56249589506361e-48	-2.59717	0.058	0.239	8.18946556357223e-44
C4b	3.67072544522616e-48	5.4243	0.273	0.008	8.4382636534859e-44
Aard	3.77012242596167e-48	-2.31727	0.09	0.295	8.66675743280069e-44
Aff1	4.50838559072877e-48	3.96203	0.294	0.02	1.03638767959673e-43
Ncoa2	4.83394977008409e-48	3.23499	0.317	0.032	1.11122837314693e-43
Cacna2d3	4.8911606234357e-48	5.57162	0.272	0.008	1.1243800041154e-43
Aldh2	5.92189352749014e-48	0.953665	0.806	0.504	1.36132488409943e-43
Dip2c	7.84374300029107e-48	3.66078	0.31	0.032	1.80311964090691e-43
Nedd8	8.52190846346707e-48	-1.13532	0.479	0.676	1.95901631758181e-43
Ptprm	1.04919879618443e-47	3.14045	0.333	0.045	2.41189819266878e-43
Rpl27-ps3	1.43415852194778e-47	-2.43398	0.059	0.241	3.29684361025355e-43
Acvr2a	1.7873147615375e-47	2.62358	0.358	0.065	4.1086791738224e-43
Map4k4	2.02409264550828e-47	1.63658	0.506	0.174	4.65298417349443e-43
Tax1bp3	2.05846885123907e-47	-2.07687	0.106	0.315	4.73200819522837e-43
Itm2c	2.77514277308818e-47	-1.64675	0.212	0.451	6.3794982067751e-43
Zfp521	3.44773056302161e-47	3.69207	0.299	0.026	7.92564301827408e-43
Ankhd1	4.1520889290682e-47	2.99409	0.321	0.038	9.54482203014198e-43
Astn2	4.17120776329804e-47	5.08138	0.273	0.011	9.58877240626954e-43
Hist1h4d	4.99126821372414e-47	4.24555	0.284	0.017	1.14739273697091e-42
Ndufa2	5.19021966480513e-47	-0.975997	0.57	0.74	1.1931276965454e-42
Rtraf	6.96435524557057e-47	-1.53681	0.288	0.514	1.60096598385176e-42
Wdr33	7.28746677859177e-47	2.95296	0.325	0.041	1.67524286306268e-42
Sbf2	9.07007762114686e-47	1.97906	0.419	0.106	2.08502944354924e-42
Cbx3	1.13242828669019e-46	-1.36711	0.426	0.626	2.60322614544341e-42
Ppp1r12a	1.13290050954434e-46	2.05785	0.407	0.1	2.60431169134052e-42
Ntrk3	1.14410787874204e-46	1.97376	0.47	0.156	2.63007519165219e-42
Rtl8a	1.1554712605082e-46	-2.34295	0.077	0.269	2.65619733365624e-42
Npc2	1.25525719714232e-46	-1.1646	0.459	0.667	2.88558524479076e-42
Macf1	1.43515098799556e-46	1.69194	0.503	0.18	3.2991250912042e-42
Errfi1	1.58752599257711e-46	3.30522	0.371	0.083	3.64940475173626e-42
Dnm3	2.08058413552694e-46	4.86962	0.268	0.009	4.78284681074934e-42
Stat5b	2.40123422026094e-46	4.78376	0.271	0.011	5.51995722553585e-42
Akr1a1	2.7110005992572e-46	-1.33049	0.357	0.57	6.23204817757244e-42
Leprot	3.71019001085836e-46	-2.20849	0.091	0.29	8.52898479696119e-42
Map3k20	5.27895264565408e-46	2.2822	0.394	0.095	1.21352563418296e-41
AC160336.1	6.51541270681929e-46	-4.44262	0.009	0.118	1.49776307304362e-41
Zmiz1	8.89739407223618e-46	2.27678	0.378	0.08	2.04533294932565e-41
Dst	1.53159278447112e-45	1.47766	0.541	0.215	3.52082549294221e-41
Hypk	1.67698501792851e-45	-1.84905	0.158	0.374	3.85505315921406e-41
H2afj	2.05621717576545e-45	-1.56457	0.213	0.451	4.72683204364961e-41
Pdcd5	2.10016689182369e-45	-1.49449	0.279	0.501	4.82786365092431e-41
2610001J05Rik	2.12988489112329e-45	-2.0369	0.096	0.298	4.89617938771422e-41
Rin2	2.13630582262075e-45	2.5325	0.365	0.074	4.91093982504058e-41
Phactr1	2.65221366760575e-45	2.77773	0.339	0.057	6.0969087790921e-41
St5	3.11878749371414e-45	2.11553	0.401	0.101	7.16946869055006e-41
Dusp3	3.7983371865978e-45	-2.88059	0.044	0.203	8.73161752455101e-41
Gap43	5.06897616601938e-45	-5.35098	0.003	0.092	1.16525624104454e-40
Dnajc3	6.00680330355026e-45	1.7064	0.465	0.145	1.38084394342013e-40
Etv6	7.73692866489855e-45	3.778	0.284	0.023	1.77856516148688e-40
Igsf10	8.14996728728204e-45	2.81416	0.321	0.045	1.8735144800004e-40
Ubash3b	8.98285241857011e-45	2.80327	0.366	0.085	2.0649781139809e-40
Ost4	1.14903111130344e-44	-1.16337	0.424	0.623	2.64139271866436e-40
Ndufa7	1.20645282044501e-44	-1.01748	0.545	0.708	2.77339374363899e-40
Fth1	1.36827637182052e-44	0.519794	0.98	0.953	3.145393723541e-40
Gm19951	1.52714939560925e-44	9.45484	0.243	0	3.51061103062654e-40
Daam1	1.9969385535845e-44	2.27738	0.37	0.079	4.59056234698006e-40
Capns1	2.2580878953461e-44	-1.49996	0.276	0.495	5.19089245382162e-40
Ambra1	2.37490126038136e-44	4.52325	0.264	0.012	5.45942301736468e-40
Selenok	2.43857654189896e-44	-0.941961	0.608	0.743	5.60579975451733e-40
Thoc7	2.85009338362792e-44	-1.53531	0.245	0.47	6.55179467028386e-40
Mtmr3	3.02637710797942e-44	3.15549	0.304	0.036	6.95703569582309e-40
Cxcl14	3.63074157888122e-44	3.10057	0.296	0.032	8.34634874153214e-40
Rbm3	3.67602840541079e-44	-1.1287	0.441	0.648	8.45045409835833e-40
Tuba1a	4.07044022659475e-44	-1.33625	0.434	0.622	9.35712799289602e-40
Arl15	4.30092196634686e-44	4.70917	0.253	0.006	9.88695941623815e-40
Crebbp	5.32561144705483e-44	1.67729	0.455	0.141	1.22425155944896e-39
Chsy3	5.84351713640269e-44	9.97149	0.24	0	1.34330771931625e-39
Akt3	6.51513064792679e-44	3.11392	0.317	0.047	1.49769823334541e-39
Arhgap28	1.23117469543675e-43	3.52861	0.29	0.03	2.83022438987e-39
Cdk4	1.24113921723912e-43	-1.82926	0.147	0.362	2.85313083258929e-39
Sftpc	1.26601190684646e-43	0.402253	0.986	0.912	2.91030817145864e-39
Rpl30	2.55894065462243e-43	0.577044	0.96	0.955	5.88249277684605e-39
Setd5	2.73472102793632e-43	1.97904	0.395	0.097	6.28657669902002e-39
0610012G03Rik	2.9255270611615e-43	-1.86743	0.136	0.345	6.72520160819807e-39
Smyd3	3.15201453335589e-43	5.0254	0.255	0.011	7.24585100927853e-39
Gabarap	3.62106523150395e-43	-0.970758	0.627	0.749	8.32410475418128e-39
Xdh	5.68817967487686e-43	5.81633	0.242	0.003	1.30759874366069e-38
Arntl	6.49283679843923e-43	3.14429	0.293	0.033	1.49257332322521e-38
Camk2n1	9.35350906677909e-43	-1.54471	0.22	0.446	2.15018466427118e-38
Actn1	1.13249087671507e-42	-2.06853	0.098	0.293	2.6033700273926e-38
Rock1	3.08836599440553e-42	1.75088	0.439	0.139	7.09953574793944e-38
Egfem1	4.77537438815661e-42	1.20334	0.783	0.593	1.09776306434944e-37
Rab34	5.04660980501884e-42	-1.95524	0.119	0.321	1.16011466197773e-37
Kmt2c	6.2029054707119e-42	2.11158	0.373	0.089	1.42592390960725e-37
Igf1	7.17107912559977e-42	-1.64589	0.222	0.448	1.64848766939287e-37
Adamts12	1.06380898343349e-41	2.29255	0.36	0.082	2.44548409111691e-37
Gpx1	1.10072275975758e-41	-1.69816	0.216	0.428	2.53034148013073e-37
Dstn	1.11722915299976e-41	-1.00863	0.577	0.717	2.56828637691585e-37
Strn3	1.24223615997532e-41	2.02736	0.383	0.097	2.85565248455127e-37
Kdm6b	2.419618097473e-41	-1.87759	0.186	0.398	5.56221808247094e-37
Arih1	2.44991948742601e-41	2.36559	0.328	0.059	5.63187491769492e-37
Gpx8	2.77939365662545e-41	-2.07029	0.108	0.3	6.38927013785058e-37
Qpct	3.5344268300269e-41	-2.68404	0.041	0.188	8.12494039686583e-37
Sik2	4.43229592562415e-41	4.23105	0.253	0.015	1.01889618738248e-36
Guk1	5.34029405399165e-41	-1.83859	0.142	0.346	1.2276267971316e-36
Txndc17	7.46272045657722e-41	-1.46805	0.275	0.487	1.71553017855797e-36
Brk1	7.48919624717559e-41	-1.30064	0.29	0.508	1.72161643330073e-36
Frmd4b	7.76845959410012e-41	2.57002	0.325	0.062	1.78581349149174e-36
Rbms1	8.04334350774766e-41	1.17227	0.668	0.383	1.84900380556103e-36
Arf4	8.45916061018379e-41	-1.18638	0.367	0.576	1.94459184106905e-36
Tmem59	8.78696172598456e-41	-1.05029	0.529	0.684	2.01994676156933e-36
Ralgapa1	1.22867503509985e-40	2.99244	0.292	0.039	2.82447817068753e-36
Rock2	1.70844241431635e-40	2.06302	0.378	0.103	3.92736742203042e-36
Map4k3	2.04469595923971e-40	1.76077	0.405	0.115	4.70034707110025e-36
Anapc11	2.29405139592561e-40	-1.51706	0.23	0.448	5.2735653489538e-36
Angptl2	2.84187337125699e-40	-1.72371	0.16	0.369	6.53289850584557e-36
Rabgap1l	3.05213485768214e-40	2.31219	0.334	0.07	7.0162476108397e-36
Ttc28	3.58456656594403e-40	1.88922	0.416	0.135	8.24020162179214e-36
Pard3	5.19994787788627e-40	1.88746	0.417	0.133	1.1953640181685e-35
Kat6b	8.92824617725133e-40	2.77705	0.304	0.05	2.05242523122654e-35
Rack1	9.17657590183759e-40	0.667071	0.921	0.797	2.10951126831443e-35
Kmt2a	1.00413348140845e-39	2.24873	0.333	0.067	2.30830204706174e-35
Samd4	1.08359686328326e-39	2.30984	0.355	0.088	2.49097246931556e-35
Glis3	1.25612522947377e-39	9.59229	0.22	0	2.8875806775143e-35
Cnn2	1.26416350749531e-39	-1.92543	0.118	0.313	2.90605907103021e-35
Atp5k	1.57352212220835e-39	-1.14521	0.413	0.608	3.61721265453256e-35
Pik3r1	1.77933103988631e-39	1.68315	0.453	0.168	4.09032619449064e-35
Auts2	1.82307551206664e-39	2.37722	0.354	0.089	4.1908859871388e-35
Taf15	1.90240968224267e-39	2.86245	0.285	0.038	4.37325937753946e-35
Mlf2	1.99138448151271e-39	-1.75525	0.151	0.354	4.57779464610142e-35
Zfp638	2.55533060698711e-39	2.1237	0.337	0.07	5.87419399934197e-35
Eif5a	3.02627469573049e-39	-1.23695	0.392	0.581	6.95680027054526e-35
H2-D1	3.08324739066897e-39	1.68055	0.448	0.154	7.08776910166984e-35
Ranbp9	3.14438619755923e-39	2.96967	0.273	0.032	7.22831499094916e-35
Ap2s1	3.23613603219485e-39	-1.73126	0.169	0.372	7.43922951080952e-35
Epc1	4.21904045171868e-39	2.58859	0.313	0.057	9.69873019041091e-35
Ube2s	4.50882579041822e-39	-1.61804	0.201	0.407	1.03648887270134e-34
Bax	4.91001273658036e-39	-1.51015	0.2	0.413	1.12871372788509e-34
Gm3550	5.29970916389278e-39	-3.86705	0.01	0.107	1.21829714259567e-34
Slc39a1	6.42233989689103e-39	-2.61753	0.079	0.248	1.47636749549731e-34
Cacnb3	6.99999099346154e-39	-2.56238	0.048	0.197	1.60915792957694e-34
Map3k3	7.07670945134593e-39	4.74656	0.228	0.006	1.6267939686754e-34
Sptbn1	7.25041977095795e-39	1.02743	0.688	0.407	1.66672649694781e-34
Sesn1	7.3875414775832e-39	2.77528	0.288	0.041	1.69824803486683e-34
Ank2	7.70112015707659e-39	2.16745	0.363	0.095	1.77033350170877e-34
Ier3ip1	8.71956908631462e-39	-1.4353	0.247	0.46	2.00445454156201e-34
Bcl6	8.99922400289607e-39	4.46934	0.233	0.009	2.06874161378575e-34
Nipbl	9.35382858549481e-39	1.54654	0.459	0.168	2.15025811523355e-34
Tnrc6b	1.02885063269472e-38	1.24625	0.558	0.256	2.36512183443863e-34
H2-K1	1.14307649485615e-38	2.1112	0.34	0.073	2.62770424637532e-34
Rapgef2	1.28390355237801e-38	3.1181	0.26	0.024	2.95143748620656e-34
Eef1g	1.35845754014109e-38	-0.939383	0.576	0.723	3.12282219327633e-34
Dlg1	1.36860157873436e-38	2.83216	0.286	0.041	3.14614130919455e-34
Eif3j2	1.59465751626355e-38	-3.85723	0.009	0.103	3.66579869838664e-34
Acap2	1.78456204633527e-38	1.41381	0.493	0.197	4.10235123211552e-34
Nr3c2	2.15886866528723e-38	4.89814	0.228	0.008	4.96280728776228e-34
Ndufv3	2.23051087828787e-38	-1.28409	0.325	0.531	5.12749840700814e-34
AW554918	2.23665499812724e-38	4.07548	0.239	0.014	5.1416225096949e-34
Cox7a2l	2.51093870409037e-38	-0.950763	0.529	0.694	5.77214589296295e-34
Lrch3	2.57710219060378e-38	3.67885	0.253	0.023	5.92424251575998e-34
Nfkb1	2.67180942704331e-38	2.77595	0.299	0.051	6.14195551088717e-34
Sh3bgrl3	2.88367555505243e-38	-1.53622	0.201	0.408	6.62899336595452e-34
Cox14	3.11440865245892e-38	-1.54768	0.201	0.407	7.15940261027257e-34
Igfbp3	4.01919593237534e-38	2.69203	0.392	0.136	9.23932760934444e-34
Ppp1ca	4.53804132387278e-38	-1.39062	0.264	0.469	1.04320493953187e-33
Dcn	4.99163599555633e-38	3.95537	0.246	0.02	1.14747728265849e-33
1700025G04Rik	5.49160745391052e-38	1.49313	0.476	0.189	1.26241072150495e-33
Kdm2a	5.62162335449368e-38	2.58553	0.295	0.047	1.29229877673101e-33
Pirt	5.83034615873198e-38	-8.19493	0	0.067	1.34027997496931e-33
Pafah1b1	6.11184942383118e-38	1.35591	0.505	0.209	1.40499194555031e-33
Grcc10	8.74124876149034e-38	-1.77714	0.153	0.351	2.0094382652914e-33
Osbpl9	8.78522168536448e-38	2.64494	0.29	0.045	2.01954676103159e-33
Raly	8.91205793544848e-38	-1.44835	0.225	0.433	2.0487038782009e-33
E130102H24Rik	8.96970031184582e-38	2.94232	0.259	0.026	2.06195470768712e-33
Svbp	9.00564445103317e-38	-1.59933	0.174	0.378	2.0702175464035e-33
Bmp1	1.00639688130805e-37	-2.35258	0.056	0.21	2.31350515075094e-33
Mllt10	1.11354443599998e-37	1.9743	0.357	0.091	2.55981594947676e-33
Tnrc6c	1.13343457064703e-37	1.30946	0.525	0.227	2.60553939100339e-33
Hs3st1	1.36538945798314e-37	-3.63367	0.015	0.118	3.13875728601163e-33
Ilk	1.43015875016893e-37	-1.55647	0.213	0.421	3.28764893488835e-33
Cblb	1.52056799349771e-37	2.82527	0.277	0.038	3.49548170345254e-33
Tom1l2	1.72149219406875e-37	4.60767	0.228	0.011	3.95736625572525e-33
Large1	1.7917037195044e-37	3.43512	0.259	0.029	4.11876851039672e-33
Cdkal1	1.87001409611246e-37	2.44483	0.31	0.059	4.29878840414332e-33
Srp14	1.95941592036822e-37	-1.14435	0.386	0.582	4.50430531774247e-33
Slc24a5	2.19536687399799e-37	-2.3939	0.055	0.207	5.04670936994659e-33
Ehbp1	2.30004335894465e-37	4.16308	0.231	0.012	5.28733967354196e-33
Palld	2.48512997527029e-37	1.51932	0.486	0.207	5.71281678715134e-33
Myo1d	2.97535528067678e-37	3.25089	0.256	0.027	6.83974671921978e-33
1110065P20Rik	3.09161710074651e-37	-2.12776	0.081	0.251	7.10700939119607e-33
Gfra2	3.64312889394894e-37	-1.94009	0.107	0.287	8.37482470140982e-33
Numb	4.00812259149419e-37	3.35487	0.251	0.024	9.21387221332685e-33
Atp5d	4.46937322699914e-37	-1.04831	0.477	0.635	1.02741951742256e-32
Kdelr2	5.55348164436011e-37	-1.82672	0.211	0.405	1.2766343604055e-32
Vti1a	5.83855245711055e-37	3.46663	0.25	0.024	1.34216643884057e-32
Ptov1	6.3872560911985e-37	-1.55633	0.217	0.419	1.46830243024471e-32
Klf12	7.24459971889465e-37	5.56027	0.217	0.006	1.6653885833795e-32
Ssh2	7.3028225752431e-37	3.61821	0.247	0.023	1.67877285359688e-32
Ext1	7.64590601232373e-37	2.46704	0.327	0.079	1.75764087411298e-32
Dmxl1	7.92577882379846e-37	2.88016	0.272	0.038	1.82197803601479e-32
Immp2l	9.34505162545522e-37	6.32864	0.213	0.005	2.14824046765965e-32
Cd34	9.95510354213135e-37	-1.84917	0.164	0.356	2.28847920226516e-32
Ldlrad4	1.07197151148856e-36	3.20304	0.273	0.041	2.4642481106099e-32
Tmem258	1.07269359843585e-36	-1.10029	0.422	0.604	2.46590804408433e-32
Nid1	1.07825257741999e-36	-2.02538	0.087	0.259	2.47868702497306e-32
Pam	1.34007847798204e-36	-1.42198	0.476	0.66	3.08057240518511e-32
Ncald	1.34914085118308e-36	1.95879	0.378	0.115	3.10140498869966e-32
Ramp1	1.74820271027159e-36	-2.08661	0.076	0.242	4.01876839037234e-32
Braf	2.05567708254853e-36	2.96156	0.261	0.032	4.72559047736257e-32
Ubc	2.82163059832933e-36	1.16518	0.698	0.428	6.48636441943946e-32
Sftpa1	2.90695587197402e-36	1.2268	0.494	0.197	6.68251015849389e-32
Id3	3.43448534065733e-36	-0.715223	0.517	0.74	7.89519490110307e-32
Fgf7	3.5459413291974e-36	1.70996	0.398	0.124	8.15140992755898e-32
Rps27l	3.77549004444375e-36	-0.896658	0.569	0.71	8.6790965141673e-32
Gm26835	3.89501660960693e-36	9.31139	0.202	0	8.95386418216441e-32
G0s2	4.20616793087876e-36	-1.9189	0.167	0.363	9.66913883950409e-32
Atp5g3	4.61711296104156e-36	-1.16604	0.337	0.537	1.06138192748423e-31
Atp6v1f	6.63009993853723e-36	-1.12221	0.36	0.561	1.52412737387094e-31
Slc6a6	6.72892799052223e-36	2.55397	0.301	0.062	1.54684596646125e-31
Plekha5	7.71713661506008e-36	2.55995	0.29	0.051	1.77401536507001e-31
Cope	7.92266588947709e-36	-1.55031	0.17	0.368	1.82126243467299e-31
Ppp2r3a	8.44353312292819e-36	1.87687	0.363	0.103	1.94099939429873e-31
Thada	8.8328464749433e-36	5.57016	0.209	0.005	2.03049474765997e-31
Prr5l	1.12668558019103e-35	-2.31693	0.048	0.189	2.59002481174314e-31
Arrdc3	1.28930179942906e-35	1.63296	0.459	0.185	2.96384697652753e-31
Ndufb6	1.46213099049978e-35	-1.49562	0.182	0.38	3.3611467209609e-31
Pias1	1.81767842526903e-35	2.89591	0.264	0.038	4.17847916400846e-31
Atp5c1	1.82971039201594e-35	-1.15122	0.385	0.567	4.20613824916624e-31
Gpatch8	1.9156178335193e-35	1.8557	0.36	0.098	4.40362227569416e-31
Mbd2	1.92956331480512e-35	1.89554	0.326	0.071	4.43568014807402e-31
Lum	2.26559050129967e-35	6.2052	0.207	0.005	5.20813944438769e-31
Pcgf5	2.6122073030079e-35	4.18305	0.223	0.014	6.00494214815455e-31
Chd2	2.70543497184121e-35	1.85747	0.354	0.098	6.21925391326857e-31
Sec62	3.02139174295367e-35	-0.901922	0.575	0.707	6.9455753387019e-31
Gnaq	3.04340039668983e-35	1.62087	0.402	0.13	6.99616883191058e-31
Nr2f2	3.0692104741717e-35	0.871465	0.76	0.502	7.0555010380259e-31
Dlc1	3.19576629004675e-35	2.18195	0.337	0.089	7.34642754755948e-31
Insr	3.66241777903846e-35	2.42096	0.273	0.042	8.41916599045361e-31
Clic4	4.26848542231913e-35	1.29973	0.469	0.188	9.81239428882722e-31
Hnrnpa3	4.81757644648897e-35	1.07581	0.605	0.324	1.10746447351888e-30
Bmp4	5.74587480443265e-35	-1.63444	0.181	0.38	1.32086170004298e-30
Ergic3	5.85145316649622e-35	-1.50128	0.198	0.395	1.34513205391415e-30
Rnase4	6.24022003356522e-35	-1.76512	0.155	0.343	1.43450178131597e-30
Ubr3	7.21374088943477e-35	2.21442	0.286	0.051	1.65829475566327e-30
Ndufa6	9.38418773792786e-35	-0.890811	0.519	0.684	2.15723707719486e-30
Zfp407	9.64887982798241e-35	5.33169	0.206	0.006	2.2180844948566e-30
Mxra8	1.00074664585068e-34	-1.28818	0.347	0.528	2.30051638948155e-30
Arhgap32	1.07397283008412e-34	2.29726	0.299	0.062	2.46884874179737e-30
Anxa5	1.30962890538534e-34	-0.963533	0.5	0.664	3.01057492769981e-30
Grik4	1.48468047497476e-34	3.15703	0.241	0.026	3.41298347587199e-30
Cmip	1.63542945862582e-34	3.16303	0.247	0.03	3.75952523948904e-30
Dapk1	1.99962552496726e-34	2.39214	0.291	0.057	4.59673915679474e-30
Polr1d	2.12693862130899e-34	-1.31932	0.301	0.49	4.88940650266511e-30
Zcchc11	2.14615064407815e-34	1.93901	0.331	0.083	4.93357110060686e-30
Mtch1	2.38741009241189e-34	-1.35718	0.249	0.446	5.48817832043645e-30
Slc2a13	2.4838550393175e-34	3.89771	0.223	0.017	5.70988596438308e-30
Cul3	2.80581303687028e-34	1.9778	0.3	0.061	6.4500030091574e-30
Rps5	3.07065125867368e-34	-0.429661	0.957	0.953	7.05881311343905e-30
Bcas3os2	3.47137886348798e-34	-3.01807	0.031	0.15	7.98000573138617e-30
Gm29683	3.65383434067813e-34	4.18899	0.218	0.014	8.39943438235088e-30
Nedd4	3.67057475170965e-34	0.698327	0.805	0.564	8.43791723923014e-30
Npdc1	3.92111038522679e-34	-2.06842	0.073	0.228	9.01384855355934e-30
Kazald1	4.3244971877754e-34	-1.63255	0.19	0.378	9.94115413525808e-30
Irs2	5.0816673168393e-34	2.60193	0.263	0.041	1.16817368279502e-29
Ralgps2	5.39643020287681e-34	3.4272	0.236	0.026	1.24053137503732e-29
Smad3	5.65669920202635e-34	2.19733	0.32	0.082	1.30036201256182e-29
Junb	6.16144506344164e-34	1.44411	0.686	0.47	1.41639299118396e-29
Prkce	7.97912119629055e-34	2.93701	0.246	0.03	1.83424038060327e-29
Pmp22	9.06065737054864e-34	-0.813516	0.638	0.769	2.08286391634172e-29
Kif13a	9.21173678762966e-34	2.43513	0.269	0.044	2.11759405274031e-29
Hilpda	1.02199012858654e-33	-2.133	0.087	0.25	2.34935090759473e-29
Rnf169	1.09958324874767e-33	3.27185	0.232	0.023	2.52772197222115e-29
Jmjd1c	1.20016192986544e-33	2.12185	0.308	0.07	2.75893224437468e-29
Nhs	1.21239996423066e-33	3.71462	0.225	0.02	2.78706503777343e-29
Ldha	1.29122662148431e-33	-1.31557	0.264	0.457	2.96827175746813e-29
Ctsd	1.37995349343997e-33	-1.3728	0.288	0.483	3.17223709071979e-29
6330403K07Rik	1.41053855031995e-33	-1.19416	0.314	0.511	3.24254601947551e-29
Mycbp2	1.56254249137181e-33	1.68246	0.381	0.124	3.59197267916551e-29
Phf21a	1.56286623561748e-33	1.67972	0.365	0.112	3.59271690243747e-29
Zcchc7	1.64708830772626e-33	1.70477	0.398	0.141	3.78632660180112e-29
Per3	1.76890794143226e-33	-2.21861	0.068	0.221	4.06636557576448e-29
Cd151	1.84258934042767e-33	-1.69463	0.137	0.319	4.23574437577513e-29
Nr3c1	1.91175094176037e-33	1.25247	0.506	0.225	4.39473306491873e-29
Camk2d	2.10586914899395e-33	1.52556	0.407	0.144	4.8409719997073e-29
Angptl4	2.13658503923076e-33	-2.03611	0.1	0.268	4.91158168818367e-29
Cox7b	2.63267235771954e-33	-1.01595	0.422	0.607	6.05198721592568e-29
Phf3	2.65431693704541e-33	1.8351	0.343	0.095	6.10174377487999e-29
Pdlim3	2.67176842987241e-33	-1.28105	0.249	0.454	6.1418612665907e-29
Smad7	2.75496650914199e-33	2.16887	0.312	0.077	6.33311701121561e-29
AC162302.1	2.85015606527989e-33	9.00747	0.188	0	6.5519387628654e-29
Arhgap10	3.06411670022324e-33	2.51924	0.264	0.042	7.04379147047317e-29
Sgms1	3.46071987690767e-33	2.2916	0.283	0.056	7.95550285303534e-29
Phip	3.50654130634761e-33	2.22836	0.3	0.068	8.06083715503189e-29
Fam103a1	5.68675525717411e-33	-1.66163	0.168	0.349	1.30727129851918e-28
Scaf8	6.20515957279589e-33	3.0011	0.239	0.029	1.42644208259432e-28
Cep85l	7.09103029409182e-33	3.04428	0.238	0.029	1.63008604400583e-28
Thbs2	7.48904927591904e-33	-2.93822	0.023	0.13	1.72158264754827e-28
Magi1	7.67002562598776e-33	4.73837	0.202	0.009	1.76318549090207e-28
Ppdpf	7.69751892215853e-33	-1.71515	0.149	0.33	1.7695056498258e-28
Anapc13	7.6990860506807e-33	-1.28504	0.265	0.458	1.76986590133048e-28
Pcm1	8.1291246656794e-33	1.72758	0.358	0.106	1.86872317814638e-28
Rps12	1.09126800790476e-32	-0.412317	0.941	0.976	2.50860689657146e-28
Rif1	1.14938370163192e-32	3.01806	0.241	0.032	2.64220325331146e-28
Snhg18	1.2069262383924e-32	-1.48273	0.204	0.398	2.77448203681644e-28
Faf1	1.28095286054542e-32	2.96253	0.247	0.036	2.94465443582181e-28
Prickle1	1.49078083236191e-32	5.68392	0.192	0.005	3.42700697743355e-28
Numa1	1.56099328805202e-32	1.79468	0.29	0.059	3.58841137057398e-28
Tbx3	1.88416463042211e-32	2.19508	0.285	0.059	4.33131765241434e-28
Fbxl17	1.99947235637693e-32	3.05071	0.239	0.032	4.59638705283929e-28
Bud31	2.08182185704168e-32	-1.87797	0.093	0.256	4.78569208496741e-28
Nsd1	2.126620466613e-32	1.57803	0.389	0.132	4.88867512864997e-28
Snhg20	2.14771860748299e-32	-2.11865	0.068	0.216	4.9371755348819e-28
Ralgapa2	2.70530005082701e-32	4.56026	0.202	0.011	6.21894375684112e-28
Arhgap29	2.93694317866455e-32	1.34171	0.456	0.194	6.75144497911407e-28
Luc7l2	2.94959956745001e-32	1.00034	0.6	0.322	6.78053948565407e-28
Ankrd11	3.20805901513492e-32	1.47036	0.435	0.174	7.37468606399215e-28
Rps2	3.23621436093235e-32	-0.42722	0.917	0.947	7.4394095729113e-28
Fcho2	3.25307440343917e-32	1.88322	0.347	0.106	7.47816743862596e-28
Cycs	3.36061098553476e-32	-1.64319	0.151	0.331	7.7253725335473e-28
Ubr5	3.62541190701735e-32	1.89246	0.314	0.079	8.33409689185149e-28
Reep5	3.84636915379773e-32	-1.5821	0.151	0.331	8.84203341075022e-28
Dad1	4.01000539108924e-32	-0.983917	0.439	0.601	9.21820039303595e-28
Ftl1-ps1	4.03385201382884e-32	-3.17743	0.015	0.109	9.27301900938974e-28
Ash1l	5.02253322701419e-32	1.59066	0.397	0.145	1.15457993822602e-27
AI314180	6.15695545499852e-32	2.50968	0.257	0.042	1.41536091999506e-27
Snx24	6.47488464538845e-32	2.87356	0.249	0.041	1.4884464822819e-27
Vgll4	7.02517751894906e-32	1.74483	0.362	0.116	1.61494780805601e-27
Peak1	7.36209263081406e-32	1.65143	0.37	0.121	1.69239785397154e-27
Ptbp2	7.66262939675959e-32	2.06505	0.292	0.065	1.7614852457271e-27
Dyrk1a	7.78262523061556e-32	2.30684	0.262	0.045	1.78906988801391e-27
Id2	7.90134861837017e-32	-1.71714	0.171	0.357	1.81636202039093e-27
Pofut2	8.30224071237463e-32	-1.753	0.118	0.289	1.90851909496068e-27
Arpc1b	9.23416839399556e-32	-1.31452	0.277	0.461	2.1227506304117e-27
Stat3	9.37760645168296e-32	2.1668	0.303	0.076	2.15572417111288e-27
Sumo1	9.81920338816603e-32	-1.06757	0.371	0.548	2.25723847487161e-27
Neo1	9.86971439995882e-32	2.08343	0.303	0.076	2.26884994626253e-27
Hnrnph3	1.017849158952e-31	1.53355	0.369	0.123	2.33983164659886e-27
Rbx1	1.20235468207138e-31	-0.932696	0.472	0.629	2.76397294314569e-27
Zfp706	1.31923917464903e-31	-1.56338	0.192	0.375	3.0326670146832e-27
Csrp2	1.68798802241355e-31	-1.4859	0.195	0.384	3.88034686592427e-27
Wdfy3	1.98339124570124e-31	2.20508	0.277	0.057	4.55941979561801e-27
Atp9b	2.16356161073367e-31	3.18678	0.215	0.02	4.97359543075456e-27
Rfx3	2.16708611818756e-31	3.59181	0.214	0.02	4.98169756848955e-27
Zfand3	2.23109394825816e-31	1.46288	0.42	0.165	5.12883876825585e-27
Usp34	2.4864266612669e-31	1.46106	0.394	0.139	5.71579760892034e-27
Pebp1	2.63029847266873e-31	-1.09032	0.391	0.552	6.04653012897088e-27
Asap1	3.03204164553634e-31	1.88806	0.323	0.089	6.97005733475893e-27
Selenom	3.19632675201018e-31	-0.907317	0.544	0.69	7.34771593752101e-27
Nenf	3.32521241238481e-31	-0.959045	0.484	0.632	7.64399829359021e-27
Spon2	3.60555182855818e-31	-0.948876	0.461	0.637	8.28844254348955e-27
Tcf7l2	3.65249345576322e-31	1.39793	0.42	0.169	8.3963519561085e-27
Prr16	3.7102737836985e-31	3.4947	0.227	0.03	8.52917737396611e-27
Gm26614	4.09254940759837e-31	-5.59507	0.002	0.061	9.40795257818713e-27
Crebrf	4.31298443639583e-31	1.7754	0.335	0.1	9.91468862238675e-27
Eif1	4.7201117205135e-31	-0.394446	0.945	0.971	1.08505928231164e-26
Atp5g1	4.85432680005769e-31	-1.12824	0.341	0.531	1.11591264479726e-26
Fam193a	5.17849258657734e-31	2.27677	0.267	0.051	1.1904318758024e-26
Smtn	5.94634538620075e-31	-2.35645	0.041	0.165	1.36694587737983e-26
Maob	6.15381329729283e-31	2.55244	0.251	0.042	1.41463860078168e-26
Rps28	6.8302171906224e-31	-0.346365	0.967	0.994	1.57013032778028e-26
Glg1	7.5624392479953e-31	1.79215	0.324	0.091	1.73845353432916e-26
Tpm1	7.91980742860871e-31	-1.22041	0.357	0.52	1.82060533168857e-26
Ddx6	9.24191843780839e-31	1.58386	0.367	0.12	2.12453221048339e-26
Abcc9	1.45229084435794e-30	2.18213	0.287	0.07	3.33852619301004e-26
Tnxb	1.4738722782728e-30	1.51198	0.327	0.089	3.3881375932935e-26
Emp3	1.5320068797918e-30	-0.985572	0.387	0.575	3.5217774152654e-26
Dnajc1	1.57163463914366e-30	2.08965	0.309	0.088	3.61287370846345e-26
Ranbp2	1.58318648590062e-30	2.32111	0.252	0.044	3.63942909378834e-26
Nr4a1	1.98805394937559e-30	1.66431	0.397	0.16	4.57013841882461e-26
Fndc3a	2.06392201826805e-30	1.8202	0.31	0.082	4.7445439355946e-26
Hmgn1	2.17829934668165e-30	-0.899048	0.482	0.644	5.00747453815178e-26
Timm10b	2.33564794020507e-30	-1.42292	0.169	0.354	5.3691874849434e-26
Myo6	2.49540894549061e-30	1.83261	0.32	0.091	5.73644608389381e-26
Rasl11b	2.61723597372071e-30	-1.85588	0.115	0.278	6.01650205638916e-26
Nufip2	2.880013076227e-30	2.6553	0.236	0.035	6.62057405963063e-26
Atp5g2	3.99553775932499e-30	-0.87878	0.507	0.649	9.18494220113628e-26
Ube2b	4.03381657864941e-30	-1.15179	0.342	0.511	9.27293755099926e-26
Hnrnpa0	4.89136901733624e-30	1.06018	0.491	0.215	1.12442790970526e-25
Uqcr11	5.29262099876273e-30	-0.720276	0.637	0.744	1.21666771519558e-25
Spidr	5.82074126178453e-30	4.08137	0.196	0.014	1.33807200125903e-25
Vps13b	5.87153369439576e-30	2.88584	0.22	0.027	1.3497481656677e-25
Rev3l	6.00137662056022e-30	3.25713	0.217	0.026	1.37959645753438e-25
Btaf1	6.82121035885361e-30	3.60627	0.196	0.014	1.56805983729327e-25
Gm14305	7.23819279576676e-30	-2.62937	0.027	0.132	1.66391575989086e-25
Asxl1	7.49184676807282e-30	3.43815	0.204	0.018	1.72222573504458e-25
Jak1	8.10177918567378e-30	1.55233	0.349	0.112	1.86243699920269e-25
Cdc42bpa	8.3239450961514e-30	2.04694	0.284	0.067	1.91350849870328e-25
CreERT2	8.45971427427504e-30	8.91426	0.17	0	1.94471911737035e-25
Tomm6	1.02319862301324e-29	-1.84797	0.078	0.225	2.35212899458283e-25
Fis1	1.0439957435185e-29	-1.16547	0.312	0.489	2.39993741520033e-25
Stag2	1.33205467840452e-29	1.39214	0.399	0.148	3.06212729471632e-25
Ust	1.440507432264e-29	4.119	0.194	0.014	3.31143848528848e-25
Fam13a	1.45635111417076e-29	5.02812	0.182	0.008	3.34785994125575e-25
Slc25a27	1.71948669255442e-29	4.34409	0.183	0.008	3.95275600884409e-25
Snrnp70	1.86344628692258e-29	1.23151	0.465	0.206	4.28369032437762e-25
R3hdm2	1.91515884401705e-29	1.59655	0.322	0.092	4.40256715062639e-25
Timm8b	1.92202291376715e-29	-1.55684	0.161	0.334	4.41834627416793e-25
Cuta	2.39655840164609e-29	-1.46877	0.175	0.349	5.50920845370403e-25
Ubald2	2.64467914080516e-29	-1.61176	0.126	0.293	6.07958840888291e-25
Mpp7	3.01530928795228e-29	4.33867	0.186	0.011	6.9315929911447e-25
Lrig1	3.1982222126865e-29	3.61916	0.197	0.017	7.35207322252372e-25
Rbp1	3.37706667790633e-29	-1.30115	0.256	0.439	7.76320087917107e-25
Ptprg	3.38415358925249e-29	2.75996	0.231	0.038	7.77949227097362e-25
Crtc3	3.62662141251081e-29	1.70766	0.321	0.095	8.33687730307986e-25
Tnfrsf19	4.31029702056202e-29	1.54913	0.379	0.141	9.90851079086798e-25
Prrc2c	4.62133237642061e-29	1.15652	0.508	0.253	1.06235188669157e-24
Plcl1	4.67582256424108e-29	3.54881	0.202	0.02	1.07487809106774e-24
Eny2	4.75567569325204e-29	-1.42024	0.207	0.386	1.09323472836478e-24
Chd6	4.78811487046655e-29	1.61633	0.349	0.116	1.10069184642285e-24
Tmpo	5.05680903663405e-29	1.74099	0.275	0.062	1.16245926134143e-24
Tjp1	5.14847472448946e-29	1.4697	0.345	0.109	1.18353136966564e-24
Cmtm3	5.18942655365434e-29	-1.95296	0.065	0.203	1.19294537615406e-24
Cacna2d1	5.58328193555875e-29	1.95139	0.323	0.104	1.28348485134624e-24
Dchs2	5.58799332868336e-29	3.3053	0.203	0.02	1.28456790639773e-24
Scmh1	6.51005382476677e-29	2.54937	0.239	0.042	1.49653117323738e-24
Snai2	6.56950904459977e-29	-2.35137	0.041	0.159	1.5101987391726e-24
Ptpn13	7.05647966334247e-29	2.56859	0.226	0.033	1.62214354500917e-24
Tbc1d5	7.65396434067208e-29	3.66052	0.197	0.018	1.7594933226337e-24
Gm37240	7.78608807683024e-29	8.93296	0.164	0	1.78986592710174e-24
Ddx5	8.47992785156025e-29	0.682101	0.807	0.605	1.94936581451667e-24
Msi2	8.9027885978073e-29	1.93086	0.297	0.08	2.04657304286394e-24
Lamtor5	9.17746874547665e-29	-1.28589	0.232	0.413	2.10971651521017e-24
Dbi	9.5114303002181e-29	-1.0771	0.317	0.496	2.18648759741414e-24
Elp4	1.10670063200166e-28	4.62932	0.178	0.008	2.54408341284541e-24
Slc25a4	1.12609459275872e-28	-0.936043	0.477	0.616	2.58866624983376e-24
Cks1b	1.18725198389963e-28	-2.65337	0.03	0.135	2.72925486058847e-24
Ahnak	1.36582994305087e-28	0.98136	0.625	0.378	3.13976987308535e-24
Pdlim7	1.55869649027377e-28	-1.82142	0.109	0.265	3.58313149184133e-24
Sept4	1.7563737687548e-28	-1.14048	0.301	0.481	4.03755201961355e-24
Uvrag	1.77292667087038e-28	2.08618	0.268	0.064	4.07560383099683e-24
Map3k14	1.80264000860616e-28	6.01662	0.168	0.003	4.14390885178383e-24
Arhgef11	1.82566164667621e-28	3.08376	0.203	0.021	4.19683099337928e-24
Arhgap21	1.8842873691955e-28	3.0171	0.209	0.026	4.33159980430661e-24
Zfp395	1.90280946619202e-28	2.5578	0.23	0.038	4.37417840088221e-24
mt-Nd4l	2.00579705403399e-28	1.10662	0.488	0.228	4.61092626781334e-24
Agap1	2.61956099630291e-28	2.84571	0.218	0.032	6.02184681830114e-24
4932438A13Rik	2.70420048968973e-28	2.16718	0.265	0.059	6.21641608569874e-24
Ypel3	3.07928651806119e-28	-1.07068	0.362	0.534	7.07866384771907e-24
Praf2	3.28946876260827e-28	-2.59535	0.032	0.139	7.56183079148388e-24
Gm15261	3.31790067479928e-28	3.795	0.19	0.015	7.62719007122859e-24
Tgfb1i1	3.84550733184849e-28	-1.61005	0.152	0.318	8.8400522544533e-24
Slc16a9	4.15645836085218e-28	3.29171	0.195	0.018	9.55486647992698e-24
Tmcc1	4.25545206906281e-28	2.4434	0.246	0.05	9.78243321636159e-24
Gstk1	4.68525339491705e-28	2.13238	0.283	0.076	1.07704605042353e-23
H2afz	4.91565753977488e-28	-0.979308	0.512	0.64	1.13001135524345e-23
Ago3	5.12811843991952e-28	2.69871	0.223	0.035	1.1788518669687e-23
Tcea3	5.54753902211335e-28	-2.77373	0.031	0.135	1.27526827040342e-23
Mapre2	5.59358617672713e-28	1.33216	0.413	0.175	1.28585359030603e-23
Frs2	5.73240117894074e-28	2.76915	0.21	0.027	1.3177643830149e-23
Adamts6	6.18785478354272e-28	3.5805	0.189	0.015	1.4224640576408e-23
Col4a3bp	6.31728039322652e-28	3.47783	0.186	0.014	1.45221641679491e-23
Mfap5	7.03436947062751e-28	-2.82514	0.042	0.159	1.61706085390785e-23
Mdfic	7.53235315292245e-28	1.96373	0.293	0.083	1.73153734279381e-23
C1qtnf12	7.53393621393341e-28	-2.2994	0.044	0.162	1.73190125685901e-23
Scaf11	8.37280248470511e-28	1.6346	0.329	0.104	1.92473983518401e-23
Mindy4	8.72554776673277e-28	4.72985	0.175	0.009	2.00582892061653e-23
Nrf1	9.35734100637836e-28	2.79981	0.22	0.035	2.15106555054626e-23
Tsen34	9.57139846974974e-28	-1.48311	0.159	0.327	2.20027308022607e-23
Egr1	9.86880333073299e-28	1.46489	0.576	0.368	2.2686405096689e-23
Mkln1	1.19166048134533e-27	1.58531	0.335	0.113	2.73938911451663e-23
Foxp1	1.28750410458732e-27	0.956656	0.609	0.369	2.95971443562533e-23
Baz1b	1.33448028637866e-27	2.02158	0.274	0.07	3.06770328232727e-23
Nfkbia	1.3553979472076e-27	1.26458	0.421	0.177	3.11578880104083e-23
Timm13	1.3784982379508e-27	-1.22607	0.24	0.413	3.16889174940131e-23
Ascc3	1.57123724708541e-27	2.48871	0.239	0.048	3.61196018359994e-23
Nfat5	1.86837487397497e-27	1.39707	0.363	0.129	4.29502016029365e-23
Hsp90ab1	1.88682446859066e-27	-0.564431	0.769	0.841	4.33743208839622e-23
Hspa4	1.95026215446831e-27	2.19268	0.253	0.056	4.48326264069176e-23
Pde1a	1.99847527166821e-27	3.40496	0.193	0.02	4.59409495451089e-23
Srgap2	2.05697444716632e-27	2.63665	0.207	0.027	4.72857285914593e-23
Plscr3	2.10939907802065e-27	-1.90191	0.086	0.228	4.84908660055388e-23
Smg1	2.198047430036e-27	2.18942	0.245	0.051	5.05287143216677e-23
Xrn1	2.20251144670898e-27	1.87218	0.284	0.076	5.06313331369461e-23
Ubn2	2.23670648539343e-27	1.49448	0.33	0.107	5.14174086862242e-23
Capzb	2.47639196036322e-27	-1.17531	0.274	0.445	5.69272983848297e-23
Hnrnpd	2.48824905689427e-27	1.4436	0.334	0.11	5.71998693198854e-23
Zfp609	2.77496913492317e-27	3.06136	0.205	0.027	6.37909904736138e-23
Lnpep	2.81432965349378e-27	1.57146	0.334	0.112	6.46958100745151e-23
Iscu	2.88678526264341e-27	-1.43763	0.197	0.365	6.63614196176466e-23
Pou2f1	3.14590464089274e-27	2.69404	0.204	0.026	7.23180558848423e-23
Rnf7	3.70192238983917e-27	-1.17813	0.289	0.454	8.50997918976227e-23
Fam172a	3.88197999262327e-27	2.08141	0.273	0.071	8.92389560704237e-23
Psmb3	3.90438052125013e-27	-1.20023	0.301	0.463	8.97538994224981e-23
Camkmt	3.93322566043314e-27	5.25014	0.164	0.005	9.04169914820369e-23
Smc1a	4.6531447899743e-27	1.66464	0.323	0.107	1.06966492431929e-22
Pcolce	4.68276935495254e-27	-2.14589	0.064	0.194	1.07647501931649e-22
Morf4l1	4.83222653937197e-27	-0.746239	0.633	0.713	1.11083223687083e-22
Nf1	5.06108806650883e-27	2.33706	0.245	0.053	1.16344292472905e-22
Kat6a	5.10519308742133e-27	1.89695	0.26	0.061	1.17358178693642e-22
Gab1	5.43920437994113e-27	2.82078	0.208	0.029	1.25036430286087e-22
Med13l	5.76149762817159e-27	1.94329	0.29	0.083	1.32445307476408e-22
Net1	5.80121548460964e-27	-1.44118	0.198	0.371	1.33358341560206e-22
Wwox	6.03959347494047e-27	6.75374	0.157	0.002	1.38838174801932e-22
Ndufs6	7.06253498073252e-27	-1.16125	0.297	0.464	1.62353554137079e-22
Trappc9	7.41531521099954e-27	2.43338	0.216	0.033	1.70463266070458e-22
Rrbp1	8.16799612888136e-27	-0.948867	0.382	0.546	1.87765895010725e-22
Srp19	1.03038871883855e-26	-1.31546	0.182	0.352	2.36865758686607e-22
Bmpr2	1.08778533788887e-26	1.49061	0.354	0.13	2.50060093473893e-22
Rps13	1.09398970763438e-26	-0.385673	0.927	0.953	2.51486353990992e-22
Ranbp1	1.10024936314421e-26	-1.38911	0.2	0.365	2.52925323599592e-22
Cdk12	1.10178844554144e-26	2.41094	0.232	0.045	2.53279127861067e-22
Cd63	1.23310743082389e-26	-0.780559	0.657	0.728	2.83466736197797e-22
Dock1	1.30006682240417e-26	2.52433	0.216	0.035	2.98859361134271e-22
Arhgap35	1.39301072193354e-26	2.2853	0.229	0.042	3.20225304758081e-22
Clasp2	1.43921444477824e-26	1.78549	0.272	0.07	3.30846616565622e-22
Eif4ebp1	1.58035861979193e-26	-1.54866	0.154	0.316	3.63292839517769e-22
Fbn2	1.58646763999333e-26	-3.41726	0.011	0.086	3.64697181081667e-22
Ets2	1.62675340911971e-26	1.81388	0.307	0.098	3.7395807368844e-22
Il6ra	1.63367750349154e-26	4.80102	0.164	0.006	3.75549784502636e-22
Hdac8	1.72820232714414e-26	3.77315	0.18	0.015	3.97279150963894e-22
Vmp1	1.74686487963512e-26	1.54372	0.338	0.12	4.0156929853052e-22
Mrpl42	2.11189846988842e-26	-1.45228	0.178	0.342	4.85483220257949e-22
2410089E03Rik	2.36450902285638e-26	2.36142	0.229	0.044	5.43553334174224e-22
Ppp1r2	2.36567666262113e-26	-1.00323	0.378	0.534	5.43821751203345e-22
Lrrk2	2.53368181069113e-26	3.5726	0.177	0.014	5.82442774641677e-22
Edf1	2.56186589974579e-26	-0.784477	0.482	0.623	5.88921733033562e-22
Zfp280d	2.74881875321389e-26	1.92395	0.279	0.079	6.31898454988808e-22
Scd1	2.82362675791083e-26	3.51562	0.179	0.015	6.49095319108541e-22
Rtl8b	2.88690011045721e-26	-2.30797	0.044	0.156	6.63640597391903e-22
Btf3	2.9676109360943e-26	-0.692744	0.628	0.732	6.82194401989358e-22
Kcns3	2.98533676531049e-26	1.18454	0.452	0.209	6.86269215609576e-22
Brd1	2.98961521252372e-26	2.511	0.207	0.03	6.87252745054953e-22
Tmem164	3.08809373641544e-26	2.49513	0.211	0.033	7.0989098812718e-22
Zfp580	3.12253293320357e-26	-2.29526	0.042	0.153	7.17807870684837e-22
Fndc3b	3.16681371697159e-26	1.04704	0.507	0.262	7.2798713725743e-22
Hspe1	3.3592844233313e-26	-0.955712	0.371	0.536	7.72232303235399e-22
Ppp1r12b	3.71432222164233e-26	2.13335	0.245	0.054	8.53848392311139e-22
Atf7ip	3.76257010811861e-26	1.63691	0.293	0.086	8.64939616454307e-22
Rps6ka5	3.7840313807501e-26	5.33543	0.156	0.003	8.69873133806833e-22
Syne1	3.92392155580707e-26	2.53295	0.216	0.036	9.02031087248928e-22
2410015M20Rik	4.23327229772566e-26	-1.24694	0.254	0.416	9.73144635801175e-22
Rbm6	4.2498623796483e-26	2.03824	0.266	0.07	9.76958363833552e-22
Lcor	4.65308582272e-26	2.97114	0.187	0.02	1.06965136892687e-21
Sod3	4.74102669613491e-26	-1.45753	0.253	0.411	1.08986721690749e-21
Adcy9	4.94104652272984e-26	4.62061	0.161	0.006	1.13584777464514e-21
Cep350	5.24086533683746e-26	3.30763	0.19	0.023	1.2047701236322e-21
Zfyve9	5.27067014569697e-26	2.34574	0.212	0.035	1.21162165309282e-21
Magi3	5.91239266866812e-26	3.63194	0.175	0.014	1.35914082667343e-21
Sgcd	6.08812055114013e-26	2.69426	0.207	0.032	1.39953715229609e-21
Cd47	6.85911957022714e-26	0.906482	0.53	0.263	1.57677440680382e-21
Tmem131	7.25359983982802e-26	2.65823	0.188	0.02	1.66745753117967e-21
Pxdn	7.34108009404487e-26	-1.5068	0.181	0.343	1.68756749201903e-21
Ramp2	7.89835566699276e-26	-1.65642	0.127	0.281	1.8156740007283e-21
Fn1	8.99588341009827e-26	-2.19229	0.065	0.191	2.06797367831339e-21
Angpt2	9.29723285457768e-26	2.37226	0.221	0.041	2.13724788861032e-21
Ankrd28	1.01221383737194e-25	3.0484	0.177	0.015	2.32687716935062e-21
Vps13c	1.1173272757327e-25	3.31695	0.175	0.014	2.56851194145433e-21
Cdk13	1.29907225184927e-25	2.1578	0.223	0.041	2.9863072925511e-21
Lrmda	1.39160953190789e-25	7.96791	0.149	0.002	3.19903199194985e-21
Bbs9	1.47392522081984e-25	3.56173	0.176	0.015	3.38825929762064e-21
Cxcl15	1.5334364404587e-25	2.00815	0.232	0.047	3.52506368932646e-21
Klhdc8b	1.53720856527153e-25	-1.92838	0.081	0.215	3.5337350498462e-21
Kif1b	1.59980637685017e-25	1.38188	0.362	0.141	3.67763489910317e-21
Smim4	1.70709421476782e-25	-1.58811	0.123	0.275	3.92426818090826e-21
Gm10848	1.74719118006065e-25	8.58584	0.146	0	4.01644308472341e-21
Cnih1	1.77000293617574e-25	-2.09779	0.057	0.177	4.0688827496808e-21
Hacd1	1.83180030539262e-25	-1.73932	0.079	0.215	4.21094254203656e-21
Kmt5b	1.9422330440612e-25	1.80204	0.256	0.064	4.46480532168789e-21
mt-Nd3	1.99853268773507e-25	0.811839	0.746	0.545	4.59422694256538e-21
Adk	2.02596941405628e-25	1.06257	0.47	0.23	4.65729848903259e-21
Timp2	2.03041775180134e-25	-0.916545	0.417	0.575	4.66752432784092e-21
Kdm6a	2.35701304294292e-25	2.00788	0.256	0.065	5.4183015831172e-21
Atp5h	2.37106896331395e-25	-0.652464	0.669	0.755	5.45061333286611e-21
Tspan9	2.57008388138055e-25	1.94435	0.251	0.062	5.90810882651761e-21
Smarca5	2.59900471491728e-25	1.33924	0.338	0.121	5.97459203865184e-21
Ptpn3	2.61663608114369e-25	3.74316	0.166	0.011	6.01512302333312e-21
Park2	2.78618914213514e-25	6.01697	0.151	0.003	6.40489159994025e-21
Pigyl	2.9219367164182e-25	-1.67193	0.118	0.266	6.71694812370215e-21
Ndufa12	2.95859654798244e-25	-1.2813	0.245	0.408	6.80122174450203e-21
Itch	3.12833339733181e-25	1.46013	0.318	0.106	7.19141281378636e-21
Ube2a	3.15173992987721e-25	-1.67062	0.099	0.242	7.24521975080174e-21
Sat1	3.36727311430994e-25	-1.0567	0.238	0.411	7.7406874351757e-21
Rptor	3.41010723386541e-25	3.27654	0.169	0.012	7.8391545092098e-21
Iqgap1	3.54155457024344e-25	1.30893	0.373	0.15	8.14132564607562e-21
Mettl7a1	3.71597093012258e-25	1.65166	0.285	0.083	8.54227397416579e-21
Rps3	3.73954477526709e-25	-0.383661	0.943	0.953	8.59646552938399e-21
Mon2	3.80224725513016e-25	2.19285	0.22	0.041	8.74060599009322e-21
Smad4	3.90513776334823e-25	1.63799	0.281	0.082	8.97713069038491e-21
Prkag2	3.94936300669038e-25	3.22652	0.18	0.018	9.07879567977984e-21
Prickle2	4.16680121410822e-25	2.8995	0.197	0.029	9.57864263099197e-21
Trmt112	4.31083475377462e-25	-1.11866	0.264	0.428	9.90974693197711e-21
Itm2b	4.70504375279002e-25	-0.525511	0.874	0.887	1.08159545789137e-20
Ddx17	4.73593600099978e-25	1.06187	0.418	0.18	1.08869696790983e-20
Ano6	5.05931513408832e-25	1.99107	0.248	0.061	1.16303536302422e-20
Trio	5.09382477561134e-25	1.82291	0.27	0.076	1.17096843941754e-20
Lonp2	5.38238421695502e-25	2.71503	0.196	0.029	1.23730248379362e-20
Morf4l2	5.50945689408903e-25	-1.28026	0.231	0.393	1.26651395081319e-20
Pgls	6.17014074567615e-25	-1.52498	0.15	0.304	1.41839195461603e-20
Pnrc1	6.73077079756845e-25	0.848576	0.644	0.396	1.54726959094503e-20
March3	7.4469721969388e-25	3.99857	0.157	0.008	1.71190996863229e-20
Edn3	8.02062143835183e-25	-3.58901	0.004	0.061	1.84378045624832e-20
Axin2	8.30299332588861e-25	1.74347	0.28	0.082	1.90869210575527e-20
Csgalnact1	8.30849263218651e-25	2.89083	0.191	0.026	1.90995628628704e-20
Ppp6r3	9.6754246891079e-25	1.73818	0.246	0.057	2.22418662753212e-20
Smurf2	1.01819993943108e-24	1.9904	0.251	0.065	2.34063802076416e-20
Chd9	1.04013929791019e-24	1.48889	0.319	0.112	2.39107221803595e-20
Med21	1.1369121401616e-24	-1.28524	0.18	0.342	2.61353362780348e-20
Zfp36l2	1.20624693261235e-24	1.63056	0.318	0.113	2.77292044868927e-20
Myo1e	1.23987252007942e-24	3.08663	0.186	0.024	2.85021894915858e-20
Ccdc28b	1.24689325123365e-24	-2.07353	0.044	0.154	2.86635820593591e-20
Sipa1l1	1.2649254144313e-24	2.05366	0.227	0.048	2.90781054269466e-20
Ndnf	1.35592266295114e-24	3.4874	0.175	0.018	3.11699501759209e-20
Mylk	1.37018548721514e-24	0.771816	0.745	0.558	3.14978239801016e-20
Smc3	1.44757231483262e-24	1.37757	0.323	0.113	3.32767923733723e-20
Wnk1	1.67619308323648e-24	1.31412	0.377	0.156	3.85323265974401e-20
Bmpr1a	1.68084297973846e-24	1.64759	0.298	0.098	3.86392184182276e-20
Clic1	1.75646205204745e-24	-1.22939	0.262	0.413	4.03775496524667e-20
Focad	2.13100740610689e-24	3.50901	0.169	0.015	4.89875982515852e-20
Col14a1	2.1364159241254e-24	2.30472	0.212	0.039	4.91119292637948e-20
Pibf1	2.14592304090078e-24	2.59154	0.198	0.032	4.93304788642272e-20
9930021J03Rik	2.18384693552815e-24	2.48533	0.217	0.044	5.02022733539212e-20
Gem	2.3067217376677e-24	1.9122	0.371	0.159	5.30269193055051e-20
Acadsb	2.30915814748248e-24	1.9432	0.247	0.062	5.30829274943272e-20
Arid4b	2.34440004185747e-24	1.4282	0.336	0.126	5.38930681622195e-20
Crtap	2.45153945848864e-24	-1.93725	0.044	0.151	5.63559890717368e-20
Trpm7	2.58664556452599e-24	1.89698	0.26	0.073	5.94618082373233e-20
Tra2a	2.65795647699397e-24	1.08644	0.414	0.183	6.11011034931373e-20
Fam89b	2.98753204767785e-24	-5.3725	0.002	0.05	6.86773867120185e-20
Xpo7	3.02858807143208e-24	2.41199	0.202	0.033	6.96211825860808e-20
Elmsan1	3.04206049737653e-24	2.95967	0.178	0.02	6.99308867136917e-20
Erh	3.26859296417126e-24	-1.08345	0.32	0.47	7.51384150603689e-20
Smim14	3.28396773987117e-24	-1.16198	0.281	0.437	7.54918504041585e-20
Pomp	3.32784493365619e-24	-1.09393	0.288	0.443	7.65004993348885e-20
Tcf20	3.87380115572765e-24	3.7073	0.162	0.012	8.90509409678672e-20
Fam162b	3.94403341406641e-24	-2.33711	0.033	0.13	9.06654401225587e-20
St6gal1	4.05764235008964e-24	1.78791	0.233	0.053	9.32770823438608e-20
Itpr1	4.45638017157883e-24	2.24659	0.219	0.045	1.02443267384254e-19
Spata5	4.78465070761679e-24	4.71076	0.15	0.006	1.09989550466695e-19
Cdk2ap1	4.82703941120689e-24	-1.6837	0.108	0.248	1.10963981984824e-19
Xylt1	4.86787429503233e-24	2.67117	0.2	0.035	1.11902694294203e-19
Phlpp1	5.1713979242131e-24	3.39642	0.168	0.015	1.18880095481811e-19
Spry2	5.26042670819755e-24	-2.62967	0.043	0.148	1.20926689168045e-19
Strbp	5.35625862149374e-24	2.34058	0.198	0.033	1.23129673190898e-19
Kansl1l	5.36910699760531e-24	1.879	0.249	0.064	1.23425031660951e-19
Eif3e	5.52379862940431e-24	-1.03443	0.356	0.505	1.26981082892746e-19
1110008P14Rik	5.62212884404012e-24	-2.01999	0.063	0.183	1.29241497866794e-19
Msrb1	5.79992944501708e-24	-1.53935	0.117	0.262	1.33328778082053e-19
Arf6	6.03485906111587e-24	-1.93423	0.065	0.186	1.38729340096932e-19
Lxn	6.1580605060542e-24	-2.77453	0.019	0.1	1.41561494913174e-19
Ppp3ca	6.55804952212134e-24	1.19977	0.43	0.206	1.50756442414525e-19
Cib1	6.55899832074419e-24	-2.07226	0.056	0.171	1.50778253397267e-19
Gemin7	6.60012737682129e-24	-1.35254	0.152	0.304	1.51723728138368e-19
Tmem256	6.96915062520887e-24	-1.10029	0.343	0.492	1.60206834572302e-19
Eloc	7.17558318220643e-24	-1.22696	0.225	0.386	1.64952306192561e-19
Arid5b	7.6396327038117e-24	0.951111	0.568	0.34	1.75619876595223e-19
Sash1	8.89393757049133e-24	1.89845	0.25	0.067	2.04453836870455e-19
Gm20696	8.9265781901132e-24	3.84881	0.16	0.012	2.05204179434322e-19
Lrrc8a	9.00533233807707e-24	-1.91499	0.093	0.225	2.07014579787716e-19
Ep400	9.05753962072529e-24	2.07314	0.216	0.044	2.08214720801233e-19
1110051M20Rik	9.50355479664193e-24	2.37271	0.231	0.057	2.18467717665205e-19
Mlxip	1.02163257704898e-23	2.51253	0.202	0.036	2.3485289681202e-19
Smdt1	1.06128550335067e-23	-0.85227	0.418	0.567	2.43968311510253e-19
Urgcp	1.07904789089019e-23	3.48301	0.161	0.012	2.48051529157836e-19
Zbtb16	1.12507889978697e-23	5.6998	0.14	0.002	2.58633137483029e-19
Vwa8	1.14784180107168e-23	3.13949	0.173	0.02	2.63865873230357e-19
AC149090.1	1.16236131852105e-23	1.67145	0.271	0.08	2.67203619901619e-19
Srgap1	1.2203024255715e-23	2.90044	0.186	0.027	2.80523121590376e-19
Znhit1	1.26527474633487e-23	-1.56963	0.116	0.259	2.90861358687459e-19
Thoc2	1.27495159892422e-23	1.43015	0.338	0.132	2.930858735607e-19
Magi2	1.29503412026079e-23	3.55416	0.174	0.021	2.9770244356555e-19
Esyt2	1.29722889731073e-23	1.57219	0.294	0.098	2.9820697891379e-19
Paip2	1.36639233799907e-23	-0.970066	0.387	0.542	3.14106270659227e-19
Hipk2	1.52925639802672e-23	2.91778	0.173	0.02	3.51545460778384e-19
Mpdz	1.53578495192251e-23	1.90702	0.242	0.062	3.53046244747946e-19
Tns1	1.70746634066821e-23	1.21418	0.412	0.192	3.92512362392808e-19
Slc25a3	1.79695759195767e-23	-0.834623	0.433	0.576	4.13084611239229e-19
Lysmd4	1.8247732391585e-23	3.78505	0.153	0.009	4.19478872217757e-19
Pde8a	1.96011286453472e-23	4.78648	0.144	0.005	4.50590745299242e-19
Apc	2.05823296090096e-23	2.30651	0.2	0.035	4.73146593051912e-19
Tbl1xr1	2.18308519483777e-23	1.55192	0.271	0.082	5.01847624589306e-19
Smap1	2.46880747882937e-23	-1.20113	0.237	0.393	5.67529463233296e-19
Pced1b	2.47450759033771e-23	3.60029	0.155	0.011	5.68839804866832e-19
Cask	2.51223528527783e-23	1.5489	0.322	0.121	5.77512647379668e-19
Tspan3	2.532133228812e-23	-1.12371	0.293	0.446	5.82086786639302e-19
Ino80	2.5649294138281e-23	2.85561	0.177	0.023	5.89625973650803e-19
Snd1	2.62307957488138e-23	1.94515	0.231	0.056	6.02993532673732e-19
Phactr2	2.99052024351229e-23	1.35554	0.355	0.147	6.87460793578604e-19
Limd2	3.00254287409927e-23	-2.53009	0.03	0.123	6.9022455589794e-19
Fstl3	3.02930268632466e-23	-3.43687	0.009	0.073	6.96376101532313e-19
Cap1	3.16546728895043e-23	1.90701	0.233	0.057	7.27677620383924e-19
Clock	3.24422864008405e-23	1.68098	0.255	0.07	7.45783279782521e-19
Rheb	3.28088056593914e-23	-1.09075	0.33	0.47	7.5420882449809e-19
Fnbp1	3.44554011134939e-23	2.87203	0.181	0.026	7.92060760796997e-19
Zfr	3.55257449982406e-23	1.50193	0.307	0.11	8.16665826019554e-19
Rplp1	3.70174731512506e-23	-0.311746	0.967	0.994	8.50957672800949e-19
Mprip	3.94739634322685e-23	0.898236	0.527	0.287	9.07427471380988e-19
Swi5	4.21709319762579e-23	-0.947781	0.412	0.539	9.69425384270218e-19
Ptpra	4.27428522897444e-23	1.34218	0.336	0.127	9.82572688436643e-19
Rb1cc1	4.44128942251859e-23	1.56448	0.302	0.107	1.02096361244857e-18
Dock7	4.61535932585745e-23	1.62979	0.261	0.076	1.06097880182811e-18
Cdk6	4.6726032037422e-23	-1.42168	0.138	0.287	1.07413802447626e-18
Gm15866	4.89974322765042e-23	3.4394	0.162	0.015	1.12635297317228e-18
Pds5b	5.48220075929493e-23	1.91127	0.232	0.057	1.26024831054672e-18
Timp3	5.56033628808126e-23	0.8482	0.645	0.436	1.27821010590412e-18
Gigyf2	6.37625825801925e-23	1.80041	0.245	0.065	1.46577424835347e-18
Sec63	7.29663264811378e-23	1.5992	0.273	0.085	1.6773499131484e-18
Ankrd17	7.8578892104173e-23	1.54883	0.285	0.094	1.80637157169073e-18
Polr2a	8.88725173040841e-23	1.74404	0.276	0.091	2.04300142778628e-18
Nav1	9.13184177304167e-23	2.79473	0.177	0.024	2.09922778678682e-18
Fam208a	9.3823956433997e-23	1.55406	0.282	0.091	2.15682511050472e-18
Rps6ka3	9.57385064779711e-23	1.9026	0.238	0.062	2.2008367869156e-18
Angpt1	9.73922457639673e-23	2.15075	0.232	0.061	2.23885294562208e-18
Mpv17	9.77719752764149e-23	-1.77579	0.081	0.206	2.24758216765423e-18
Rps23	1.00497918661636e-22	-0.275244	0.975	0.992	2.31024615419368e-18
Fam214a	1.09699086420886e-22	2.82467	0.181	0.027	2.52176259864333e-18
Mtch2	1.1058825177968e-22	-1.56869	0.101	0.236	2.54220273191129e-18
Pcca	1.21638725463915e-22	4.59066	0.14	0.005	2.79623102096447e-18
Filip1l	1.21824533678735e-22	-1.05425	0.408	0.539	2.80050238020677e-18
Snrpd2	1.2225382937266e-22	-0.938314	0.414	0.545	2.81037102961871e-18
Enox2	1.24273150338919e-22	4.32617	0.148	0.009	2.85679117999107e-18
Tcf7l1	1.31065382276932e-22	1.84545	0.242	0.065	3.01293100778212e-18
Prpf8	1.41515617545141e-22	1.71648	0.228	0.054	3.25316101612771e-18
Eif3k	1.44263324438587e-22	-0.973842	0.421	0.545	3.31632530219423e-18
Med13	1.56276625254599e-22	1.48874	0.273	0.085	3.59248706135272e-18
Gnb2	1.56277087738523e-22	-0.913135	0.405	0.542	3.59249769293316e-18
Atxn1	1.56891058925816e-22	1.89619	0.257	0.079	3.60661166258666e-18
Dusp16	1.62689119455587e-22	2.46484	0.189	0.032	3.73989747804504e-18
Gm26903	1.66930040729247e-22	8.44415	0.13	0	3.83738777628392e-18
Gm13269	1.74550917756027e-22	2.34605	0.189	0.032	4.01257649737556e-18
Med12l	1.78616151934534e-22	4.67816	0.141	0.006	4.10602810067107e-18
Shisa4	1.89989580823534e-22	-2.16652	0.048	0.153	4.36748048397139e-18
Npas2	2.59818919531311e-22	5.68984	0.135	0.003	5.97271732218577e-18
Dcun1d5	2.70525850017949e-22	-1.44424	0.142	0.286	6.2188482402126e-18
Usp25	2.73313206096173e-22	1.99744	0.215	0.048	6.28292398173882e-18
Fbxo11	2.78995720393549e-22	1.48213	0.299	0.107	6.4135536204069e-18
Ptpn4	2.8713353999267e-22	2.00703	0.225	0.056	6.6006258173515e-18
Susd6	2.9279038734724e-22	1.41235	0.3	0.106	6.73066542433836e-18
Psd3	2.94163721406706e-22	3.0785	0.166	0.02	6.76223562769736e-18
Klf10	3.96988134129897e-22	2.43817	0.184	0.03	9.12596322737808e-18
Ctnna1	4.10242012276306e-22	1.04117	0.42	0.201	9.43064337820773e-18
Mical3	4.15495109423545e-22	3.88128	0.143	0.008	9.55140157542845e-18
Itih5	4.40822491032059e-22	-2.65758	0.021	0.1	1.0133627423845e-17
Aox1	4.43974732100937e-22	5.61626	0.133	0.003	1.02060911415363e-17
Bex3	4.68412063940099e-22	-1.44388	0.148	0.292	1.0767856525855e-17
Plekhm2	4.71001924845238e-22	2.65061	0.171	0.023	1.08273922483423e-17
Ccny	5.072325286428e-22	2.10287	0.206	0.044	1.16602613684407e-17
Mark1	5.43173504969524e-22	1.45613	0.298	0.106	1.24864725322394e-17
Ldlrad3	5.92035397053125e-22	1.49884	0.269	0.086	1.36097097074572e-17
2610035D17Rik	6.05098238586002e-22	8.46683	0.127	0	1.3909998308615e-17
Egfr	6.09025833427484e-22	2.41028	0.187	0.033	1.4000285858831e-17
Ankrd44	6.11257443297279e-22	1.65181	0.268	0.086	1.40515861065178e-17
Zfp608	6.54791663404609e-22	2.53589	0.19	0.036	1.50523507583451e-17
Rbm26	6.62876201228117e-22	1.33228	0.292	0.101	1.5238198113832e-17
Arpp19	6.65645191731247e-22	-1.14052	0.274	0.421	1.53018516675179e-17
Mrpl20	6.82672109541337e-22	-1.19278	0.208	0.359	1.56932664541363e-17
Tacc1	6.95769760424772e-22	1.21365	0.388	0.18	1.59943552526447e-17
Hspa9	8.06232290931418e-22	1.73213	0.25	0.074	1.85336679039314e-17
H2-T23	8.37661118554261e-22	2.64773	0.164	0.02	1.92561537933254e-17
4930402H24Rik	8.38043683230537e-22	1.71948	0.25	0.076	1.92649481901036e-17
Gtdc1	8.75653998460008e-22	3.46919	0.155	0.015	2.01295341165987e-17
Ep300	9.24753916730167e-22	2.02633	0.199	0.039	2.12582430377931e-17
Ube3c	9.48519488613651e-22	2.12831	0.216	0.053	2.18045660042506e-17
Nmt1	9.52752791369816e-22	-1.32258	0.169	0.316	2.19018811680093e-17
Tmtc1	1.00710721090461e-21	1.53458	0.285	0.098	2.31513805642752e-17
Trip12	1.01336771723126e-21	1.51504	0.268	0.086	2.32952970837122e-17
Mapk14	1.02394665106132e-21	2.25861	0.205	0.045	2.35384856145976e-17
Mbd1	1.04137754890321e-21	2.56978	0.238	0.068	2.39391870941869e-17
Med28	1.08648436398867e-21	-1.26105	0.205	0.351	2.49761025593715e-17
Tlk2	1.09151304306106e-21	1.99454	0.214	0.05	2.50917018338875e-17
Icam1	1.11223258148344e-21	2.46874	0.194	0.038	2.55680025831413e-17
Irf2	1.14766080101887e-21	1.33773	0.294	0.103	2.63824264938217e-17
Soga1	1.14947631261447e-21	3.22516	0.149	0.012	2.64241614743814e-17
Mif	1.22070459269785e-21	-1.01301	0.346	0.486	2.80615571769382e-17
Cyp7b1	1.29746293975205e-21	4.51913	0.137	0.006	2.98260780590202e-17
Trip11	1.31719424393755e-21	1.83483	0.218	0.053	3.02796612796363e-17
Ftx	1.39312175330398e-21	3.83923	0.14	0.008	3.20250828649518e-17
Nupr1	1.42100203559513e-21	-0.717118	0.673	0.756	3.26659947942608e-17
Slk	1.45668088483795e-21	2.16166	0.198	0.041	3.34861801806548e-17
Usp3	1.62761229730421e-21	2.40111	0.196	0.041	3.74155514904292e-17
Inpp5a	1.68371265622813e-21	1.7583	0.197	0.039	3.87051865413724e-17
Aff4	1.70264043906789e-21	1.47217	0.288	0.101	3.91402984132928e-17
Nkain4	1.76774496990437e-21	-3.18552	0.016	0.086	4.06369213681617e-17
Lars	2.15622740242871e-21	1.98314	0.197	0.041	4.95673555270312e-17
Med10	2.15776711803969e-21	-1.64382	0.077	0.198	4.96027505094964e-17
Bcl2l11	2.16186396896536e-21	1.7399	0.232	0.062	4.96969289185757e-17
Usp50	2.19246716100573e-21	-2.18571	0.038	0.133	5.04004350971998e-17
Exoc2	2.21302912652803e-21	2.0435	0.199	0.041	5.08731135606265e-17
Cc2d2a	2.2387569573796e-21	2.43628	0.179	0.03	5.14645449362422e-17
Ezh1	2.43083200934693e-21	1.89553	0.209	0.047	5.58799662308672e-17
Snx29	2.44346827372559e-21	4.54647	0.135	0.006	5.61704486764040e-17
Ndfip1	2.45313591946599e-21	1.9434	0.232	0.065	5.63926885166842e-17
Akap10	2.48786927700057e-21	3.00523	0.151	0.014	5.71911389396892e-17
Erp29	2.49201322270953e-21	-1.19681	0.216	0.363	5.72863999636468e-17
Kpna4	2.51202025626041e-21	1.57515	0.245	0.071	5.77463216509143e-17
Ptms	2.55634830018706e-21	-0.518071	0.788	0.858	5.87653347247002e-17
Pltp	2.63270012718523e-21	-1.61316	0.105	0.238	6.05205105237341e-17
Jarid2	2.69486459621579e-21	1.79249	0.223	0.057	6.19495473378086e-17
Btbd9	2.82842730731859e-21	2.63524	0.181	0.032	6.50198869406398e-17
Eda	3.00608803150817e-21	6.09143	0.126	0.002	6.91039516683099e-17
Supt16	3.14266280296346e-21	1.75375	0.231	0.064	7.2243532514524e-17
Cnpy2	3.37677474096879e-21	-0.984467	0.362	0.492	7.76252977453905e-17
Zcrb1	3.42462823184074e-21	-1.24148	0.185	0.331	7.87253537935549e-17
D8Ertd738e	3.52145281476849e-21	-0.848888	0.447	0.57	8.0951157305898e-17
Hip1	3.5672909217114e-21	1.88215	0.223	0.059	8.20048837083018e-17
Wdpcp	3.66741764023651e-21	3.44422	0.155	0.018	8.43065967137569e-17
S1pr3	3.70947167491144e-21	4.17708	0.14	0.009	8.52733348628642e-17
Fam208b	3.73548521948238e-21	2.65961	0.166	0.023	8.58713342254608e-17
Prdm5	3.78115800305078e-21	2.30891	0.184	0.033	8.69212601741314e-17
Samhd1	3.92001326950022e-21	1.98101	0.204	0.045	9.01132650392712e-17
Abcd2	3.93276105525111e-21	2.65011	0.165	0.023	9.04063111381126e-17
Fchsd2	4.13241556958511e-21	2.49141	0.177	0.03	9.49959691136225e-17
Rnf216	4.35584950039482e-21	2.1341	0.199	0.044	1.00132268315076e-16
Wwtr1	4.42427078573008e-21	1.10984	0.392	0.185	1.01705136822363e-16
Tmem50a	4.46013756872845e-21	-0.881399	0.419	0.549	1.0252964242993e-16
Erbin	4.51156720421752e-21	1.32849	0.304	0.113	1.03711906890552e-16
Ybx3	4.55384424499706e-21	1.22093	0.327	0.129	1.04683771503992e-16
Ston1	4.57830762628245e-21	5.33678	0.128	0.003	1.05246135712981e-16
Selenbp1	4.61759384860819e-21	0.888277	0.471	0.25	1.06149247391805e-16
Ifitm10	4.62467807035964e-21	-4.07254	0.005	0.056	1.06312099481427e-16
Kcmf1	4.75121772143904e-21	1.64996	0.234	0.065	1.09220992980441e-16
Mapk4	4.78961099980136e-21	2.73244	0.174	0.029	1.10103577663434e-16
Dync2h1	4.79385042295073e-21	2.98334	0.154	0.017	1.10201033522791e-16
Emc10	4.81807565205435e-21	-1.25544	0.185	0.331	1.10757923089425e-16
Tmem204	5.04541168254704e-21	-1.61729	0.104	0.233	1.15983923758391e-16
Rims1	5.10953114787356e-21	4.75161	0.133	0.006	1.17457902027317e-16
Usp32	5.53054767148048e-21	2.50442	0.172	0.027	1.27136229871993e-16
Jpt1	6.06765490358144e-21	-1.34897	0.155	0.298	1.3948325092353e-16
Cbx7	6.11695038740613e-21	3.2493	0.143	0.011	1.40616455505692e-16
Eif4a1	6.25501696393666e-21	-0.908152	0.391	0.523	1.43790329966976e-16
Kdelr1	6.5143854767776e-21	-1.36482	0.203	0.345	1.49752693340163e-16
Rtn3	6.60772112518143e-21	1.40273	0.312	0.124	1.51898293225671e-16
Chic2	6.9268586966166e-21	-0.934249	0.358	0.498	1.59234627717822e-16
Ltbp1	7.74006348250665e-21	3.21801	0.156	0.02	1.77928579335863e-16
Pvt1	7.8495857670541e-21	4.07243	0.133	0.006	1.8044627761304e-16
Add3	7.9300535649794e-21	1.71547	0.239	0.07	1.82296071351746e-16
Zfp644	8.20880856654712e-21	1.49502	0.279	0.098	1.88704091327785e-16
Dis3l2	8.47537713608915e-21	2.99097	0.158	0.02	1.94831969604417e-16
Gm26669	8.60520872184634e-21	4.24371	0.133	0.006	1.97816538097804e-16
Cox7a2	8.71879469077142e-21	-0.683724	0.62	0.705	2.00427652351453e-16
Icosl	8.84021144848444e-21	4.40838	0.127	0.003	2.0321878077776e-16
Snrpn	9.8698027090459e-21	-3.88023	0.004	0.05	2.26887024675547e-16
Kdm4c	9.93744252742073e-21	2.87646	0.157	0.02	2.28441928820348e-16
Dpy30	1.04220599573239e-20	-1.32821	0.137	0.274	2.39582314298963e-16
Ndufb5	1.08484890151782e-20	-1.04879	0.305	0.443	2.49385065480916e-16
Pcbp2	1.11936001751429e-20	-0.797639	0.462	0.585	2.57318480826185e-16
Spag9	1.17569237462925e-20	1.11415	0.378	0.175	2.70268163079772e-16
Arhgap20	1.37840303100928e-20	2.53054	0.179	0.033	3.16867288768413e-16
Nrd1	1.43172505648446e-20	1.7862	0.231	0.067	3.29124955984647e-16
Cdc42ep5	1.46837189039753e-20	-1.97707	0.053	0.156	3.37549330164585e-16
Rasl11a	1.5450185853594e-20	-1.75972	0.077	0.194	3.5516887240242e-16
Pbx3	1.66234188081966e-20	2.77891	0.184	0.038	3.82139151562823e-16
Snrpe	1.67673894795445e-20	-0.879886	0.417	0.54	3.8544874935577e-16
Mrfap1	1.68349273928348e-20	-0.782874	0.488	0.602	3.87001310906486e-16
Rprd2	1.71559760941517e-20	2.16742	0.188	0.038	3.94381578452358e-16
9130011E15Rik	1.73767104293094e-20	6.0172	0.122	0.002	3.99455819348965e-16
Ndufa1	1.89974429889948e-20	-0.966014	0.356	0.49	4.36713219431013e-16
Selenos	1.93535186087989e-20	-1.23128	0.227	0.372	4.44898685779069e-16
Scaper	1.98988694368424e-20	2.81054	0.169	0.029	4.57435210614133e-16
Mbnl2	2.01756529044645e-20	0.797958	0.572	0.359	4.63797908967829e-16
Mrpl52	2.03097680701818e-20	-0.858756	0.41	0.545	4.66880948397339e-16
Hlf	2.03388644675864e-20	1.03482	0.488	0.283	4.67549816380876e-16
Fundc2	2.06176223665757e-20	-1.15938	0.219	0.363	4.73957902962842e-16
Abca8a	2.10571867768454e-20	3.94544	0.136	0.009	4.84062609626121e-16
Pla2g12a	2.12695775488964e-20	-2.22014	0.033	0.12	4.8894504869403e-16
Slc16a10	2.17235383861483e-20	5.40413	0.121	0.002	4.99380700420776e-16
Pld1	2.36951961912373e-20	2.51292	0.163	0.024	5.44705170044164e-16
Larp1	2.37288756300897e-20	1.83118	0.206	0.05	5.45479392984502e-16
Snhg6	2.39255796143275e-20	-1.56235	0.107	0.233	5.5000122417416e-16
Rpl7a	2.45757426452414e-20	-0.469393	0.834	0.861	5.64947171928809e-16
Ckap5	2.57323186142447e-20	2.24263	0.179	0.033	5.91534540304257e-16
Lrrk1	2.63321764893318e-20	1.87806	0.213	0.054	6.05324073136759e-16
Twsg1	2.84740906782613e-20	1.06899	0.356	0.154	6.5456239651187e-16
Rpgrip1l	2.9944972433279e-20	2.7244	0.164	0.026	6.88375026296217e-16
Eif5b	3.08852986238416e-20	-0.93055	0.27	0.428	7.09991244764872e-16
Ap1s1	3.1785476002512e-20	-1.78795	0.06	0.166	7.30684522345746e-16
Mysm1	3.51926222764278e-20	1.6993	0.222	0.061	8.09008000890523e-16
Ncl	3.8953440359307e-20	0.88615	0.516	0.304	8.9546168697975e-16
C1d	3.97890503162302e-20	-1.42706	0.145	0.278	9.14670688669501e-16
Pi4ka	4.10540207512274e-20	2.84712	0.151	0.018	9.43749829029216e-16
Tmod3	4.16034442626591e-20	1.53127	0.228	0.064	9.56379976710008e-16
Atxn7l1	4.34500884077562e-20	3.09231	0.15	0.018	9.98830632317499e-16
Tmed2	4.38100952543337e-20	-1.01947	0.315	0.451	1.00710646970662e-15
Gli2	4.63829862759207e-20	3.06142	0.151	0.018	1.06625208851087e-15
Hmgcll1	5.23323080912947e-20	8.72302	0.116	0	1.20301509840268e-15
Lrba	5.38750380923015e-20	3.52908	0.139	0.012	1.23847937566583e-15
Lgmn	5.60315158531936e-20	-1.54324	0.13	0.262	1.28805248643321e-15
Birc2	5.95100844556796e-20	2.08467	0.178	0.033	1.36801782146716e-15
Tpr	6.22587381129373e-20	1.09567	0.403	0.203	1.4312038717402e-15
Rpsa	6.47588736237947e-20	0.446755	0.939	0.879	1.48867698686379e-15
Usp47	6.64744027234058e-20	1.39899	0.249	0.079	1.52811356980565e-15
P3h1	6.83824870466192e-20	-1.87179	0.04	0.133	1.57197661222768e-15
Kdm3b	7.46950258817578e-20	3.1474	0.139	0.012	1.71708925496985e-15
Sclt1	7.86747618580155e-20	4.55426	0.131	0.009	1.80857542559206e-15
Myh9	7.97217809580629e-20	1.0202	0.352	0.154	1.83264430066395e-15
Rab21	8.15190598857901e-20	1.53448	0.258	0.088	1.87396014865454e-15
Abracl	8.46362295583322e-20	-1.8437	0.066	0.174	1.94561764508694e-15
Slirp	8.75584833436855e-20	-1.31	0.155	0.292	2.01279441510464e-15
Lrch1	8.91715401448572e-20	2.83694	0.154	0.021	2.04987536484998e-15
Itpr2	9.30771337341614e-20	1.77665	0.196	0.045	2.1396571502809e-15
Sestd1	9.39684855760064e-20	1.84906	0.206	0.051	2.16014754642124e-15
Dennd2a	9.66513787034256e-20	1.51652	0.251	0.082	2.22182189363435e-15
Gm26904	9.83779246230868e-20	8.24978	0.114	0	2.26151173123552e-15
Il6st	9.88997506661453e-20	1.27785	0.281	0.103	2.27350746831335e-15
Ppp1r9a	1.12761689863834e-19	1.45307	0.29	0.112	2.59216572658983e-15
Bet1l	1.13500827029308e-19	-1.50911	0.089	0.207	2.60915701174974e-15
Copg2	1.14253913310557e-19	2.9131	0.153	0.021	2.62646895918309e-15
Abl2	1.152249548542e-19	3.74135	0.129	0.008	2.64879126218834e-15
Thrap3	1.19090542697352e-19	1.49528	0.268	0.095	2.73765339552672e-15
Fam43a	1.19630450015602e-19	4.32821	0.123	0.005	2.75006478495867e-15
Zfp637	1.20389823196406e-19	-1.59157	0.094	0.213	2.76752125563899e-15
Rcn2	1.22125697789164e-19	-1.2793	0.197	0.333	2.80742554077731e-15
Fam13b	1.24419787328173e-19	2.65759	0.156	0.023	2.86016207110003e-15
Rnf11	1.32682902575214e-19	-1.23116	0.17	0.31	3.05011456439901e-15
Nsd3	1.35525470034753e-19	1.12204	0.335	0.144	3.1154595051589e-15
Fam168a	1.418982548663e-19	1.65086	0.236	0.073	3.26195708286651e-15
Ccdc47	1.42340256036138e-19	1.49899	0.248	0.082	3.27211780575874e-15
Hmgn3	1.5308407640377e-19	-2.8647	0.016	0.082	3.51909674836987e-15
Hdac4	1.68134628930585e-19	1.77958	0.21	0.054	3.86507884985629e-15
Fam49a	1.69417447279192e-19	2.00166	0.195	0.047	3.89456827805406e-15
Snrnp200	1.7102628689232e-19	2.30837	0.169	0.03	3.93155228308066e-15
Bcl2	1.73067411304885e-19	2.04532	0.212	0.059	3.97847365107669e-15
Sdhb	1.80854643224594e-19	-1.24997	0.168	0.303	4.15748653844697e-15
Ppl	1.84666883450468e-19	8.14044	0.113	0	4.24512231675935e-15
Atad2b	1.89030010050257e-19	1.58157	0.242	0.076	4.34542187103531e-15
Tmed3	1.95278840132952e-19	-1.36449	0.125	0.254	4.48906997697629e-15
Cachd1	1.98273869138532e-19	2.27739	0.164	0.027	4.55791970375658e-15
Acin1	2.01598014928725e-19	1.2568	0.297	0.116	4.63433516718154e-15
Zfp704	2.12980648097438e-19	1.21057	0.306	0.123	4.89599913846392e-15
Trim44	2.21133742696822e-19	1.47311	0.236	0.073	5.08342247711455e-15
Il1r1	2.25156868538081e-19	2.19934	0.168	0.03	5.17590609395341e-15
Specc1l	2.2715180675685e-19	2.03444	0.179	0.036	5.22176573372646e-15
Chpt1	2.30331619392951e-19	1.63918	0.244	0.082	5.29486326660516e-15
Vkorc1	2.3103727852043e-19	-1.15203	0.24	0.381	5.31108495862765e-15
Sptssa	2.3530118916886e-19	-1.1202	0.254	0.392	5.40910373661376e-15
Prrc2b	2.3863096022191e-19	1.19063	0.304	0.12	5.48564851358126e-15
Nek9	2.39662461560547e-19	2.46159	0.156	0.023	5.50936066635386e-15
Arih2	2.42782343800877e-19	2.89114	0.144	0.017	5.58108051929455e-15
Zfp536	2.45829603594981e-19	1.91909	0.202	0.051	5.65113092744143e-15
Rbm33	2.48931465034474e-19	1.87263	0.192	0.044	5.72243651821249e-15
Postn	2.49695574528826e-19	-3.45613	0.01	0.067	5.74000186726866e-15
Ier5l	2.50505582503594e-19	2.05747	0.183	0.039	5.75862233059263e-15
Zdhhc17	2.56272212398655e-19	2.75447	0.156	0.024	5.89118561862029e-15
1110008F13Rik	2.59940896114271e-19	-1.36238	0.135	0.263	5.97552131987486e-15
2010320M18Rik	2.62115152987691e-19	-2.02165	0.034	0.12	6.02550313688104e-15
Srm	2.63890620149751e-19	-2.1878	0.03	0.11	6.06631757600249e-15
Fmnl2	2.77191767513334e-19	2.36528	0.174	0.035	6.37208435159652e-15
Gnb1	2.94110112173057e-19	-0.904387	0.434	0.548	6.76100325863423e-15
Snapc5	3.06029494182036e-19	-1.41507	0.137	0.266	7.03500601225665e-15
Gnai2	3.42765857407324e-19	-0.92266	0.361	0.486	7.87950153007956e-15
Pdgfrl	3.56884367119443e-19	-1.23597	0.178	0.318	8.20405783134175e-15
Opa1	3.5912723420684e-19	2.84815	0.143	0.017	8.25561685994683e-15
Cwc27	3.60971917620757e-19	2.26295	0.177	0.036	8.29802244226597e-15
Havcr1	3.80177274955321e-19	-2.59332	0.015	0.08	8.73951519667291e-15
Brip1os	3.80838043716116e-19	2.70829	0.156	0.024	8.75470494894608e-15
Kat2b	3.93200419863336e-19	2.65722	0.158	0.026	9.03889125181836e-15
Filip1	4.15202629806676e-19	2.26816	0.174	0.035	9.54467805399588e-15
Atrx	4.50669108307975e-19	0.822232	0.533	0.321	1.03599814617837e-14
Gm44686	4.73629233385398e-19	8.14123	0.11	0	1.08877888170635e-14
Ablim1	4.76461851151498e-19	1.30888	0.303	0.126	1.09529050342706e-14
Ndn	4.9665995968348e-19	-2.17025	0.034	0.118	1.14172191532038e-14
Plscr4	5.06427082916444e-19	2.04781	0.19	0.045	1.16417457820832e-14
Arnt	5.28091149757783e-19	1.6618	0.216	0.061	1.21397593506319e-14
Zhx2	5.32237928974626e-19	2.39984	0.166	0.03	1.22350855112687e-14
Sf3b2	5.53462860059782e-19	1.01194	0.365	0.172	1.27230042270543e-14
Tmem87a	5.6255212775076e-19	3.00974	0.139	0.015	1.29319483127345e-14
Kirrel	5.65904932877114e-19	2.29176	0.152	0.023	1.30090225969791e-14
Psma7	5.70725576724565e-19	-0.924815	0.416	0.519	1.31198395577443e-14
Mill2	6.20087695466579e-19	2.2233	0.175	0.036	1.42545759433857e-14
Epc2	6.22682709250051e-19	1.62613	0.229	0.07	1.43142301202402e-14
Ppp4r2	6.42918845716298e-19	1.17806	0.288	0.11	1.47794184253263e-14
Ywhah	6.48052012614801e-19	-1.20067	0.181	0.319	1.4897419665989e-14
Pgf	6.51730428422151e-19	-2.84682	0.018	0.086	1.49819790885684e-14
Cdkn1b	6.63711089883099e-19	1.25181	0.286	0.109	1.52573905342327e-14
Tppp3	6.75478468814234e-19	-1.43796	0.205	0.342	1.55278990411016e-14
Tbx5	6.92047940777066e-19	1.03611	0.392	0.192	1.59087980625832e-14
Erc1	6.97390461650534e-19	2.1703	0.162	0.027	1.60316119324225e-14
Eng	6.98678570925888e-19	-1.30673	0.223	0.356	1.60612229884443e-14
Ctdspl2	7.07096236684325e-19	1.69967	0.223	0.067	1.62547282888993e-14
Smad6	7.35160080134966e-19	2.00471	0.183	0.041	1.68998599221426e-14
Casp6	7.67444172470153e-19	-1.83421	0.052	0.15	1.76420066367439e-14
Rlf	7.78241799630496e-19	2.61372	0.152	0.023	1.78902224899058e-14
Kif16b	8.68855989414573e-19	2.7016	0.147	0.02	1.99732614846622e-14
Zc3h6	8.68944077454543e-19	2.54102	0.149	0.021	1.9975286452525e-14
Nnmt	8.92203891173162e-19	-1.68317	0.062	0.165	2.05099830502887e-14
Mea1	9.86108728453637e-19	-1.82103	0.062	0.163	2.26686674496922e-14
Slc16a2	9.9374259795874e-19	1.9264	0.193	0.048	2.28441548418755e-14
Herc4	1.01544589988656e-18	2.02038	0.189	0.045	2.33430703465923e-14
Rb1	1.04407291574482e-18	2.12003	0.182	0.041	2.40011481871418e-14
Zfp385b	1.06103822409434e-18	1.57001	0.273	0.106	2.43911466954808e-14
Gk5	1.07911646147999e-18	2.57228	0.144	0.018	2.48067292165021e-14
Cbfa2t2	1.15292929689928e-18	2.15306	0.169	0.033	2.65035386771207e-14
Ophn1	1.16482453991513e-18	2.62343	0.147	0.02	2.67769865235691e-14
Nrg2	1.21079732632637e-18	8.74421	0.108	0	2.78338089375907e-14
Sp4	1.25478359345316e-18	2.22791	0.151	0.023	2.88449652463013e-14
Btrc	1.26864728221877e-18	2.83153	0.148	0.021	2.9163663723645e-14
Tnpo1	1.27231348370617e-18	1.21219	0.286	0.11	2.92479423634374e-14
Kif13b	1.29537368131864e-18	2.8372	0.143	0.018	2.9778050186153e-14
Vps54	1.35347269888092e-18	1.78059	0.196	0.048	3.11136304018745e-14
Il1rap	1.35649962787906e-18	1.29934	0.282	0.109	3.11832134456839e-14
F3	1.40377602692171e-18	-2.66198	0.02	0.089	3.22700033068763e-14
0610043K17Rik	1.4153802861847e-18	8.20693	0.107	0	3.2536762018814e-14
Rbfox2	1.51278820365382e-18	1.05677	0.354	0.165	3.4775975225594e-14
Aak1	1.60109583383027e-18	2.04112	0.182	0.042	3.68059910280902e-14
Dgkd	1.61094280454762e-18	2.20975	0.151	0.023	3.70323531909407e-14
Crispld2	1.61573320074934e-18	2.66685	0.16	0.029	3.71424748188259e-14
Rnf150	1.67457526370892e-18	2.92512	0.147	0.021	3.84951361621407e-14
Klf7	1.7214845513202e-18	1.06924	0.365	0.175	3.95734868657487e-14
Spaca6	1.88943667681401e-18	2.63995	0.142	0.018	4.34343703266005e-14
Pappa	1.90916521854591e-18	2.65756	0.147	0.021	4.38878900439335e-14
Gm26632	2.11648207671554e-18	4.37293	0.116	0.005	4.86536899795367e-14
Tmem245	2.12543498161119e-18	2.16171	0.175	0.038	4.8859499357278e-14
Prdm2	2.12761125841988e-18	1.80262	0.193	0.048	4.89095276085562e-14
Wwc2	2.15893483632512e-18	1.50475	0.229	0.071	4.96295940174418e-14
Nub1	2.16933086165344e-18	1.72277	0.214	0.064	4.98685778476893e-14
Nov	2.18964226237768e-18	-4.44491	0.002	0.039	5.03354963275381e-14
Pign	2.22554413238206e-18	3.19074	0.131	0.012	5.11608085151989e-14
Mrps36	2.22730863305085e-18	-1.29153	0.142	0.268	5.12013708565729e-14
Dnajc13	2.35354401317077e-18	2.82755	0.148	0.023	5.41032697747698e-14
Chil3	2.41455799882909e-18	4.60528	0.115	0.005	5.55058592770831e-14
Sdccag8	2.44496568941399e-18	3.9776	0.121	0.008	5.62048712682488e-14
Trappc6a	2.53279961584289e-18	-1.73498	0.059	0.159	5.82239975689964e-14
Dync1i2	2.64706868578055e-18	-0.836392	0.404	0.53	6.08508149487233e-14
Dcaf6	2.68427122647978e-18	1.74439	0.204	0.056	6.17060269543172e-14
Lonrf3	2.73703311768423e-18	5.6981	0.109	0.002	6.29189173093252e-14
Eya3	3.0502704867826e-18	3.31435	0.132	0.014	7.01196179501584e-14
Phlda3	3.09717256232471e-18	-1.4068	0.118	0.239	7.11978028627204e-14
Ivd	3.09725464434062e-18	2.35791	0.155	0.026	7.11996897641021e-14
Cul1	3.14108389020191e-18	1.25694	0.256	0.091	7.22072364679614e-14
Mkl1	3.22513238212079e-18	2.90861	0.133	0.014	7.41393432001927e-14
Vsnl1	3.29227639402483e-18	-1.01145	0.268	0.413	7.56828497458427e-14
Tmem9	3.39672420138242e-18	-1.72903	0.066	0.169	7.8083895941379e-14
Zfp532	3.55869982229851e-18	2.08191	0.171	0.036	8.18073915149982e-14
Nfix	3.69290240290334e-18	0.535344	0.686	0.481	8.48924404379419e-14
Tbl1x	3.92197911113449e-18	1.38874	0.261	0.098	9.01584558067598e-14
Psmd8	3.93996561004647e-18	-1.1793	0.197	0.33	9.05719294437483e-14
Svil	4.19774004840651e-18	0.831923	0.425	0.221	9.64976482327689e-14
Cdk19	4.2214832132424e-18	2.25945	0.159	0.029	9.70434561060164e-14
Tpgs1	4.29080766489655e-18	-1.72533	0.07	0.174	9.86370866006419e-14
Ar	4.29519587028768e-18	1.42558	0.286	0.121	9.87379626661732e-14
Rexo2	4.34796097484311e-18	-1.13294	0.202	0.337	9.99509268896933e-14
Psmb2	4.69435689734215e-18	-1.02673	0.291	0.419	1.07913876356101e-13
Cog5	4.88365685550496e-18	1.63175	0.234	0.079	1.12265503794348e-13
Nup98	4.96850591502211e-18	1.68659	0.198	0.053	1.14216013974528e-13
Ndrg2	5.2753386718356e-18	0.760514	0.434	0.224	1.21269485388157e-13
Gm10073	5.31417217869516e-18	1.94169	0.184	0.045	1.22162190043844e-13
Cyld	5.54112040295825e-18	2.12402	0.174	0.039	1.27379275823204e-13
Tmem14c	5.54468307133629e-18	-1.27993	0.164	0.293	1.27461174443879e-13
Plekhg1	5.54784030486417e-18	1.9281	0.194	0.051	1.27533752928218e-13
Lamtor2	5.60330627089223e-18	-1.09337	0.265	0.396	1.28808804555271e-13
Arpc5	5.79581588853101e-18	-1.05364	0.24	0.375	1.33234215645551e-13
Slco3a1	5.89524639402228e-18	1.43846	0.233	0.079	1.35519924105784e-13
Trim33	6.26740995640294e-18	2.31412	0.159	0.03	1.44075220077791e-13
Igf2r	6.41357008652916e-18	1.9533	0.186	0.047	1.47435149149132e-13
Leng8	6.4699680323567e-18	1.31796	0.258	0.095	1.48731625127816e-13
Per1	6.49736436287501e-18	2.58236	0.151	0.026	1.49361411973771e-13
Rassf8	6.60086496965359e-18	2.1375	0.172	0.038	1.51740683922397e-13
Ifngr1	6.77639610081059e-18	1.09408	0.3	0.123	1.55775793565434e-13
Mga	7.00713745561793e-18	1.40543	0.255	0.092	1.61080075829745e-13
mt-Nd6	7.03461735734323e-18	2.52372	0.142	0.02	1.61711783810606e-13
Naca	7.24203909412091e-18	-0.396462	0.843	0.862	1.66479994695652e-13
Mitf	7.58936966163788e-18	4.49333	0.115	0.006	1.74464429781732e-13
Rbm5	7.82044566193321e-18	1.11422	0.313	0.138	1.79776404876521e-13
Tgfb2	7.86040077938227e-18	-1.10551	0.14	0.271	1.8069489311644e-13
Huwe1	7.95046222622283e-18	1.01751	0.341	0.154	1.8276522565641e-13
Nbea	8.16634332816487e-18	2.35647	0.168	0.036	1.87727900427854e-13
Tanc1	8.29698893344217e-18	1.46707	0.236	0.08	1.90731181601969e-13
Spen	8.30229511216548e-18	2.34372	0.149	0.024	1.9085316003846e-13
Hcfc1r1	8.58908243858602e-18	-1.11875	0.231	0.363	1.97445827098215e-13
Stmn1	8.97433934488101e-18	-1.39719	0.151	0.28	2.06302112860125e-13
Arfgef1	9.00262204612657e-18	1.70794	0.195	0.053	2.06952275596358e-13
Amd2	9.13816143005999e-18	-3.15073	0.007	0.054	2.10068054954219e-13
Gm26836	9.15088167800513e-18	8.10285	0.103	0	2.10360468013982e-13
Depdc5	9.66747703792413e-18	3.69443	0.115	0.006	2.222359621478e-13
Fndc1	9.70089283724092e-18	-1.08656	0.146	0.28	2.23004124542494e-13
Mgat4a	9.95053463084404e-18	3.44234	0.118	0.008	2.28742890093843e-13
Epn2	1.00759382505676e-17	1.62004	0.214	0.067	2.31625668504048e-13
Etv4	1.01803067592144e-17	-8.26052	0	0.029	2.34024891780822e-13
Mark2	1.01898446034097e-17	1.70222	0.19	0.048	2.34244147743183e-13
Sparcl1	1.09473848921339e-17	-0.709222	0.612	0.685	2.51658483900373e-13
Tsix	1.12277209744848e-17	3.16826	0.131	0.015	2.58102849761457e-13
Rmdn1	1.1474217552043e-17	2.54699	0.152	0.027	2.63769313086366e-13
Zfp292	1.23755993187548e-17	1.44103	0.213	0.064	2.84490277139535e-13
Pspc1	1.31053336695389e-17	2.5372	0.149	0.026	3.01265410395359e-13
Pcmtd1	1.39431096705835e-17	1.12506	0.314	0.139	3.20524205107373e-13
Lsm6	1.41037881123464e-17	-1.37846	0.12	0.239	3.2421788112662e-13
Dgkh	1.45929804097111e-17	2.50879	0.157	0.03	3.35463433658439e-13
Dixdc1	1.45941747735775e-17	1.83738	0.158	0.03	3.35490889695e-13
Arpc4	1.49314397942955e-17	-1.27602	0.153	0.278	3.43243937991266e-13
Gapvd1	1.51790389246598e-17	1.58707	0.212	0.065	3.48935746800079e-13
Pim3	1.56895608718199e-17	1.94592	0.179	0.044	3.60671625321395e-13
Osbpl8	1.59043207402738e-17	2.37144	0.167	0.038	3.65608525177415e-13
Gdf10	1.66212465810454e-17	-3.0689	0.009	0.061	3.82089216405072e-13
Atp5o.1	1.75241058940991e-17	-0.850943	0.363	0.484	4.0284414629355e-13
Dcaf1	1.75299155773565e-17	3.14345	0.128	0.014	4.02977699292272e-13
Cys1	1.8082038529921e-17	-1.80448	0.07	0.172	4.15669901725824e-13
Lhfp	1.87455851547215e-17	-0.509899	0.606	0.714	4.30923511536738e-13
Zfp703	1.89080787635105e-17	2.10509	0.173	0.041	4.34658914615579e-13
Btbd7	1.89676349544697e-17	1.1001	0.3	0.127	4.36027992333349e-13
Usp7	1.89905421472862e-17	2.01357	0.161	0.032	4.36554582881816e-13
Ywhab	1.94309372814413e-17	-0.914783	0.324	0.451	4.46678386225772e-13
Nrip1	1.99990281952383e-17	1.59045	0.215	0.067	4.59737660152139e-13
Naa38	2.0257402173255e-17	-1.44705	0.124	0.245	4.65677161158785e-13
Dennd4a	2.0295103299422e-17	2.5304	0.144	0.023	4.66543834647112e-13
Phlda1	2.04294090912401e-17	-1.19709	0.254	0.386	4.69631256189428e-13
Cnot2	2.12853659830013e-17	1.81961	0.195	0.054	4.89307993217234e-13
1500011B03Rik	2.13648497787933e-17	-2.65703	0.013	0.07	4.911351667149e-13
Eif4b	2.14878463317163e-17	1.08637	0.285	0.115	4.93962611473494e-13
Cux1	2.15323942734981e-17	1.28365	0.285	0.12	4.94986679559174e-13
Foxj3	2.21750266795852e-17	2.02733	0.155	0.029	5.09759513310305e-13
Ror2	2.27039632626446e-17	2.20793	0.163	0.035	5.21918707481674e-13
Map2k4	2.28131076447522e-17	1.9195	0.179	0.044	5.24427718537563e-13
Pnrc2	2.28268068614054e-17	-1.51631	0.096	0.207	5.24742636129986e-13
Thbs1	2.30243797928481e-17	-0.667055	0.224	0.366	5.29284442677993e-13
Gm28376	2.31566306544129e-17	8.27898	0.1	0	5.32324625483643e-13
Rreb1	2.33574684819312e-17	2.60385	0.148	0.026	5.36941485462634e-13
C2cd5	2.33878750459731e-17	3.26162	0.127	0.014	5.37640471556829e-13
Nt5dc2	2.56737077459238e-17	-2.47388	0.021	0.088	5.90187193663297e-13
Ap3b1	2.59301265928152e-17	2.05036	0.179	0.045	5.96081750115635e-13
Npepps	2.59366468025177e-17	1.41002	0.253	0.094	5.96231636696277e-13
Churc1	2.7227009503777e-17	-1.24885	0.139	0.266	6.25894494472825e-13
Lyst	2.75735295084749e-17	2.55899	0.138	0.02	6.33860296340821e-13
Ndufa13	2.96668224975635e-17	-0.620666	0.62	0.67	6.81980915573989e-13
Tmem176b	2.9779758351972e-17	0.548088	0.842	0.697	6.84577084995133e-13
Tmem86a	3.15868008722858e-17	-2.07523	0.038	0.12	7.26117378452105e-13
Sf3b6	3.18722623819539e-17	-1.13517	0.251	0.378	7.32679567636357e-13
Crebzf	3.3028181061409e-17	1.62518	0.18	0.044	7.5925182623967e-13
Srp9	3.38375966044489e-17	-0.943182	0.262	0.398	7.77858670743072e-13
Polr2i	3.51189863797143e-17	-1.0517	0.232	0.365	8.07315258896872e-13
Parp8	3.52948636780557e-17	3.59497	0.12	0.011	8.11358326231145e-13
Lpl	3.53999777315091e-17	1.96257	0.173	0.041	8.13774688091932e-13
Cnot4	3.54271779683828e-17	1.23755	0.293	0.126	8.14399967137183e-13
Nsmce2	3.56511055024653e-17	1.43003	0.243	0.089	8.19547613290673e-13
Gm1673	3.57463888323974e-17	-1.90798	0.052	0.144	8.21737986479151e-13
Parva	3.66652677323346e-17	1.11348	0.328	0.151	8.42861174630907e-13
Rcn1	3.69145318182141e-17	-1.28042	0.173	0.298	8.48591257437105e-13
Heyl	3.71037619143253e-17	-3.66202	0.007	0.053	8.52941278886509e-13
Chmp4b	3.72137549579995e-17	-1.06994	0.248	0.374	8.55469798974493e-13
Pfdn5	3.73565289644777e-17	-0.506434	0.777	0.797	8.58751887835414e-13
Usp37	3.75570214720656e-17	2.88017	0.134	0.018	8.63360809599844e-13
Fnip1	3.95738802775718e-17	1.56206	0.224	0.076	9.0972435982082e-13
Vdac1	3.9938458950498e-17	-1.16428	0.22	0.352	9.18105294354047e-13
Eif4e2	4.09283276638297e-17	-1.4001	0.113	0.23	9.40860396336117e-13
St13	4.16952277154849e-17	-0.956121	0.335	0.454	9.58489894723567e-13
Ndufb2	4.17732005200963e-17	-0.979434	0.3	0.427	9.60282333555975e-13
Smarcc2	4.19063164662168e-17	1.45421	0.205	0.061	9.63342402925391e-13
Lrrc4	4.29259099437954e-17	7.97917	0.099	0	9.8678081778797e-13
Ube2d3	4.30535815659224e-17	-0.848716	0.345	0.474	9.89715733037424e-13
Rbpj	4.305949276486e-17	1.21549	0.26	0.097	9.89851619678602e-13
Spock2	4.33214042861462e-17	4.04786	0.116	0.009	9.95872441729929e-13
Mtus1	4.34774340509984e-17	1.06657	0.319	0.144	9.99459253964351e-13
Ppp2r5e	4.44943744219783e-17	1.64657	0.203	0.061	1.02283667921244e-12
Pde6d	4.52509202125954e-17	-1.45767	0.092	0.203	1.04022815384714e-12
Ube4b	4.58897824761766e-17	2.25314	0.156	0.032	1.05491431956235e-12
Khsrp	4.7795858063902e-17	1.84156	0.171	0.039	1.09873118517298e-12
Rps26	4.82736800631937e-17	-0.316436	0.925	0.961	1.1097153572927e-12
Bcor	4.84371401684685e-17	1.61272	0.197	0.056	1.11347297819275e-12
Atf6	4.8781582274598e-17	1.97118	0.163	0.035	1.12139101332846e-12
Rsf1	5.08076787206036e-17	1.49468	0.232	0.08	1.16796691842924e-12
Bdnf	5.21567949843986e-17	-2.68077	0.024	0.092	1.19898040310136e-12
Fbn1	5.38688818785649e-17	-0.853011	0.371	0.495	1.23833785662445e-12
Psmb1	5.63506619934928e-17	-0.928654	0.372	0.481	1.29538901790641e-12
Pde3a	5.64158677292568e-17	2.1473	0.166	0.038	1.29688796736016e-12
Gm37494	5.69637057616791e-17	1.93971	0.178	0.045	1.30948166804948e-12
Tead1	5.7407276406842e-17	1.14078	0.327	0.153	1.31967847004048e-12
Zfp148	5.88768289326587e-17	1.26878	0.269	0.109	1.35346054350396e-12
Nt5c2	5.97445816969571e-17	2.89607	0.133	0.018	1.37340844404965e-12
Foxn2	5.97820304398251e-17	2.56556	0.14	0.023	1.3742693157507e-12
Atf3	6.05352873819625e-17	2.9559	0.16	0.035	1.39158518633656e-12
Prelp	6.1034246924838e-17	0.846905	0.456	0.256	1.40305526830818e-12
Fbxl3	6.11083569219353e-17	1.25205	0.253	0.095	1.40475890892145e-12
Nek7	6.11636665762595e-17	1.2555	0.271	0.11	1.40603036725505e-12
Pdss2	6.25708757473277e-17	3.81741	0.116	0.009	1.43837929167957e-12
Eif3c	6.37029812345974e-17	0.884264	0.438	0.247	1.46440413262092e-12
Gm21992	6.3738609125693e-17	4.50965	0.101	0.002	1.46522314658143e-12
Pfn2	6.49333673154886e-17	-2.53304	0.019	0.083	1.49268824784845e-12
Tomm22	6.78411903339262e-17	-1.03185	0.277	0.395	1.5595332833963e-12
Clasp1	6.8893612029908e-17	2.00181	0.162	0.035	1.58372635334353e-12
Ccdc50	6.91720840399238e-17	1.10601	0.286	0.116	1.59012786790977e-12
Acaca	6.91871200996162e-17	2.15406	0.151	0.029	1.59047351684998e-12
Lin52	6.98058301675254e-17	2.96792	0.132	0.018	1.60469642389107e-12
Ppp1r10	7.05654534527946e-17	1.89982	0.177	0.045	1.62215864397284e-12
Vps13d	7.14024324131876e-17	2.35934	0.146	0.026	1.64139911631436e-12
Wrn	7.1556572872562e-17	2.8397	0.137	0.021	1.64494249719445e-12
March6	7.17967852444488e-17	1.49986	0.173	0.041	1.65046449919939e-12
Glis1	7.34062507748021e-17	4.39525	0.109	0.006	1.68746289281115e-12
Gprasp1	7.51466695723874e-17	2.07132	0.156	0.032	1.72747164013004e-12
Gm38399	7.94613945812739e-17	8.13341	0.097	0	1.82665853863432e-12
Stard13	7.98078864674742e-17	1.91425	0.169	0.039	1.8346236941143e-12
Bst2	8.5123199109024e-17	1.67657	0.189	0.053	1.95681210111824e-12
Serp1	8.72293603751914e-17	-1.46981	0.105	0.216	2.0052285363049e-12
Dennd4c	9.01387702785852e-17	1.94684	0.161	0.035	2.07211005116412e-12
Gabpb2	9.07890468542977e-17	2.0379	0.168	0.041	2.0870586090866e-12
Retreg1	9.16441799159106e-17	1.95205	0.164	0.036	2.10671640790695e-12
Cwf19l2	9.1778517554019e-17	1.23212	0.251	0.094	2.10980456153179e-12
Zfp422	9.20780249662713e-17	-1.80947	0.047	0.135	2.11668963792465e-12
mt-Nd4	9.32925243218017e-17	-0.255559	0.908	0.947	2.14460854910958e-12
Pip4k2a	9.71450642255755e-17	3.04269	0.124	0.014	2.23317073641753e-12
Rpa1	9.71538124560502e-17	2.80104	0.128	0.017	2.23337184073968e-12
Senp7	1.00950657743957e-16	1.38923	0.229	0.08	2.32065372021809e-12
4930523C07Rik	1.02054080747601e-16	-1.04659	0.256	0.383	2.34601920822586e-12
Ier5	1.05232183245942e-16	0.91932	0.379	0.197	2.41907742845772e-12
Trappc2	1.05834100913559e-16	-2.06889	0.034	0.112	2.43291431180089e-12
Rilpl2	1.13197793594081e-16	-1.73959	0.049	0.138	2.60219087914074e-12
Rhob	1.1496556108159e-16	-0.773997	0.352	0.492	2.64282831814359e-12
Atp11c	1.16463696330946e-16	2.37434	0.139	0.023	2.67726745125579e-12
Taf1	1.22099052427895e-16	1.67058	0.174	0.042	2.80681301721245e-12
Sppl2a	1.22503214437747e-16	1.92697	0.172	0.042	2.81610389349492e-12
Irf2bp2	1.23442864778095e-16	0.829646	0.406	0.216	2.83770457551885e-12
Cep128	1.24111104090155e-16	4.36826	0.105	0.005	2.85306606082449e-12
Ctdsp2	1.36054720937728e-16	0.9918	0.331	0.154	3.1276259249165e-12
Meis2	1.38974238407521e-16	2.26044	0.156	0.033	3.19473979251209e-12
Efemp2	1.41577986122771e-16	-1.59401	0.085	0.189	3.25459474499027e-12
Vamp8	1.49506535715325e-16	-1.29032	0.173	0.293	3.43685624302388e-12
Nup160	1.56670445002556e-16	3.05764	0.114	0.009	3.60154018971876e-12
Rasa2	1.6492330942177e-16	2.26228	0.158	0.035	3.79125703698765e-12
Nme2	1.66143327392173e-16	-1.90072	0.039	0.121	3.81930281009128e-12
Plxna2	1.67940870336897e-16	1.86082	0.192	0.057	3.8606247273046e-12
Clta	1.70314577059018e-16	-0.725388	0.457	0.563	3.9151914974327e-12
Tead2	1.72452588863278e-16	-1.62942	0.069	0.166	3.96434011278902e-12
Gbf1	1.7689789490183e-16	1.76645	0.195	0.059	4.06652880800327e-12
Tango6	1.80465588375162e-16	2.83798	0.125	0.015	4.14854294556823e-12
Eprs	1.9013793079243e-16	1.55861	0.238	0.089	4.37089075305638e-12
Hoxa5	2.02658220326537e-16	1.16459	0.276	0.115	4.65870716886644e-12
Abi1	2.06329190416912e-16	1.37319	0.247	0.094	4.74309542930398e-12
Ldlr	2.09555039563463e-16	2.84069	0.129	0.018	4.81725124948489e-12
Mecp2	2.10905361983297e-16	1.46412	0.223	0.079	4.84829246127204e-12
Csnk2b	2.15495351138089e-16	-1.30788	0.152	0.271	4.95380713196239e-12
Npr3	2.17136691867983e-16	3.20988	0.113	0.009	4.99153827266119e-12
Nedd4l	2.17730043707701e-16	5.67094	0.1	0.003	5.00517824475264e-12
Stk38	2.26720338468608e-16	1.43213	0.176	0.045	5.21184714071637e-12
Usp15	2.33468014746868e-16	1.66917	0.183	0.05	5.36696272300099e-12
Ube2d1	2.34420780113167e-16	-1.4596	0.075	0.177	5.38886489324149e-12
Arhgap12	2.38886847272054e-16	2.11335	0.141	0.024	5.49153084508997e-12
Hdgfl3	2.47483006297289e-16	1.71435	0.195	0.061	5.68913934876209e-12
Asph	2.79327627529292e-16	1.36018	0.258	0.106	6.42118350164337e-12
Adarb1	2.88480355515439e-16	2.52748	0.139	0.024	6.6315864125889e-12
Mgea5	2.92005661153093e-16	1.29265	0.237	0.088	6.7126261385873e-12
Tomm5	2.92777499314556e-16	-1.14827	0.206	0.328	6.730369154243e-12
Epha4	2.95986417458121e-16	1.82387	0.172	0.044	6.80413576452729e-12
Setx	3.07476801659836e-16	2.15048	0.15	0.03	7.06827671655631e-12
2010111I01Rik	3.09629629753586e-16	0.619128	0.685	0.523	7.11776592877544e-12
Usp24	3.1087495902578e-16	2.92586	0.115	0.011	7.14639355808462e-12
Sox5os4	3.15997831870472e-16	8.10434	0.094	0	7.2641581590384e-12
Fars2	3.2198003042905e-16	1.75557	0.197	0.062	7.401676939503e-12
Tspan31	3.2924018709067e-16	-1.44188	0.085	0.189	7.56857342084032e-12
Palmd	3.31230827186305e-16	-2.3878	0.022	0.088	7.61433425535877e-12
Map2k6	3.46565832838819e-16	2.72851	0.13	0.02	7.96685536529877e-12
Nxn	3.52794953750883e-16	2.19174	0.154	0.033	8.11005039682529e-12
Slc25a5	3.53224892420492e-16	-1.21815	0.204	0.325	8.11993382696226e-12
Eps15	3.67969388619424e-16	1.2535	0.226	0.082	8.45888030558333e-12
Tjp2	3.68947261186123e-16	0.974388	0.276	0.113	8.48135964014659e-12
Pitpnb	3.72448269473982e-16	1.49186	0.197	0.061	8.56184081866789e-12
Snu13	3.73090995513845e-16	-0.977512	0.273	0.393	8.57661580487227e-12
Nutf2	3.81871751106463e-16	-2.27281	0.02	0.083	8.77846781443537e-12
Sp1	3.93424489885996e-16	1.54838	0.194	0.057	9.04404217349927e-12
Ndufb11	4.08871768523835e-16	-0.792277	0.463	0.557	9.39914421482591e-12
Glrx5	4.11596202782646e-16	-1.30166	0.111	0.224	9.46177350956746e-12
Pi4kb	4.17042643853282e-16	3.63004	0.108	0.008	9.58697629689925e-12
Smc5	4.17384421859871e-16	1.74977	0.171	0.044	9.59483308971472e-12
Smtnl2	4.17596476123941e-16	-1.5123	0.085	0.189	9.59970779313715e-12
Nt5dc1	4.19321750564732e-16	3.32835	0.114	0.011	9.63936840198206e-12
Cdc40	4.24700294933277e-16	1.25584	0.228	0.082	9.76301037992618e-12
Dpp8	4.26527312696307e-16	1.88196	0.147	0.029	9.80500986426271e-12
Appl1	4.3344168650759e-16	1.54928	0.215	0.076	9.96395748943649e-12
Nckap1	4.40165393645352e-16	1.29238	0.236	0.088	1.01185220691194e-11
Aurkaip1	4.5614726836716e-16	-1.15518	0.169	0.293	1.04859134052243e-11
Sap130	4.60459892959068e-16	4.51774	0.102	0.005	1.05850520193431e-11
Dido1	4.65855298894538e-16	2.15277	0.142	0.026	1.07090816109876e-11
Phf20	4.72437341577687e-16	1.61055	0.179	0.05	1.08603896081879e-11
Rsbn1l	4.77484826700345e-16	1.06267	0.319	0.151	1.09764211961875e-11
Csnk1g1	4.96272499217008e-16	2.00861	0.154	0.033	1.14083122120006e-11
Klhdc10	4.97332792876782e-16	1.99754	0.161	0.038	1.14326862426515e-11
Rnf213	5.05825188557397e-16	3.43446	0.108	0.008	1.16279094345574e-11
Cgnl1	5.09937914912693e-16	1.43408	0.21	0.07	1.1722452788013e-11
Nav2	5.40079087918751e-16	2.46395	0.133	0.021	1.24153380730763e-11
Xpo1	5.91582504538421e-16	1.71643	0.175	0.047	1.35992986143292e-11
Hmgb1	6.08171974007694e-16	-0.391084	0.876	0.89	1.39806573384889e-11
Psme4	6.0920551703428e-16	1.35853	0.223	0.077	1.4004416425584e-11
Atxn7	6.34279240331218e-16	1.63503	0.195	0.061	1.4580811176734e-11
Fbxl20	6.38974836067652e-16	1.82499	0.178	0.05	1.46887535315232e-11
Ndufs5	6.49162132379136e-16	-0.72827	0.437	0.539	1.49229390991316e-11
Syn3	6.49650615145609e-16	3.06429	0.113	0.011	1.49341683409673e-11
Ino80d	6.55883187974103e-16	1.37246	0.206	0.067	1.50774427251487e-11
Manbal	6.57534843474756e-16	-1.19641	0.155	0.275	1.51154109817977e-11
Brd4	6.61834670208695e-16	1.08428	0.33	0.162	1.52142553987575e-11
Stxbp3	6.64541624116733e-16	1.71253	0.175	0.047	1.52764828551954e-11
1200007C13Rik	6.67674070488839e-16	4.24316	0.107	0.008	1.53484915323974e-11
Sec13	6.6966026148013e-16	-1.6406	0.076	0.175	1.53941500909052e-11
Paxbp1	6.70956781838486e-16	2.21628	0.149	0.032	1.54239545009031e-11
Kcnq1ot1	6.75886802304876e-16	1.39907	0.247	0.098	1.55372858113845e-11
Sos2	6.90627587250953e-16	1.96955	0.168	0.044	1.58761469757249e-11
Gmds	7.08301464014209e-16	2.83223	0.135	0.024	1.62824340547586e-11
Psma5	7.08756763165914e-16	-0.997696	0.239	0.365	1.6292900471658e-11
Ubr2	7.19565927774676e-16	1.39626	0.218	0.077	1.65413815476843e-11
Tspan4	7.24490373654129e-16	-1.75767	0.061	0.153	1.66545847095611e-11
Smchd1	7.3363149099475e-16	1.41676	0.198	0.062	1.68647207149873e-11
Rhobtb1	7.54304183145586e-16	1.99177	0.166	0.042	1.73399445621507e-11
Tpk1	7.76052275249996e-16	3.30516	0.112	0.011	1.78398897034469e-11
Msra	7.83144585269833e-16	2.2619	0.146	0.03	1.80029277261829e-11
Stx16	7.9342934700463e-16	1.17534	0.212	0.07	1.82393538289424e-11
Rngtt	8.04342194956257e-16	2.73399	0.126	0.018	1.84902183776544e-11
Tsc22d4	8.05216383485223e-16	1.02883	0.304	0.138	1.85103142235583e-11
Map4k5	8.10565283235682e-16	1.86206	0.167	0.042	1.86332747310219e-11
Dym	8.30514271161595e-16	2.85455	0.125	0.018	1.90918620654627e-11
Parp4	8.68374088910374e-16	3.37117	0.109	0.009	1.99621835558717e-11
Notum	8.72868000760540e-16	2.43187	0.137	0.024	2.00654896014833e-11
Sh3rf1	8.73956313592255e-16	1.7914	0.185	0.056	2.00905077368587e-11
Asb3	9.35677758168194e-16	2.31166	0.148	0.032	2.15093603047704e-11
Srbd1	9.42279980571759e-16	4.0077	0.103	0.006	2.16611321933836e-11
Fibp	9.42290240623008e-16	-1.43457	0.109	0.218	2.16613680514417e-11
Rc3h1	1.01035534013232e-15	1.41397	0.212	0.073	2.32260485589618e-11
Trim67	1.05685805114669e-15	-1.19174	0.113	0.225	2.42950528797601e-11
Rictor	1.06053879133709e-15	1.72094	0.185	0.054	2.43796657352571e-11
Pik3c2a	1.06240608524073e-15	1.59332	0.192	0.059	2.44225910875139e-11
Tmtc2	1.07094064337771e-15	2.71826	0.127	0.02	2.46187835099669e-11
Fancc	1.09531412144639e-15	2.39631	0.138	0.026	2.51790810238096e-11
Raf1	1.15437930618369e-15	1.35286	0.224	0.08	2.65368714905506e-11
Dnmbp	1.22389850447313e-15	1.86056	0.14	0.026	2.81349788208284e-11
Pola1	1.2359610993711e-15	3.77565	0.103	0.006	2.84122737523429e-11
Map4	1.26036311039791e-15	1.16148	0.282	0.124	2.89732271818271e-11
Hivep1	1.32976221202027e-15	1.57151	0.192	0.059	3.05685737299219e-11
Rapgef1	1.34330555782471e-15	2.54239	0.128	0.02	3.08799081632744e-11
Rab8b	1.34523011439741e-15	1.88918	0.176	0.05	3.09241498697676e-11
Synpo2	1.36270116761819e-15	4.3824	0.102	0.006	3.1325774441207e-11
Pabpc1	1.37081845936161e-15	-0.832389	0.369	0.48	3.15123747438047e-11
Brwd1	1.38025880890417e-15	1.63071	0.182	0.053	3.17293894990891e-11
Hist1h1c	1.40735777517211e-15	2.04297	0.207	0.073	3.23523405356564e-11
Gm20619	1.42639565001898e-15	4.81243	0.099	0.005	3.27899832026364e-11
Tspan5	1.44681696669494e-15	2.22538	0.163	0.042	3.32594284303833e-11
Clec2d	1.49157383202457e-15	1.23882	0.255	0.103	3.42882992505809e-11
Rpl26	1.49499181971331e-15	-0.214821	0.974	0.988	3.43668719515696e-11
Taok3	1.52808251256173e-15	1.86067	0.161	0.039	3.5127560798769e-11
Tmem242	1.58338258408153e-15	-1.45702	0.089	0.191	3.63987988428662e-11
Zyg11b	1.59207163145917e-15	2.05947	0.15	0.033	3.65985426639833e-11
Ppp2r5a	1.62784751596938e-15	1.59869	0.173	0.047	3.7420958697104e-11
Ndufc2	1.7079928953417e-15	-0.819593	0.324	0.439	3.92633406781149e-11
Stim1	1.77173060825112e-15	2.36425	0.137	0.026	4.07285432224768e-11
Xiap	1.82117800163847e-15	1.29985	0.236	0.091	4.18652399016652e-11
Pknox2	1.97703269978237e-15	3.48091	0.11	0.011	4.54480277025972e-11
Sorbs1	2.00507138906717e-15	5.62906	0.092	0.002	4.6092581091876e-11
Aatf	2.04790672383865e-15	2.43969	0.134	0.024	4.70772797676029e-11
Wtap	2.09968309817105e-15	-1.24656	0.15	0.266	4.8267515060756e-11
Sowahc	2.3263739651942e-15	3.62355	0.101	0.006	5.34786847118842e-11
Pycr1	2.33112978438601e-15	-3.82856	0.004	0.041	5.35880114834657e-11
Morc3	2.34757454104484e-15	1.95996	0.149	0.033	5.39660435495388e-11
Bad	2.37680723921478e-15	-1.39391	0.116	0.224	5.46380448150694e-11
Grn	2.42041330511617e-15	-1.24509	0.163	0.283	5.56404610580105e-11
Retnla	2.45923787490665e-15	-3.41053	0.006	0.047	5.6532960268354e-11
Podxl2	2.76578596149e-15	-1.84972	0.046	0.127	6.35798876827321e-11
Naaladl2	2.78833572648763e-15	5.62159	0.094	0.003	6.40982616804976e-11
Scand1	2.81263747835741e-15	-0.901228	0.339	0.454	6.46569103524802e-11
Usp9x	2.85740757590558e-15	0.986693	0.317	0.153	6.56860853549174e-11
Ncoa6	2.88076117196942e-15	2.15663	0.142	0.029	6.6222937821233e-11
Mcu	2.9056394784117e-15	1.90473	0.151	0.035	6.6794840329728e-11
Chmp2b	2.94913528091406e-15	-1.58988	0.059	0.148	6.77947218376525e-11
Hectd1	3.00410188643916e-15	1.01305	0.279	0.123	6.90582941654635e-11
Skiv2l2	3.02047502233588e-15	2.34516	0.131	0.023	6.94346798134573e-11
Nudt18	3.02121252339465e-15	-1.91799	0.026	0.094	6.94516334877963e-11
Mfap1b	3.22419774683547e-15	1.48743	0.192	0.061	7.41178578042538e-11
AC161607.1	3.41047350226227e-15	4.33376	0.097	0.005	7.83999648700051e-11
Krtcap2	3.49873016123315e-15	-0.595496	0.44	0.555	8.04288089464277e-11
Cep95	3.5795078112476e-15	3.89153	0.097	0.005	8.22857255649599e-11
Galnt15	3.62081083167513e-15	2.88831	0.109	0.011	8.32351993985478e-11
Lox	3.62802009620147e-15	-2.45123	0.021	0.082	8.34009259714794e-11
Dock9	3.67428659910449e-15	2.78501	0.111	0.012	8.44645003402139e-11
Tnks	3.74638750264511e-15	1.69432	0.171	0.047	8.61219559108058e-11
Kcnrg	3.77291974081606e-15	5.35331	0.09	0.002	8.67318790018796e-11
Gm9774	3.93183672305549e-15	-4.16651	0.002	0.032	9.03850625895995e-11
Srsf5	4.08962680140897e-15	0.595022	0.633	0.443	9.40123409107893e-11
Rmnd5a	4.36476482439907e-15	1.3019	0.233	0.091	1.00337213783286e-10
Thrb	4.43435719333519e-15	3.04763	0.111	0.012	1.01937003160389e-10
Zzef1	4.52836334777175e-15	1.73738	0.166	0.045	1.04098016638577e-10
Spon1	4.53086374091619e-15	6.06853	0.092	0.003	1.04155495676181e-10
Ccdc82	4.63235626892096e-15	1.4109	0.169	0.045	1.06488605909955e-10
Tmem263	4.71675738586471e-15	-1.57037	0.083	0.18	1.08428818786258e-10
Dcaf8	4.73932147124181e-15	1.32571	0.232	0.091	1.08947521980907e-10
Nck2	4.84129125502641e-15	2.42559	0.122	0.018	1.11291603370547e-10
Mdfi	4.9049045255041e-15	-2.25077	0.022	0.085	1.12753945232288e-10
Gadd45gip1	5.0044691714993e-15	-1.69734	0.064	0.153	1.15042737314426e-10
Mier1	5.08324002434362e-15	1.04381	0.286	0.127	1.16853521679611e-10
Stx6	5.10312018793923e-15	1.43851	0.2	0.068	1.17310526880347e-10
Arhgap5	5.10849745887182e-15	0.931482	0.341	0.169	1.17434139584545e-10
Ndel1	5.3597626243885e-15	1.22649	0.219	0.079	1.23210223209443e-10
Birc3	5.39241252945359e-15	3.58977	0.107	0.011	1.23960779227079e-10
Eci2	5.39287820947934e-15	-1.38611	0.116	0.222	1.23971484279511e-10
Snx9	5.47966839126545e-15	1.43869	0.195	0.064	1.2596661697841e-10
8030462N17Rik	5.56561734051986e-15	5.8128	0.089	0.002	1.27942411423871e-10
Otud7b	5.58695958186146e-15	2.25679	0.137	0.027	1.28433026867831e-10
Prkca	5.59527639510535e-15	1.90033	0.158	0.041	1.28624213770682e-10
Zcchc24	5.62495160043099e-15	1.20528	0.267	0.116	1.29306387390708e-10
Hmbox1	5.65049832266437e-15	1.76977	0.158	0.039	1.29893655441408e-10
Rpl13	6.05960488567542e-15	-0.182394	0.987	0.995	1.39298197111907e-10
Bicra	6.079737388085e-15	2.967	0.11	0.012	1.39761003077298e-10
Mrps24	6.38860816303659e-15	-1.01785	0.283	0.396	1.46861324451885e-10
Ccdc12	6.42564665960434e-15	-1.30777	0.147	0.259	1.47712765410984e-10
Lmo4	6.48964122187845e-15	-1.00576	0.21	0.333	1.49183872408542e-10
Psma4	6.56509264801263e-15	-0.987328	0.254	0.374	1.50918349792514e-10
Trappc1	6.67516401550992e-15	-1.66218	0.06	0.147	1.53448670388542e-10
Antxr1	6.71925676600462e-15	0.886579	0.38	0.201	1.54462274536914e-10
Ostc	6.80616421197316e-15	-0.952948	0.251	0.366	1.56460102904839e-10
Rasgrf1	6.87832378567686e-15	5.4839	0.089	0.002	1.5811890718514e-10
Pdrg1	6.93789670706502e-15	-1.18596	0.13	0.242	1.59488369502011e-10
Herc1	7.19679851472056e-15	1.1831	0.238	0.094	1.65440004256396e-10
Qk	7.22765221050543e-15	0.871309	0.357	0.188	1.66149269015099e-10
Rac1	7.3587500293056e-15	-0.89391	0.316	0.428	1.69162945673677e-10
Nlk	7.37057441409213e-15	1.59512	0.173	0.05	1.6943476463115e-10
Ctnnbl1	7.47744424508788e-15	1.48547	0.183	0.056	1.7189148830608e-10
Hnrnph1	7.61364503355704e-15	0.610858	0.451	0.256	1.75022472031409e-10
Mettl16	7.62150080383507e-15	1.9859	0.129	0.023	1.7520306047856e-10
Ssbp3	7.84321013230709e-15	1.01335	0.298	0.139	1.80299714521475e-10
Arrb1	7.88275835874251e-15	1.77803	0.144	0.032	1.81208849150773e-10
Smurf1	8.10506269953822e-15	2.2692	0.133	0.026	1.86319181336985e-10
Pkn2	8.43026943107684e-15	0.857752	0.353	0.182	1.93795033681594e-10
Xrcc4	8.65603802386545e-15	2.42129	0.13	0.024	1.98985002092619e-10
Wbp1	8.75609852592885e-15	-2.32024	0.025	0.089	2.01285192914052e-10
Creb1	8.97986498891112e-15	1.05069	0.25	0.101	2.06429136365089e-10
Dip2b	9.14926419517293e-15	1.42203	0.197	0.067	2.10323285318635e-10
Zfp654	9.20943823941761e-15	2.80107	0.119	0.018	2.11706566247732e-10
Akap8l	9.66265409987216e-15	1.34921	0.199	0.068	2.22125092447861e-10
Mcl1	9.9870726091943e-15	0.891105	0.319	0.154	2.29582825140159e-10
Pak2	1.00761664047072e-14	0.966718	0.306	0.145	2.31630913311408e-10
Col13a1	1.01227582460918e-14	2.83713	0.109	0.012	2.32701966561159e-10
Cep120	1.01697031778537e-14	1.7952	0.142	0.03	2.33781136652501e-10
Cnot1	1.01820584357732e-14	1.43336	0.188	0.061	2.34065159321554e-10
Tiam2	1.04592265092294e-14	3.47145	0.105	0.011	2.40436698994166e-10
Ndufc1	1.10383379317318e-14	-0.808004	0.357	0.472	2.53749312374651e-10
Esco1	1.11203483991063e-14	2.01045	0.133	0.026	2.55634568998656e-10
Virma	1.12647628154665e-14	1.89245	0.146	0.033	2.58954367601943e-10
Rlim	1.12994426232659e-14	2.18787	0.135	0.027	2.59751587023637e-10
Nos1ap	1.15538306597793e-14	2.5122	0.117	0.017	2.65599459207007e-10
Dbp	1.17830056652055e-14	-2.24842	0.024	0.086	2.70867734231744e-10
Fbxw11	1.19370413439614e-14	1.70652	0.154	0.039	2.74408706414985e-10
Pan3	1.19424154408932e-14	0.921296	0.304	0.142	2.74532246155252e-10
Eif2s3y	1.21275905645848e-14	7.5956	0.084	0	2.78789051898676e-10
Nr2c2	1.22650610528219e-14	1.25942	0.201	0.07	2.8194922348227e-10
Hsd17b11	1.23955363877888e-14	1.37429	0.193	0.065	2.8494859048249e-10
Cops6	1.24011257464324e-14	-1.28175	0.124	0.233	2.85077078658988e-10
Epha3	1.26707785807923e-14	2.96141	0.125	0.023	2.91275858015254e-10
Supt3	1.30071808917596e-14	3.82774	0.101	0.009	2.9900907433977e-10
Tap2	1.32358045998165e-14	2.33138	0.111	0.014	3.04264676140582e-10
Mocs2	1.32677008746659e-14	-1.37804	0.106	0.21	3.04997907706819e-10
Rab5b	1.32689674409245e-14	1.5106	0.181	0.056	3.05027023531973e-10
Cetn3	1.32736605458752e-14	-1.11331	0.24	0.352	3.05134908628578e-10
Ercc6l2	1.3458527897549e-14	1.8098	0.157	0.041	3.09384639308856e-10
Tsc22d3	1.36044136705074e-14	-0.656464	0.227	0.363	3.12738261457624e-10
Gm8739	1.41034108954335e-14	8.35965	0.084	0	3.24209209664225e-10
Gm45881	1.41034108954335e-14	8.08029	0.084	0	3.24209209664225e-10
Aldh6a1	1.43984435092752e-14	1.75855	0.167	0.048	3.30991419391219e-10
Atp6v1g1	1.44767507119933e-14	-0.724519	0.448	0.536	3.32791545367301e-10
Senp2	1.46752735955849e-14	2.0262	0.132	0.026	3.37355189415305e-10
Tm9sf4	1.47025128889105e-14	1.63616	0.166	0.047	3.37981366290275e-10
Clint1	1.47957940373358e-14	1.35756	0.212	0.077	3.40125713330275e-10
Lrig2	1.55842455992583e-14	2.04663	0.139	0.03	3.5825063783575e-10
Dcaf5	1.62134810068198e-14	2.49246	0.119	0.018	3.72715501384774e-10
Nfx1	1.6242308755907e-14	1.40196	0.169	0.048	3.73378193680789e-10
Stard9	1.62861019009038e-14	1.25454	0.206	0.073	3.74384910497975e-10
Zfp592	1.64060455062867e-14	1.89858	0.127	0.023	3.77142174098518e-10
Mrpl33	1.66308432603149e-14	-0.86888	0.317	0.431	3.82309824868118e-10
Znrf3	1.69374870243048e-14	1.89264	0.162	0.045	3.89358951714719e-10
Cbx5	1.73399221164977e-14	1.28759	0.199	0.07	3.98610129614048e-10
Gli3	1.74813661386216e-14	1.84341	0.166	0.048	4.01861644794634e-10
Agps	1.75698724026452e-14	1.83271	0.156	0.041	4.03896226792008e-10
Col6a2	1.76199328850805e-14	-0.962415	0.338	0.443	4.05047017162231e-10
Rap1b	1.83306356135199e-14	-0.835622	0.301	0.419	4.21384651483596e-10
Shroom3	1.87909900430768e-14	1.14758	0.267	0.118	4.31967279110249e-10
Selenoh	2.01723634448957e-14	-1.52037	0.1	0.2	4.63722290871262e-10
Il2	2.03625528039226e-14	-4.98692	0.001	0.029	4.68094363856573e-10
Ociad1	2.14135809228329e-14	-1.19988	0.166	0.28	4.92255398254082e-10
Rabep1	2.1533657771463e-14	1.27507	0.211	0.077	4.9501572485039e-10
Tmem251	2.16227468759676e-14	-2.30423	0.028	0.092	4.97063705184744e-10
Mtpn	2.16933359725965e-14	-1.23081	0.141	0.25	4.98686407338048e-10
Pitpnm2	2.27002127599223e-14	1.95954	0.134	0.027	5.21832490925095e-10
Ppib	2.28343789589246e-14	-0.582364	0.62	0.67	5.2491670350776e-10
Slc9a3r2	2.33349349487135e-14	-1.53256	0.079	0.174	5.36423484601026e-10
Hnrnpu	2.34474596876228e-14	0.635465	0.456	0.271	5.39010203299073e-10
Arid2	2.35939910958453e-14	1.28437	0.223	0.088	5.42378667311292e-10
Fnbp4	2.40869848828945e-14	1.6223	0.142	0.032	5.53711608487979e-10
Rasal2	2.42185779455687e-14	2.13103	0.136	0.029	5.56736669812733e-10
Avl9	2.50720801410778e-14	2.99243	0.111	0.015	5.76356978283096e-10
Tgfbr2	2.52956338671525e-14	1.04937	0.269	0.121	5.814960313381e-10
Fbxo38	2.58133380141009e-14	2.2766	0.125	0.023	5.93397014268152e-10
Fam222b	2.58507283394471e-14	3.45238	0.1	0.009	5.9425654306721e-10
Phkb	2.58588483829949e-14	2.87004	0.114	0.017	5.94443206628286e-10
Pnpla8	2.72075145439997e-14	1.10419	0.258	0.112	6.25446344337466e-10
Rap1gds1	2.73251530976696e-14	1.86016	0.157	0.042	6.2815061940923e-10
Cdc42	2.75980753208661e-14	-0.628945	0.483	0.569	6.34424555476069e-10
Hes6	2.87800598662891e-14	-1.91676	0.028	0.094	6.61596016206253e-10
Cp	2.88298974204787e-14	0.999196	0.31	0.151	6.62741681901965e-10
Bcl9	2.92188267334514e-14	1.65297	0.165	0.047	6.7168238894858e-10
Deptor	3.08472711861398e-14	2.51471	0.126	0.024	7.09117070026982e-10
Nktr	3.23736216080712e-14	0.909427	0.316	0.157	7.44204813526341e-10
Cyp1b1	3.48235279626792e-14	8.00034	0.081	0	8.0052326080607e-10
Phactr4	3.49650238558882e-14	1.43072	0.171	0.05	8.03775968399157e-10
Zcchc14	3.56435321315143e-14	1.12886	0.224	0.088	8.19373516639251e-10
Adam10	3.58199158839407e-14	0.982216	0.247	0.101	8.2342822634003e-10
Rpl38	3.66727797868317e-14	-0.237429	0.974	0.983	8.43033861739687e-10
Itpripl1	3.73453945393018e-14	-2.2031	0.024	0.086	8.58495929669469e-10
Suz12	3.84728317148314e-14	1.78836	0.14	0.032	8.84413455460543e-10
Btg1	4.15151690407192e-14	-0.607788	0.597	0.666	9.54350705908053e-10
Ispd	4.17788664173921e-14	3.02536	0.11	0.015	9.60412581203011e-10
Dhx40	4.46137210055891e-14	1.93001	0.155	0.042	1.02558021847648e-09
Ubxn7	4.49367359043383e-14	1.59365	0.171	0.051	1.03300568496893e-09
Lima1	4.61207087056183e-14	1.8831	0.14	0.033	1.06022285172475e-09
Slc24a3	4.81207008324791e-14	3.54042	0.101	0.011	1.10619867073703e-09
Bbx	4.85450489394308e-14	1.52355	0.206	0.079	1.11595358501964e-09
Riok3	4.90053954554873e-14	1.52259	0.187	0.064	1.12653603073074e-09
Phc2	4.91698242000435e-14	1.21362	0.22	0.085	1.1303159187106e-09
Nfatc3	5.38540494084005e-14	1.87818	0.155	0.042	1.23799688780031e-09
Sp3	5.42495215408775e-14	1.06498	0.257	0.11	1.24708800118169e-09
Gm35188	5.46598799866343e-14	7.73537	0.08	0	1.25652132113275e-09
Arpc5l	5.52597713733143e-14	-1.21039	0.129	0.234	1.27031162432975e-09
Mef2c	5.71970361509217e-14	-1.03402	0.218	0.336	1.31484546703739e-09
Rarg	5.73009031375899e-14	1.26742	0.19	0.064	1.31723316132692e-09
Casc3	5.75583123013693e-14	1.66846	0.156	0.042	1.32315048318388e-09
Ube4a	5.91462790927154e-14	1.40644	0.182	0.059	1.35965466378334e-09
Fryl	5.9860732130823e-14	1.91744	0.134	0.029	1.37607851022336e-09
Kmt2e	6.04114253152746e-14	0.659925	0.502	0.312	1.38873784514753e-09
Ly96	6.09045584877138e-14	-2.11005	0.019	0.076	1.40007399051557e-09
Smim27	6.33412344391923e-14	-1.23112	0.112	0.216	1.45608829728815e-09
Rprd1a	6.33575656472206e-14	2.33771	0.122	0.023	1.45646371909831e-09
Tasp1	6.43658082364599e-14	2.43811	0.122	0.023	1.47964119973974e-09
Ndufs8	6.48132430719599e-14	-1.08547	0.185	0.301	1.48992683173821e-09
Rabgap1	6.50054485501924e-14	1.35925	0.212	0.082	1.49434525127182e-09
D17Wsu92e	6.55268992174164e-14	1.38176	0.167	0.05	1.50633235920997e-09
Tfdp2	6.58104051522313e-14	1.49384	0.176	0.056	1.51284959363949e-09
Polr2j	6.62444398036944e-14	-1.00809	0.233	0.345	1.52282718220733e-09
Fam96a	6.6386073471706e-14	-1.44928	0.076	0.166	1.52608305696758e-09
Srebf2	6.83676578962923e-14	1.32546	0.181	0.061	1.57163571971997e-09
Bola3	7.29299543144562e-14	-1.37727	0.101	0.201	1.67651378978072e-09
Ptprd	7.70549624801759e-14	1.93136	0.164	0.05	1.77133947749428e-09
Sdf2	7.72972634169511e-14	-1.11879	0.146	0.256	1.77690949142887e-09
Trpc4ap	7.88927602363684e-14	1.42754	0.18	0.059	1.81358677231364e-09
D430042O09Rik	7.95728938248309e-14	2.81257	0.109	0.015	1.82922168324521e-09
Fam120c	8.14102280661654e-14	5.89053	0.082	0.002	1.87145832278501e-09
Dnm2	8.17706574742622e-14	1.51581	0.174	0.054	1.87974387401834e-09
Fkbp10	8.52832763439661e-14	-1.50542	0.08	0.171	1.96049195659509e-09
Cacna1d	8.95542336907624e-14	3.89878	0.091	0.006	2.05867272408325e-09
Pcnt	9.17221189932671e-14	1.69953	0.146	0.036	2.10850807141722e-09
Mrgprf	9.18941506977562e-14	-2.60274	0.011	0.056	2.11246273624002e-09
Mrps33	9.190408674242e-14	-0.976528	0.214	0.328	2.11269114603475e-09
Tanc2	9.21311053813842e-14	2.09654	0.137	0.032	2.11790985050726e-09
Gjc2	9.35368635516811e-14	-2.65324	0.011	0.056	2.15022541932604e-09
Hectd4	9.44535902743532e-14	2.02395	0.128	0.026	2.17129913322683e-09
Ccdc141	9.76838335303882e-14	1.19322	0.246	0.107	2.24555596519656e-09
Sap30l	1.01193938556763e-13	1.39471	0.18	0.059	2.32624625954287e-09
Kidins220	1.01759158519077e-13	1.5815	0.166	0.05	2.33923953603654e-09
BC004004	1.02606647674612e-13	-1.3125	0.078	0.172	2.35872161674397e-09
Gm6710	1.02766631088561e-13	-2.41966	0.015	0.067	2.36239931546385e-09
Fxyd2	1.05467897690883e-13	-4.7709	0.001	0.026	2.42449603211801e-09
Srsf7	1.06329390310374e-13	0.633426	0.419	0.239	2.44430002445487e-09
Gm30025	1.06416592523115e-13	-2.06698	0.028	0.092	2.44630462892137e-09
Jtb	1.06609533111685e-13	-1.21841	0.159	0.266	2.4507399471714e-09
Zfp236	1.08187750963844e-13	3.0867	0.102	0.012	2.48702001915684e-09
Kdm5c	1.08690663992103e-13	1.50848	0.176	0.057	2.49858098385046e-09
Wtip	1.09503416711917e-13	2.73824	0.108	0.015	2.51726454337355e-09
Ubr1	1.10478938438528e-13	1.40835	0.182	0.061	2.53968983682488e-09
Gm11266	1.20006886417048e-13	1.88108	0.152	0.042	2.75871830495509e-09
Abcc1	1.20303058449417e-13	1.84841	0.148	0.039	2.7655267076352e-09
Mrpl57	1.20574136029201e-13	-1.04694	0.156	0.268	2.77175823903926e-09
Gm26782	1.20579667614081e-13	2.69451	0.1	0.011	2.7718853991125e-09
Commd6	1.23312395957298e-13	-1.2828	0.135	0.239	2.83470535826638e-09
Dhx8	1.24343667731569e-13	2.38061	0.111	0.017	2.85841223381332e-09
Tdrd3	1.24736890328809e-13	1.68978	0.151	0.041	2.86745163487865e-09
Zmym4	1.26586047471276e-13	1.53253	0.18	0.061	2.9099600592697e-09
Mrpl30	1.2897980251586e-13	-0.909995	0.247	0.357	2.9649877002346e-09
Zfp182	1.31706112331764e-13	3.07419	0.099	0.011	3.02766011028259e-09
Tlk1	1.38310382250511e-13	1.74994	0.159	0.047	3.17947906717475e-09
Abcb7	1.39882874982627e-13	2.45253	0.108	0.015	3.21562753010064e-09
Clybl	1.46502882144624e-13	2.67425	0.114	0.02	3.36780825474062e-09
Wac	1.51942676111717e-13	0.916488	0.328	0.171	3.49285823845616e-09
Pde10a	1.53688209639735e-13	2.60024	0.12	0.023	3.53298456319822e-09
Gadd45g	1.57226026415561e-13	0.875275	0.271	0.127	3.61431189524092e-09
Tnik	1.60832070050709e-13	3.22706	0.101	0.012	3.69720762632569e-09
Ltn1	1.6181978858502e-13	2.25514	0.125	0.026	3.71991329999245e-09
Vamp3	1.62261120388686e-13	-1.50727	0.076	0.165	3.73005863549512e-09
Lemd3	1.65984731529378e-13	2.72635	0.102	0.012	3.81565700839733e-09
Cox20	1.68047857374959e-13	-0.915709	0.29	0.395	3.86308414533556e-09
Pcbp1	1.68619401793026e-13	-0.958334	0.25	0.363	3.87622280841807e-09
Stk3	1.69155858700917e-13	1.10899	0.225	0.092	3.88855487981667e-09
Ddi2	1.70774582268744e-13	1.43811	0.148	0.039	3.9257660971939e-09
Ap1g1	1.73579637521327e-13	1.78674	0.151	0.042	3.99024870734026e-09
Stk24	1.75182808111984e-13	1.22544	0.204	0.077	4.02710239287828e-09
Mapkap1	1.75776035411754e-13	1.39211	0.188	0.065	4.0407395020454e-09
Nme3	1.76069223318491e-13	-2.81747	0.009	0.051	4.04747930564547e-09
Pten	1.76840743019801e-13	0.663206	0.486	0.298	4.06521500053918e-09
Trim56	1.81536709354502e-13	1.78898	0.145	0.038	4.17316587464128e-09
Ern1	1.82046554895502e-13	3.20736	0.096	0.009	4.18488620393779e-09
Aplp2	1.82568299951388e-13	0.563963	0.516	0.33	4.1968800792825e-09
Ylpm1	1.83547589540601e-13	1.57544	0.165	0.051	4.21939198835933e-09
Cdc73	1.83961979031901e-13	1.32715	0.186	0.065	4.22891797398533e-09
Nckap5	1.94342125701525e-13	6.37098	0.08	0.002	4.46753678562665e-09
Dpysl2	1.9439763313519e-13	-0.582457	0.586	0.661	4.46881279051175e-09
Dpyd	1.95317928895642e-13	6.50797	0.08	0.002	4.48996854945303e-09
Apba1	1.9751063672748e-13	3.73091	0.092	0.008	4.54037451709132e-09
Slmap	1.98820663313963e-13	1.22362	0.194	0.07	4.57048940826138e-09
Fer	2.04600589676612e-13	2.47669	0.114	0.02	4.70335835548596e-09
Hmgb3	2.04647775799104e-13	-2.0075	0.025	0.085	4.7044430700698e-09
Tslp	2.04807385255662e-13	-2.32366	0.018	0.073	4.70811217225717e-09
Mapk8ip3	2.10263271832483e-13	1.91679	0.122	0.024	4.83353209288513e-09
Rtn2	2.10442412222648e-13	-1.62347	0.06	0.142	4.83765017217424e-09
Gm11290	2.10457697504247e-13	8.35507	0.077	0	4.83800155022762e-09
Ttc17	2.1173941827114e-13	2.80646	0.108	0.017	4.86746574721697e-09
Cadps2	2.13372293509792e-13	5.60742	0.08	0.002	4.9050022832031e-09
Cntln	2.13947283843129e-13	2.10378	0.127	0.027	4.91822016098585e-09
Terf1	2.14138569167977e-13	1.55644	0.167	0.053	4.92261742803347e-09
Pcsk7	2.1445333027507e-13	2.51784	0.116	0.021	4.9298531563633e-09
Tulp4	2.16139685380339e-13	1.06057	0.254	0.112	4.96861908752324e-09
Atp8a1	2.26246613899439e-13	2.73256	0.106	0.015	5.2009571603203e-09
Ttll5	2.26664692321046e-13	3.55404	0.094	0.009	5.21056794707621e-09
Cradd	2.27813102306415e-13	1.75512	0.158	0.047	5.23696759581987e-09
Phf12	2.29109652128212e-13	1.59896	0.143	0.036	5.26677268312333e-09
Dtnbp1	2.30412850494243e-13	1.01323	0.239	0.101	5.29673060716165e-09
Fosb	2.36679769974758e-13	1.80638	0.178	0.062	5.44079455217973e-09
Lmtk2	2.3940940396874e-13	3.58135	0.086	0.005	5.50354337843339e-09
Ints8	2.47177880193659e-13	2.29141	0.116	0.021	5.68212510989184e-09
Nbr1	2.50681984741318e-13	1.0782	0.188	0.065	5.76267746523343e-09
Fxr1	2.5104541430418e-13	0.954042	0.277	0.132	5.77103198402448e-09
Zfhx3	2.56135820287772e-13	1.14453	0.234	0.1	5.8880502367753e-09
Polr2b	2.58864368760811e-13	1.65837	0.125	0.026	5.95077410907353e-09
Kiz	2.61838629315101e-13	1.86096	0.136	0.033	6.01914641069553e-09
Mipol1	2.65770054849843e-13	3.70142	0.089	0.006	6.10952202088819e-09
Ythdf3	2.7063741904213e-13	1.26455	0.195	0.071	6.22141298894048e-09
Synrg	2.71548446315147e-13	1.39394	0.164	0.05	6.2423556838926e-09
[truncated: 8,883 more rows]

## Sheet: Fig. 3C-GO_BCL2
	Term	Overlap	P.value	Adjusted.P.value	Old.P.value	Old.Adjusted.P.value	Odds.Ratio	Combined.Score	Genes
1	Cytoplasmic Ribosomal Proteins WP163	72/92	2.26686e-146	9.9742e-145	0	0	1082.29	362956	RPL4;RPL30;RPL3;RPL32;RPL31;RPL34;RPLP1;RPLP0;RPL10A;RPL8;RPL9;RPL6;RPL7;RPS4X;RPS15;RPL7A;RPS14;RPS17;RPS16;RPL18A;RPS19;RPS18;RPL36;RPL35;RPLP2;RPL38;RPL37;RPS11;RPL39;RPS10;RPS13;RPS12;RPL21;RPS7;RPS8;RPS5;RPL22;RPS6;RPSA;RPL37A;RPL24;RPL27;RPL26;RPL29;RPL28;RPL10;RPL12;RPL11;RPL36A;RPS15A;RPS3;RPL13;RPL15;RPS2;RPL18;RPS27A;RPL17;RPL19;RPL35A;RPL23A;RPS26;RPS25;RPS28;RPS27;RPS29;RPS3A1;RPL27A;…
2	mRNA processing WP310	26/457	8.70148e-17	1.91433e-15	0	0	10.4658	387.031	RPL32;RPL12;RPL11;RPL8;RPL9;RPL7;RPS4X;RPS14;RPL38;RPL37;RPS11;RPL39;RPS13;RPL19;RPS9;NPM1;RPS7;RPL22;RPS6;RPS28;RPS27;RPS29;RPS20;RPL26;RPS24;RPS23
3	Translation Factors WP307	1950-06-01	1.19789e-06	1.7569e-05	0	0	20.4731	279.15	EEF1B2;EEF1A1;EEF1G;EEF1D;EIF3H;EEF2
4	TNF-alpha NF-kB Signaling Pathway WP246	7/187	0.000322885	0.00355173	0	0	5.84283	46.9659	RPL4;RPL30;RACK1;RPL8;RPS11;RPL6;RPS13
5	Selenium metabolism/Selenoproteins WP108	1950-03-01	0.00497143	0.0437486	0	0	9.36879	49.6925	SELENBP1;RPL30;GPX3
6	Selenium Micronutrient Network WP1272	2025-02-23	0.0108757	0.0683615	0	0	13.8943	62.8191	GPX3;PTGES
7	Folic Acid Network WP1273	2025-02-23	0.0108757	0.0683615	0	0	13.8943	62.8191	GPX3;PTGES
8	Electron Transport Chain WP295	3/103	0.0344906	0.189698	0	0	4.39156	14.7867	COX7A2L;COX4I1;ATPIF1
9	ApoE and miR-146 in inflammation and atherosclerosis WP3592	2025-01-08	0.0538941	0.263482	0	0	20.7039	60.4705	APOE
10	Eicosanoid Lipid Synthesis Map WP4335	2025-01-09	0.0604248	0.265869	0	0	18.115	50.837	PTGES
11	Osteoblast WP238	2025-01-10	0.0669108	0.267643	0	0	16.1014	43.5445	PDGFRA
12	Serotonin and anxiety WP2141	2025-01-18	0.117224	0.3795	0	0	8.52082	18.2659	EEF2
13	Eicosanoid Synthesis WP318	2025-01-18	0.117224	0.3795	0	0	8.52082	18.2659	PTGES
14	Statin Pathway WP1	2025-01-19	0.12332	0.3795	0	0	8.04704	16.8422	APOE
15	Glutathione metabolism WP164	2025-01-20	0.129375	0.3795	0	0	7.62313	15.5896	GPX3
16	GPCRs, Class B Secretin-like WP456	2025-01-22	0.14136	0.388741	0	0	6.89642	13.4924	ADGRL3
17	Oxidative Stress WP412	2025-01-28	0.176343	0.416689	0	0	5.36226	9.30527	GPX3
18	Eicosanoid metabolism via Cyclo Oxygenases (COX) WP4347	2025-01-31	0.193299	0.416689	0	0	4.8253	7.93046	PTGES
19	Ovarian Infertility Genes WP273	2025-01-31	0.193299	0.416689	0	0	4.8253	7.93046	SYNE2
20	Glutathione and one carbon metabolism WP730	2025-01-31	0.193299	0.416689	0	0	4.8253	7.93046	GPX3
21	White fat cell differentiation WP2872	1932-01-01	0.198874	0.416689	0	0	4.66941	7.54149	NR2F2
22	p38 MAPK Signaling Pathway WP350	1936-01-01	0.220794	0.441587	0	0	4.13493	6.24592	RASGRF1
23	Nuclear Receptors WP509	1938-01-01	0.231529	0.442925	0	0	3.91103	5.72203	NR2F2
24	DNA Replication WP150	1941-01-01	0.247358	0.453489	0	0	3.61715	5.05287	UBA52
25	Notch Signaling Pathway WP29	1946-01-01	0.273022	0.480519	0	0	3.21444	4.17299	MAML3
26	TGF Beta Signaling Pathway WP113	1952-01-01	0.302675	0.493249	0	0	2.83541	3.38858	ZEB2
27	One carbon metabolism and related pathways WP1770	1952-01-01	0.302675	0.493249	0	0	2.83541	3.38858	GPX3
28	G1 to S cell cycle control WP413	1961-01-01	0.344918	0.527515	0	0	2.409	2.56426	CDKN2C
29	Endochondral Ossification WP1270	1962-01-01	0.349452	0.527515	0	0	2.36939	2.49115	DDR2
30	Focal Adhesion WP85	2/185	0.365615	0.527515	0	0	1.5814	1.59117	PDGFRA;LAMA4
31	Alpha6-Beta4 Integrin Signaling Pathway WP488	1967-01-01	0.371658	0.527515	0	0	2.18934	2.16696	RPSA
32	Focal Adhesion-PI3K-Akt-mTOR-signaling pathway WP2841	3/324	0.38753	0.530265	0	0	1.35279	1.28239	PDGFRA;LAMA4;RPS6
33	Alzheimers Disease WP2075	1975-01-01	0.405633	0.530265	0	0	1.95186	1.76118	APOE
34	IL-2 Signaling Pathway WP450	1976-01-01	0.40975	0.530265	0	0	1.92574	1.71816	RACK1
35	Delta-Notch Signaling Pathway WP265	1983-01-01	0.437784	0.550357	0	0	1.76073	1.45441	MAML3
36	Spinal Cord Injury WP2432	1999-01-01	0.496996	0.59517	0	0	1.47207	1.02923	PLXNA2
37	IL-3 Signaling Pathway WP373	1/100	0.500484	0.59517	0	0	1.45713	1.00859	RACK1
38	ESC Pluripotency Pathways WP339	1/118	0.559316	0.647629	0	0	1.23183	0.715743	PDGFRA
39	Metapathway biotransformation WP1251	1/141	0.624582	0.704656	0	0	1.02826	0.483973	GPX3
40	Regulation of Actin Cytoskeleton WP523	1/152	0.652308	0.717539	0	0	0.952821	0.407081	PDGFRA
41	EGFR1 Signaling Pathway WP572	1/178	0.710025	0.761978	0	0	0.811786	0.278001	EEF1A1
42	Chemokine signaling pathway WP2292	1/190	0.73335	0.768271	0	0	0.759781	0.235633	CXCL14
43	Non-odorant GPCRs WP1396	1/267	0.844502	0.864142	0	0	0.537731	0.0908807	ADGRL3
44	PluriNetWork WP1763	1/292	0.869539	0.869539	0	0	0.490907	0.0686252	NR2F2

## Sheet: Fig3C-ctrl
	Term	Overlap	P.value	Adjusted.P.value	Old.P.value	Old.Adjusted.P.value	Odds.Ratio	Combined.Score	Genes
1	Focal Adhesion WP85	35/185	7.18545e-13	9.55665e-11	0	0	5.00873	140.052	ITGA2B;TNC;PDGFA;THBS2;THBS1;ACTG1;THBS3;CCND2;PDGFD;PDGFC;FLNA;PAK3;MAPK4;PPP1R12A;CAV2;LAMB2;CAV1;VEGFB;VEGFC;IGF1;PGF;COL1A1;MYL6;COL3A1;COL1A2;COL4A2;COL5A1;COL4A1;COL5A2;COL4A6;ITGA8;ITGA7;ITGA5;MET;VCL
2	Myometrial Relaxation and Contraction Pathways WP385	28/153	3.20215e-10	2.12943e-08	0	0	4.77682	104.431	RYR2;LPAR1;ITPR1;ATP2A2;ADCY7;SLC8A1;RYR3;ACTG1;ADCY5;RGS5;CNN1;GJA1;IGFBP6;RGS6;CORIN;IGFBP5;IGFBP4;PDE4D;PRKCD;PLCB3;ACTC1;PRKAR1B;PKIA;MAFF;ACKR3;PRKCQ;PRKD1;PKIG
3	Focal Adhesion-PI3K-Akt-mTOR-signaling pathway WP2841	42/324	1.24344e-09	5.51257e-08	0	0	3.20017	65.6207	CHRM2;PRKAA2;CSF1;ITGA2B;LPAR1;TNC;PDGFA;SLC2A4;THBS2;HIF1A;FGF2;THBS1;THBS3;FGF9;CREB3L1;PDGFD;PDGFC;LAMB2;VEGFB;VEGFC;IGF1;PGF;COL1A1;FGF16;TBC1D1;COL3A1;COL1A2;COL4A2;COL5A1;COL4A1;PPP2R2B;KIT;COL5A2;FGF18;COL4A6;ITGA8;ITGA7;ITGA5;FGFR4;MET;FGFR2;FGF10
4	Calcium Regulation in the Cardiac Cell WP553	23/147	2.44484e-07	8.1291e-06	0	0	3.93354	59.8847	CHRM2;CHRM3;RYR2;PRKCD;ITPR1;ATP2A2;CACNA1C;ATP1B1;CACNA1E;ADCY7;SLC8A1;RYR3;GNAI1;ADCY5;RGS5;GJA1;PLCB3;PRKAR1B;PKIA;PRKCQ;PRKD1;PKIG;RGS6
5	Spinal Cord Injury WP2432	18/99	5.10961e-07	1.2618e-05	0	0	4.69707	68.0463	ANXA1;BDNF;RHOC;NTN1;TNFSF13B;RGMA;EFNB2;GJA1;VCAN;PTPRZ1;COL4A1;NOX4;CSPG4;SLIT3;SOX9;SLIT2;VIM;TLR4
6	Striated Muscle Contraction WP216	1945-12-01	5.69232e-07	1.2618e-05	0	0	7.65445	110.063	TMOD1;ACTA2;MYOM1;ACTC1;TPM2;TNNT2;TPM1;TCAP;DMD;VIM;MYL9;ACTG1
7	Prostaglandin Synthesis and Regulation WP374	1931-09-01	6.96859e-06	0.000132403	0	0	8.58776	101.972	EDNRA;EDNRB;PTGIS;ANXA1;HPGD;PTGER1;PTGER2;PTGER3;S100A6
8	Splicing factor NOVA regulated synaptic proteins WP1983	1942-09-01	9.79126e-05	0.0016278	0	0	5.72187	52.821	CADM3;PLCB4;CAV2;EPB41L3;KCNMA1;AGRN;GRIN2B;GPHN;MAPK4
9	Regulation of Actin Cytoskeleton WP523	18/152	0.000213537	0.0031556	0	0	2.83135	23.9298	CHRM2;CHRM3;PPP1R12A;PDGFA;FGF2;ACTG1;ENAH;FGF16;FGF9;TMSB4X;FGF18;FGFR4;ARHGEF7;PAK3;VCL;FGFR2;MAPK4;FGF10
10	G Protein Signaling Pathways WP232	13/92	0.000282645	0.00375917	0	0	3.45934	28.2673	PDE4D;PDE1A;PRKCD;ITPR1;ADCY7;GNAI1;ADCY5;AKAP12;PLCB3;PRKAR1B;PDE4A;PRKCQ;PRKD1
11	ESC Pluripotency Pathways WP339	14/118	0.00101931	0.0115459	0	0	2.82931	19.4901	SMAD1;WNT5A;FZD6;NOG;PDGFA;FZD8;FGF2;FGF16;FGF9;FGF18;FGFR4;FGFR2;MAPK4;FGF10
12	Small Ligand GPCRs WP353	2025-05-18	0.00104174	0.0115459	0	0	8.04234	55.2257	PTGER1;PTGER2;PTGER3;LPAR1;S1PR3
13	Primary Focal Segmental Glomerulosclerosis FSGS WP2573	1972-10-01	0.00158817	0.0162482	0	0	3.38247	21.8006	KIRREL3;INF2;LAMB2;PLCE1;COL4A5;VIM;AGRN;TLR4;DNM1;VCL
14	Matrix Metalloproteinases WP441	2025-06-29	0.00175313	0.0166547	0	0	5.45793	34.638	MMP23;MMP14;MMP16;TIMP2;TIMP1;TIMP4
15	Integrin-mediated Cell Adhesion WP6	12/100	0.00206439	0.016982	0	0	2.86213	17.6963	CAPN6;CAV2;CAV1;ITGA2B;ITGA8;ITGA7;ITGA5;SORBS1;ARHGEF7;PAK3;VCL;MAPK4
16	Inflammatory Response Pathway WP458	2025-06-30	0.00210756	0.016982	0	0	5.23024	32.2299	COL1A1;COL3A1;COL1A2;LAMB2;THBS1;THBS3
17	Alzheimers Disease WP2075	1975-10-01	0.00217063	0.016982	0	0	3.22585	19.7833	PLCB3;GRIN2A;CASP12;PLCB4;ITPR1;ATP2A2;CACNA1C;APBB1;GRIN2B;RYR3
18	Dysregulated miRNA Targeting in Insulin/PI3K-AKT Signaling WP3855	2025-05-26	0.00590161	0.0436063	0	0	4.9765	25.5421	COL1A1;COL3A1;CCND2;COL1A2;COL4A2
19	Endochondral Ossification WP1270	1962-08-01	0.00714452	0.0500117	0	0	3.10133	15.325	ADAMTS5;FGF18;ENPP1;ALPL;SOX9;IGF1;SOX6;FGF2
20	TGF Beta Signaling Pathway WP113	1952-07-01	0.00921037	0.061249	0	0	3.25436	15.2546	SMAD1;ZFP423;BAMBI;FST;NOG;INHBA;THBS1
21	Hypothetical Network for Drug Addiction WP1246	2025-05-31	0.0126271	0.0799714	0	0	4.01843	17.5682	GRIA1;NISCH;GRIN2A;GRIN2B;GRIA3
22	Insulin Signaling WP65	14/159	0.0147713	0.0892994	0	0	2.02491	8.53514	PRKAA2;PRKCD;SLC2A4;SORBS1;RPS6KA4;INPP4A;EHD1;EHD2;MYO1C;GRB14;ENPP1;PRKCQ;MAPK4;MAP3K5
23	Wnt Signaling Pathway WP403	1960-07-01	0.0194391	0.112409	0	0	2.76197	10.8835	CCND2;WNT5A;PRKCD;FZD6;FZD8;PRKCQ;PRKD1
24	Id Signaling Pathway WP512	1951-06-01	0.0284425	0.15279	0	0	2.78639	9.91919	SMAD1;ID2;ID1;ID4;IGF1;ELK3
25	Nuclear Receptors WP509	1938-05-01	0.0287199	0.15279	0	0	3.16487	11.2358	NR4A2;THRB;RARB;ESR1;NR2F6
26	Wnt Signaling Pathway and Pluripotency WP723	1997-09-01	0.0338586	0.1732	0	0	2.1395	7.24343	CCND2;PPP2R2B;WNT5A;PRKCD;FZD6;FZD8;PRKCQ;PRKD1;NKD1
27	Heart Development WP2067	1944-05-01	0.0497701	0.229292	0	0	2.67713	8.03229	SMAD1;GATA6;VEGFB;VEGFC;FGF10
28	Purine metabolism WP2185	13/171	0.0513676	0.229292	0	0	1.72248	5.1136	PRPS2;GUCY1A2;ENTPD1;PDE1A;PDE4D;GMPR;AK5;FHIT;ADCY7;ADCY5;PDE10A;ENPP1;PDE4A
29	Eicosanoid metabolism via Cyclo Oxygenases (COX) WP4347	1931-04-01	0.05172	0.229292	0	0	3.09213	9.1586	FAM213B;PTGIS;HPGD;PTGR1
30	Factors and pathways affecting insulin-like growth factor (IGF1)-Akt signaling WP3675	1931-04-01	0.05172	0.229292	0	0	3.09213	9.1586	IGFBP5;IGFBP4;IGFBP6;IGF1
31	Wnt Signaling Pathway NetPath WP539	9/108	0.0599652	0.253759	0	0	1.90068	5.3485	DAB2;DLG4;WNT5A;FZD6;FHL2;FZD8;SOX9;CXXC4;NKD1
32	BMP Signaling Pathway in Eyelid Development WP3663	2025-03-20	0.06125	0.253759	0	0	3.68117	10.2807	SMAD1;FGFR2;FGF10
33	Mecp2 and Associated Rett Syndrome WP2910	1947-05-01	0.0629628	0.253759	0	0	2.48551	6.87296	RBFOX1;BDNF;TET1;FGF2;CDON
34	Ethanol metabolism resulting in production of ROS by CYP2E1 WP4265	2025-02-10	0.0740146	0.278235	0	0	5.21175	13.5688	MAFF;PRKCD
35	Irinotecan Pathway WP475	2025-02-10	0.0740146	0.278235	0	0	5.21175	13.5688	CES1D;ABCG2
36	GPCRs, Class B Secretin-like WP456	2025-03-22	0.0774038	0.278235	0	0	3.29333	8.42671	ADGRG2;ADGRL1;ADGRL2
37	Signal Transduction of S1P Receptor WP57	2025-03-22	0.0774038	0.278235	0	0	3.29333	8.42671	PLCB3;S1PR3;GNAI1
38	Non-odorant GPCRs WP1396	17/267	0.10829	0.379016	0	0	1.42294	3.16311	CHRM2;CHRM3;PTGER1;NPY4R;PTGER2;FZD6;PTGER3;LPAR1;FZD8;HTR2A;EDNRA;EDNRB;ADGRG2;ADGRL1;ACKR3;S1PR3;ADGRL2
39	Serotonin and anxiety-related events WP2140	2025-02-13	0.117303	0.400035	0	0	3.78977	8.12144	NLGN1;HTR2A
40	Oxidative Stress WP412	2025-03-28	0.135113	0.449252	0	0	2.50214	5.0084	GPX1;MT1;SOD3
41	Lung fibrosis WP3632	1961-05-01	0.147072	0.477086	0	0	1.86276	3.57061	GREM1;PDGFA;TIMP1;IGF1;FGF2
42	Complement and Coagulation Cascades WP449	1962-05-01	0.154356	0.485258	0	0	1.82999	3.41931	THBD;CD59A;CFH;SERPING1;F3
43	Dopaminergic Neurogenesis WP1498	2025-03-30	0.156888	0.485258	0	0	2.31656	4.29078	NR4A2;ALDH1A1;GLI1
44	Adipogenesis genes WP447	9/134	0.162514	0.491235	0	0	1.50328	2.73144	GDF10;CNTFR;BMP3;BMP1;PTGIS;NDN;IGF1;SLC2A4;HIF1A
45	Ovarian Infertility Genes WP273	2025-03-31	0.168156	0.496994	0	0	2.23371	3.98239	CCND2;PTGER2;SMPD1
46	Monoamine GPCRs WP570	1933-03-01	0.191348	0.539359	0	0	2.08457	3.44717	CHRM2;CHRM3;HTR2A
47	Alpha6-Beta4 Integrin Signaling Pathway WP488	1967-05-01	0.192862	0.539359	0	0	1.68196	2.76814	LAMB2;PRKCD;VIM;MET;NTN1
48	MAPK signaling pathway WP493	10/159	0.19488	0.539359	0	0	1.40103	2.29121	HSPA5;BDNF;DUSP1;PRKCD;HSPB1;FLNA;PTPN5;MAPK4;MAP3K5;HSPA1A
49	EDA Signalling in Hair Follicle Development WP3652	2025-02-18	0.198711	0.539359	0	0	2.60478	4.20907	BMP1;GLI1
50	Synthesis and Degradation of Ketone Bodies WP543	2025-01-05	0.209188	0.556441	0	0	5.20715	8.14669	BDH1
51	Orphan GPCRs WP1398	2025-02-19	0.215756	0.562657	0	0	2.45143	3.75954	GPR161;WLS
52	Wnt Signaling in Kidney Disease WP3857	1937-03-01	0.239793	0.604549	0	0	1.83894	2.62597	FZD6;WNT5A;FZD8
53	Robo4 and VEGF Signaling Pathways Crosstalk WP3864	2025-01-06	0.245456	0.604549	0	0	4.1655	5.85102	SLIT2
54	mir-193a and MVP in colon cancer metastasis WP3979	2025-01-06	0.245456	0.604549	0	0	4.1655	5.85102	CCND2
55	Hedgehog Signaling Pathway WP116	2025-02-22	0.267442	0.631112	0	0	2.08339	2.74768	HHIP;GLI1
56	Fatty Acid Omega Oxidation WP33	2025-01-07	0.280062	0.631112	0	0	3.47107	4.41778	ALDH1A1
57	Hfe effect on hepcidin production WP3673	2025-01-07	0.280062	0.631112	0	0	3.47107	4.41778	ID1
58	Folic Acid Network WP1273	2025-02-23	0.284712	0.631112	0	0	1.98407	2.49255	GPX1;PTGIS
59	Selenium Micronutrient Network WP1272	2025-02-23	0.284712	0.631112	0	0	1.98407	2.49255	GPX1;PTGIS
60	Triacylglyceride Synthesis WP386	2025-02-23	0.284712	0.631112	0	0	1.98407	2.49255	PLPP3;PLPP1
61	ApoE and miR-146 in inflammation and atherosclerosis WP3592	2025-01-08	0.313083	0.681801	0	0	2.97505	3.45488	TLR4
62	Neural Crest Differentiation WP2074	6/101	0.317832	0.681801	0	0	1.3164	1.5089	CDH6;SMAD1;ID1;SOX9;FGF2;FGFR2
63	MicroRNAs in Cardiomyocyte Hypertrophy WP1560	1982-05-01	0.32307	0.682037	0	0	1.35324	1.52901	WNT5A;IGF1;FGF2;MAPK4;FGFR2
64	ACE Inhibitor Pathway WP396	2025-01-09	0.344591	0.694402	0	0	2.60303	2.77326	ACE
65	Methylation WP1247	2025-01-09	0.344591	0.694402	0	0	2.60303	2.77326	PNMT
66	NLR Proteins WP1256	2025-01-09	0.344591	0.694402	0	0	2.60303	2.77326	EPHB2
67	Cytokines and Inflammatory Response WP222	2025-02-27	0.353063	0.700857	0	0	1.66627	1.73477	CSF1;PDGFA
68	Leptin and adiponectin WP683	2025-01-10	0.374655	0.711844	0	0	2.31368	2.27146	LEPR
69	Macrophage markers WP2271	2025-01-10	0.374655	0.711844	0	0	2.31368	2.27146	F3
70	Osteoblast WP238	2025-01-10	0.374655	0.711844	0	0	2.31368	2.27146	COL1A1
71	Cholesterol metabolism (includes both Bloch and Kandutsch-Russell pathways) WP4346	1949-03-01	0.391352	0.722913	0	0	1.35836	1.27435	CYP27A1;ABCA1;SCD2
72	Exercise-induced Circadian Regulation WP544	1949-03-01	0.391352	0.722913	0	0	1.35836	1.27435	G0S2;NR1D1;TUBB4A
73	Nuclear receptors in lipid metabolism and toxicity WP431	1930-02-01	0.402813	0.724924	0	0	1.48751	1.35257	ABCA1;RARB
74	Ptf1a related regulatory pathway WP201	2025-01-11	0.403341	0.724924	0	0	2.08221	1.89059	FGF10
75	One carbon metabolism and related pathways WP1770	1952-03-01	0.428621	0.760089	0	0	1.275	1.08015	GPX1;SOD3;DNM1
76	Eicosanoid metabolism via Lipo Oxygenases (LOX) WP4348	1932-02-01	0.434953	0.761168	0	0	1.3882	1.1557	HPGD;PTGR1
77	Glycogen Metabolism WP317	1934-02-01	0.466135	0.805141	0	0	1.3013	0.993256	PYGB;PPP2R2B
78	Keap1-Nrf2 WP1245	2025-01-14	0.481751	0.810065	0	0	1.60144	1.16958	EPHB2
79	Osteoclast WP454	2025-01-14	0.481751	0.810065	0	0	1.60144	1.16958	CTSK
80	p38 MAPK Signaling Pathway WP350	1936-02-01	0.496271	0.810065	0	0	1.22462	0.858011	HSPB1;MAP3K5
81	TYROBP Causal Network WP3625	1958-03-01	0.500408	0.810065	0	0	1.13555	0.786176	GPX1;DPYD;LHFPL2
82	Alanine and aspartate metabolism WP240	2025-01-15	0.505529	0.810065	0	0	1.48698	1.01434	ABAT
83	Biogenic Amine Synthesis WP522	2025-01-15	0.505529	0.810065	0	0	1.48698	1.01434	PNMT
84	PPAR signaling pathway WP2316	1981-04-01	0.512511	0.811476	0	0	1.08141	0.722848	CYP27A1;SCD2;SLC27A6;SORBS1
85	Glucuronidation WP1241	2025-01-16	0.528218	0.824575	0	0	1.38777	0.885742	HK1
86	SIDS Susceptibility Pathways WP1266	1961-03-01	0.534541	0.824575	0	0	1.07664	0.674353	RYR2;ECE1;HTR2A
87	Retinol metabolism WP1259	1939-02-01	0.539384	0.824575	0	0	1.12515	0.694587	ALDH1A1;RARB
88	Apoptosis Modulation by HSP70 WP166	2025-01-17	0.549866	0.829443	0	0	1.30097	0.778084	HSPA1A
89	Eicosanoid Synthesis WP318	2025-01-18	0.570522	0.829443	0	0	1.22438	0.687124	PTGIS
90	Leptin Insulin Overlap WP578	2025-01-18	0.570522	0.829443	0	0	1.22438	0.687124	LEPR
91	Serotonin and anxiety WP2141	2025-01-18	0.570522	0.829443	0	0	1.22438	0.687124	HTR2A
92	EGFR1 Signaling Pathway WP572	8/178	0.57375	0.829443	0	0	0.979124	0.543963	GJA1;GRB14;CAV2;DUSP1;CAV1;PRKD1;PTPN5;DNM1
93	Nucleotide Metabolism WP87	2025-01-19	0.590231	0.835071	0	0	1.1563	0.609646	PRPS2
94	Statin Pathway WP1	2025-01-19	0.590231	0.835071	0	0	1.1563	0.609646	ABCA1
95	p53 signaling WP2902	1967-03-01	0.598625	0.835071	0	0	0.9754	0.500497	CCND2;IGF1;THBS1
96	Glutathione metabolism WP164	2025-01-20	0.609037	0.835071	0	0	1.09538	0.543173	GPX1
97	Hypertrophy Model WP202	2025-01-20	0.609037	0.835071	0	0	1.09538	0.543173	NR4A3
98	Peptide GPCRs WP234	1971-03-01	0.638	0.843993	0	0	0.91783	0.412489	EDNRA;EDNRB;NPY4R
99	Amino Acid metabolism WP662	1995-04-01	0.638979	0.843993	0	0	0.914363	0.409529	PNMT;LARS2;ALDH1A1;ACSS1
100	EBV LMP1 signaling WP1243	2025-01-22	0.644101	0.843993	0	0	0.990954	0.43592	PDLIM7
101	Fatty Acid Biosynthesis WP336	2025-01-22	0.644101	0.843993	0	0	0.990954	0.43592	ECHDC2
102	Chemokine signaling pathway WP2292	8/190	0.647273	0.843993	0	0	0.913986	0.397572	TIAM2;PLCB3;PLCB4;PRKCD;ELMO1;ADCY7;GNAI1;ADCY5
103	IL-3 Signaling Pathway WP373	4/100	0.678585	0.876231	0	0	0.866512	0.335986	ID1;HSPB1;VCL;DNM1
104	Glycolysis and Gluconeogenesis WP157	1951-02-01	0.685343	0.876449	0	0	0.849069	0.320808	SLC2A4;HK1
105	GPCRs, Class A Rhodopsin-like WP189	9/228	0.723211	0.916067	0	0	0.853781	0.276671	CHRM2;CHRM3;EDNRB;PTGER1;NPY4R;PTGER2;PTGER3;ACKR3;HTR2A
106	MAPK Cascade WP251	2025-01-28	0.731544	0.917881	0	0	0.7705	0.240857	PLCB3
107	Delta-Notch Signaling Pathway WP265	1983-03-01	0.739403	0.919071	0	0	0.779664	0.23539	CNTFR;SMAD1;FHL1
108	Glutathione and one carbon metabolism WP730	2025-01-31	0.766852	0.938674	0	0	0.693341	0.184056	GPX1
109	G1 to S cell cycle control WP413	1961-02-01	0.775996	0.938674	0	0	0.704788	0.17874	CCND2;TFDP1
110	White fat cell differentiation WP2872	1932-01-01	0.777558	0.938674	0	0	0.67094	0.168806	ZFP423
111	Toll Like Receptor signaling WP88	1933-01-01	0.787773	0.938674	0	0	0.649939	0.15504	TLR4
112	Signaling of Hepatocyte Growth Factor Receptor WP193	1934-01-01	0.79752	0.938674	0	0	0.63021	0.142584	MET
113	Type II interferon signaling (IFNG) WP1253	1934-01-01	0.79752	0.938674	0	0	0.63021	0.142584	PRKCD
114	Kit Receptor Signaling Pathway WP407	1967-02-01	0.818689	0.944498	0	0	0.639529	0.127938	KIT;PLCE1
115	IL-6 signaling Pathway WP387	1999-03-01	0.837959	0.944498	0	0	0.649173	0.114764	PPP2R2B;PRKCD;HSPB1
116	G13 Signaling Pathway WP298	1939-01-01	0.839942	0.944498	0	0	0.547144	0.0954345	PAK3
117	Parkinsons Disease Pathway WP3638	1939-01-01	0.839942	0.944498	0	0	0.547144	0.0954345	SNCAIP
118	Oxidation by Cytochrome P450 WP1274	1940-01-01	0.847295	0.944498	0	0	0.533087	0.0883362	CYP27A1
119	Microglia Pathogen Phagocytosis Pathway WP3626	1941-01-01	0.85431	0.944498	0	0	0.519733	0.0818377	PIK3R6
120	PluriNetWork WP1763	10/292	0.866144	0.944498	0	0	0.735063	0.105631	SMAD1;BCAM;PTPRS;ID1;WNT5A;GATA6;TET1;HIF1A;NKD1;NR2F6
121	Odorant GPCRs WP1397	6/189	0.869625	0.944498	0	0	0.680211	0.0950205	GPR153;GPR161;MRGPRF;LGR6;LGR5;WLS
122	IL-7 Signaling Pathway WP297	1944-01-01	0.873483	0.944498	0	0	0.483396	0.0653873	CCND2
123	Tryptophan metabolism WP79	1944-01-01	0.873483	0.944498	0	0	0.483396	0.0653873	ALDH1A1
124	ErbB signaling pathway WP1261	1946-01-01	0.884843	0.949066	0	0	0.461863	0.0565066	ERBB4
125	Selenium metabolism/Selenoproteins WP108	1950-01-01	0.904598	0.962492	0	0	0.424071	0.0425195	GPX1
126	TNF-alpha NF-kB Signaling Pathway WP246	5/187	0.934201	0.986101	0	0	0.569362	0.0387529	CAV1;ALPL;HSPB1;FLNA;RASAL2
127	Metapathway biotransformation WP1251	3/141	0.959637	0.992767	0	0	0.450599	0.0185647	CYP27A1;GPX1;HS6ST3
128	IL-5 Signaling Pathway WP151	1969-01-01	0.960995	0.992767	0	0	0.305275	0.0121456	PRKCD
129	IL-2 Signaling Pathway WP450	1976-01-01	0.971951	0.992767	0	0	0.276681	0.00787149	SHB
130	Estrogen signaling WP1244	1977-01-01	0.973242	0.992767	0	0	0.273026	0.00740515	ESR1
131	Apoptosis WP1254	1981-01-01	0.977839	0.992767	0	0	0.25932	0.00581156	IGF1
132	GPCRs, Other WP41	1/155	0.999324	0.999707	0	0	0.134187	9.07338e-05	EDNRA
133	mRNA processing WP310	8/457	0.999707	0.999707	0	0	0.365246	0.000107103	RBM38;RBFOX1;CPEB1;SLC6A8;SNRPN;PCOLCE;SYNJ2;RBMS3

## Sheet: Fig. 3F
Gene
Rpl4
Rpl30
Rpl3
Rpl32
Rpl31
Rpl34
Rplp1
Rplp0
Rpl10a
Rpl8
Rpl9
Rpl6
Rpl7
Rps4x
Rps15
Rpl7a
Rps14
Rps17
Rps16
Rpl18a
Rps19
Rps18
Rpl36
Rpl35
Rplp2
Rpl38
Rpl37
Rps11
Rpl39
Rps10
Rps13
Rps12
Rpl21
Rps7
Rps8
Rps5
Rpl22
Rps6
Rpl13a
Rpsa
Rpl37a
Rpl24
Rpl27
Rpl26
Rpl29
Rpl28
Rpl10
Rpl12
Rpl11
Rpl36a
Rps15a
Rps3
Rpl13
Rpl15
Rps2
Rpl18
Rps27a
Rpl17
Rpl19
Rpl35a
Rpl23a
Rps26
Rps25
Rps28
Rps27
Rps29
Rps3a1
Rpl27a
Rps20
Fau
Rps21
Rps24
Rps23
Rps9
Npm1
Snrpg
Eef1b2
Eef1a1
Eef1g
Eef1d
Eif3h
Eef2

## Sheet: S5D
	p_val	avg_log2FC	pct.1	pct.2	p_val_adj
Kctd16	1.715200971478e-116	22.1539	0.734	0	3.21926070336705e-112
Il31ra	2.10942677888775e-157	22.1434	0.906	0	3.95918312129442e-153
WPRE	2.27409184382094e-130	22.0724	0.796	0	4.26824298166753e-126
Chsy3	1.00365666190672e-61	20.4198	0.447	0	1.88376318873273e-57
Adra1a	1.45332029449959e-64	20.2477	0.464	0	2.72773686074628e-60
C4b	2.96611200957129e-37	19.4965	0.287	0	5.56709563076436e-33
Aox1	1.25902536348526e-31	18.8053	0.247	0	2.36306470472549e-27
Hmgcll1	3.63702323260549e-23	18.6161	0.183	0	6.82632890527725e-19
Lrmda	5.23329682067909e-17	18.5555	0.134	0	9.82237480273258e-13
Nlgn1	3.93469173457543e-13	18.4802	0.102	0	7.38502291662462e-09
Ntng2	1.18919633500557e-25	18.3832	0.202	0	2.23200260117196e-21
9130011E15Rik	2.90961508175496e-21	18.262	0.168	0	5.46105654694589e-17
Cadps2	3.63702323260549e-23	18.2578	0.183	0	6.82632890527725e-19
Hs6st3	4.08814339464528e-12	18.0784	0.094	0	7.67303633740973e-08
Fam120c	4.05026182362702e-19	18.0103	0.151	0	7.60193641676555e-15
Uty	8.52621205205868e-18	17.8943	0.14	0	1.60028474005089e-13
Sox5os4	5.23329682067909e-17	17.8873	0.134	0	9.82237480273258e-13
Spon1	3.72702357655557e-14	17.8836	0.111	0	6.99525055083715e-10
8030462N17Rik	2.86148880258945e-17	17.8625	0.136	0	5.37072833358015e-13
2610035D17Rik	3.17994582069722e-16	17.8077	0.128	0	5.96844031086662e-12
Tcte2	1.21344860551162e-13	17.6909	0.106	0	2.27752168768476e-09
Nat8f7	3.72702835305575e-14	17.6009	0.111	0	6.99525951585033e-10
Tlr4	2.06233681340844e-14	17.5075	0.113	0	3.8707999650863e-10
Atp5o	1.74456314599263e-16	17.4675	0.13	0	3.27437056871356e-12
Tmlhe	2.06233681340844e-14	17.3872	0.113	0	3.8707999650863e-10
1700084C06Rik	1.21344705590272e-13	17.3794	0.106	0	2.27751877922382e-09
Dclk2	3.93469173457543e-13	17.3201	0.102	0	7.38502291662462e-09
Nr6a1	1.27076731466609e-12	17.2373	0.098	0	2.38510317289678e-08
4732471J01Rik	2.18617580633191e-13	17.1939	0.104	0	4.10323337090437e-09
Aox3	7.46538969088331e-11	17.1836	0.083	0	1.40117899108189e-06
Tmem132cos	1.27076731466609e-12	17.1726	0.098	0	2.38510317289678e-08
Fam78b	2.34224630005543e-11	17.1368	0.087	0	4.39616208057404e-07
Cubn	7.50567078902393e-10	17.0955	0.074	0	1.4087393503919e-05
Mcm9	7.32206606768203e-12	16.9912	0.091	0	1.37427858024324e-07
1600010M07Rik	7.32206606768203e-12	16.9691	0.091	0	1.37427858024324e-07
Arhgef3	4.18346865942055e-11	16.9542	0.085	0	7.85195232686643e-07
Kcnrg	1.33102966247548e-10	16.9486	0.081	0	2.49820957350023e-06
Aven	2.36834313465544e-09	16.8153	0.07	0	4.44514322943479e-05
Ccdc15	4.22034222751013e-10	16.802	0.077	0	7.92116032681377e-06
CreERT2	2.37110089179856e-10	16.7676	0.079	0	4.45031926381672e-06
4933427D14Rik	2.37110089179856e-10	16.7447	0.079	0	4.45031926381672e-06
Zfp40	7.50567078902393e-10	16.7126	0.074	0	1.4087393503919e-05
Ankrd52	7.46538033077665e-11	16.7092	0.083	0	1.40117723428347e-06
4921511C10Rik	2.37110089179856e-10	16.6764	0.079	0	4.45031926381672e-06
Man2c1os	1.3337827050609e-09	16.6486	0.072	0	2.5033767591288e-05
Mef2b	1.3337827050609e-09	16.5885	0.072	0	2.5033767591288e-05
Lrp1b	4.20222398032861e-09	16.5815	0.068	0	7.88715418867876e-05
Fads2	4.20222398032861e-09	16.5535	0.068	0	7.88715418867876e-05
Lars2	2.00622866576658e-179	9.52432	0.991	0.008	3.7654905827773e-175
AY036118	4.85477156492772e-181	9.03797	0.998	0.01	9.11192075021284e-177
Cmss1	1.66034271469807e-178	8.17804	1	0.053	3.11629724121682e-174
Prkg1	4.54156143630967e-163	7.73036	0.938	0.012	8.52405665980963e-159
Gphn	6.46234022589121e-178	7.65076	0.991	0.016	1.21291663699752e-173
Npas2	1.5735526103373e-60	7.63519	0.445	0.002	2.95340089434208e-56
Lncpint	1.11498604305554e-71	7.5296	0.511	0.002	2.09271730421094e-67
Cdk8	2.48319694935945e-177	7.1106	0.994	0.039	4.66071235425275e-173
Camk1d	2.08818968536056e-175	6.87763	0.989	0.031	3.91932322045324e-171
Wwox	9.68949350127553e-32	6.76138	0.253	0.002	1.8186210352544e-27
Hpse2	2.18196826858882e-29	6.76002	0.24	0.004	4.09533624331436e-25
9530026P05Rik	6.47809782667137e-108	6.72684	0.709	0.008	1.21587418108795e-103
Eda	1.72283201001423e-19	6.70944	0.16	0.002	3.2335833995957e-15
March3	6.77965066541468e-33	6.65601	0.262	0.002	1.27247263339168e-28
Pdzd2	8.86004968015508e-43	6.29405	0.336	0.004	1.66294272446831e-38
Csmd1	5.87861555334491e-150	6.12514	0.909	0.037	1.10335735320731e-145
Icosl	2.84848036647572e-26	6.07326	0.213	0.002	5.34631279983828e-22
Ston1	2.162902872388e-27	5.97764	0.221	0.002	4.05955240118504e-23
Sh3rf3	2.44690399610119e-17	5.94533	0.143	0.002	4.59259411028233e-13
B3galt1	9.92559436902497e-43	5.92557	0.336	0.004	1.8629348071223e-38
Sox5	4.75328226232017e-121	5.90775	0.785	0.018	8.92143547814872e-117
Arhgap6	3.73227411922652e-131	5.79085	0.838	0.033	7.00510529437625e-127
Ppp2r2b	1.10533480267019e-10	5.77276	0.087	0.002	2.07460289113167e-06
Bcl6	7.74475318790012e-46	5.75843	0.357	0.004	1.45361272583697e-41
Cacna2d3	4.92408941311443e-109	5.73635	0.732	0.018	9.24202341947448e-105
Pvt1	5.57018453402706e-29	5.71085	0.238	0.004	1.04546793519154e-24
Klf12	1.0774892173167e-35	5.68414	0.287	0.004	2.02233951198171e-31
Aff2	3.51045830301876e-11	5.65977	0.091	0.002	6.58877918893591e-07
Zbtb16	5.5755632360878e-26	5.62631	0.211	0.002	1.04647746378132e-21
Acss3	2.29769531392409e-29	5.60196	0.236	0.002	4.31254433470412e-25
Crybg3	3.52574326655922e-11	5.55352	0.091	0.002	6.617467537005e-07
Abcd2	4.01491802405028e-22	5.54786	0.181	0.002	7.53559963933998e-18
Immp2l	7.38316611066817e-14	5.54744	0.119	0.004	1.38574644731131e-09
Rbfox1	1.42468043810466e-85	5.54324	0.613	0.014	2.67398271427863e-81
Pawr	1.65885068859225e-20	5.4969	0.168	0.002	3.1134968574188e-16
Sik1	2.60135098784196e-74	5.47278	0.549	0.012	4.88247566908057e-70
Rfwd3	3.40743262403538e-13	5.44184	0.109	0.002	6.39541029205201e-09
Cyp7b1	4.71999495586769e-23	5.41226	0.198	0.006	8.85895853266807e-19
Mpp6	2.26349893267432e-18	5.38307	0.151	0.002	4.24836114673644e-14
Pot1b	8.50847161008538e-17	5.36483	0.138	0.002	1.59695503649692e-12
Map3k3	1.14299850043931e-32	5.35517	0.266	0.004	2.14529388547455e-28
Cacnb2	2.72593071240308e-143	5.34118	0.898	0.039	5.11629935410934e-139
Raver2	3.58753706432748e-11	5.29908	0.091	0.002	6.73344831603625e-07
Phlpp1	2.01752872053548e-34	5.28805	0.279	0.004	3.78669965557303e-30
Slc8a3	1.70033698760507e-15	5.28374	0.128	0.002	3.19136249203596e-11
Clec16a	6.77620939699174e-19	5.23701	0.155	0.002	1.27182674172138e-14
Zfp438	6.40451715124914e-12	5.23305	0.098	0.002	1.20206382411795e-07
Ccdc57	3.5628153870656e-12	5.21147	0.1	0.002	6.68704819998342e-08
Kirrel3	7.0990735845174e-15	5.16334	0.128	0.004	1.33242512107807e-10
Cenpp	2.43210435587369e-20	5.15099	0.172	0.004	4.56481666553934e-16
Dchs2	1.65023834648635e-47	5.14745	0.379	0.008	3.09733235252024e-43
Hist1h1e	5.3875204456804e-38	5.144	0.304	0.004	1.01118371244975e-33
AC162302.1	7.25616313874645e-36	5.11065	0.289	0.004	1.36190925951132e-31
Cep112	1.42254757891653e-47	5.10708	0.379	0.008	2.66997955086843e-43
Camkmt	1.94978282761584e-24	5.07984	0.204	0.004	3.65954738915216e-20
Col13a1	6.48005786100233e-11	5.07843	0.089	0.002	1.21624205993153e-06
Prickle1	3.20572176420914e-28	5.06427	0.238	0.006	6.01681917924413e-24
Nr3c2	4.37332270895024e-26	5.0589	0.217	0.004	8.2082893924287e-22
Abca8a	8.1416596574334e-20	5.03367	0.168	0.004	1.52810810110368e-15
Airn	4.28350299953523e-73	5.03286	0.555	0.02	8.03970677982768e-69
Pde8a	2.65479866635286e-21	5.02447	0.174	0.002	4.98279161687769e-17
Lum	6.8312121781571e-113	5.02114	0.781	0.045	1.2821502137183e-108
Afg1l	1.16019275543015e-11	5.01032	0.096	0.002	2.17756578266685e-07
Arl15	1.48659978332472e-45	5.00481	0.366	0.008	2.79019913332217e-41
Reps2	2.07191463400547e-10	4.99327	0.085	0.002	3.88877657656487e-06
Dnah7b	3.66627122519809e-11	4.9919	0.091	0.002	6.88122446257429e-07
Slc9a8	1.13844063263709e-12	4.9735	0.104	0.002	2.13673922339656e-08
Lysmd4	9.42979288320859e-23	4.9588	0.191	0.004	1.76987782624942e-18
Dock9	3.92291647650554e-16	4.92681	0.138	0.004	7.36292193475325e-12
Cul4b	1.17544271961421e-11	4.91771	0.096	0.002	2.20618844044391e-07
Exoc4	6.0545468330169e-93	4.91014	0.666	0.022	1.13637789508894e-88
Glis3	6.55979622725044e-30	4.90865	0.251	0.006	1.23120815389264e-25
Fkbp5	6.36980575355881e-13	4.90814	0.106	0.002	1.19554884188545e-08
Ttc7	1.14845354947162e-12	4.87757	0.104	0.002	2.15553246700328e-08
BC052040	6.54379811768964e-10	4.86633	0.081	0.002	1.22820546870917e-05
Pcdh9	4.603008598284e-25	4.75813	0.219	0.008	8.63938683811925e-21
Cxcl14	1.02557455782416e-14	4.75105	0.121	0.002	1.92490088758017e-10
Fam19a1	6.65438279665045e-20	4.73386	0.191	0.014	1.24896110710332e-15
Dpyd	3.15656580872368e-26	4.7331	0.223	0.006	5.92455836639348e-22
Bbs2	2.11714598025157e-10	4.72343	0.085	0.002	3.97367129033418e-06
Slc8a1	2.13487126902672e-26	4.71243	0.219	0.004	4.00693988483624e-22
Bcas3os1	1.03469726659741e-14	4.70476	0.121	0.002	1.94202329967668e-10
Mipol1	2.58786017702002e-14	4.70466	0.123	0.004	4.85715476624888e-10
Atp11c	4.06011350223678e-22	4.69553	0.191	0.006	7.62042703234822e-18
Cep135	1.18663568572957e-09	4.69479	0.079	0.002	2.22719651854583e-05
Zfpm2	5.65717760290826e-138	4.67841	0.906	0.077	1.06179566428985e-133
Ell	1.10411578979525e-13	4.67067	0.113	0.002	2.07231492586671e-09
Dcn	2.27382948804932e-72	4.6642	0.591	0.043	4.26775056611978e-68
Snx25	1.18460354169178e-10	4.65571	0.087	0.002	2.2233823874013e-06
Ccdc171	2.05049196898032e-12	4.65233	0.102	0.002	3.84856837657916e-08
Mindy4	1.12306670138941e-17	4.64649	0.151	0.004	2.10788389183779e-13
Pknox2	2.45781546701074e-15	4.6343	0.132	0.004	4.61307385003245e-11
Pde4d	1.13371233375713e-105	4.62134	0.76	0.057	2.12786467922876e-101
Lrrc4	3.56043900454264e-13	4.60308	0.109	0.002	6.68258796762608e-09
Dach1	2.23826109626489e-66	4.59088	0.526	0.022	4.20099225157958e-62
Farp2	6.09848207392538e-14	4.58424	0.115	0.002	1.14462410045505e-09
Hipk2	3.58080656426644e-33	4.58315	0.285	0.01	6.72081584047169e-29
Naaladl2	8.41814961703378e-30	4.57816	0.255	0.008	1.58000250162107e-25
Polr1a	3.78032440583303e-10	4.55184	0.083	0.002	7.09529087730802e-06
Samd12	1.8348522934031e-23	4.54846	0.202	0.006	3.44383426948827e-19
Pdss2	1.62147527683239e-19	4.53544	0.166	0.004	3.04334694708671e-15
E430024I08Rik	6.7149954207487e-10	4.53054	0.081	0.002	1.26033749052032e-05
Ppl	9.73266987818867e-23	4.51268	0.191	0.004	1.82672480943723e-18
Pard3b	4.27658087110826e-69	4.51101	0.543	0.022	8.0267146369831e-65
Arntl	1.15453902397193e-56	4.48934	0.453	0.014	2.16695429409291e-52
Ust	1.29720427807584e-44	4.48618	0.366	0.01	2.43472270952055e-40
Apba1	3.77907288626222e-23	4.48358	0.2	0.006	7.09294190022555e-19
Prkd1	1.18973687481421e-10	4.4759	0.087	0.002	2.2330171403388e-06
Maml3	2.61495507434117e-96	4.47491	0.719	0.047	4.90800917903094e-92
Psd3	3.68449074301006e-35	4.46947	0.3	0.01	6.91542067555558e-31
Elmo1	1.05294198093431e-122	4.45892	0.843	0.057	1.9762668040156e-118
Irgm2	1.19687376521432e-09	4.45153	0.079	0.002	2.24641236993075e-05
Dgkb	7.66260753687193e-20	4.44985	0.179	0.008	1.43819480859549e-15
Ino80dos	1.18571688989223e-11	4.44535	0.096	0.002	2.22547203063873e-07
Parp14	6.76699413909384e-11	4.42181	0.089	0.002	1.27009712996652e-06
Sik2	1.70409763949749e-48	4.41962	0.404	0.016	3.19842085957284e-44
Ttc27	1.18154871353822e-09	4.41076	0.079	0.002	2.21764878043988e-05
Pde7b	3.3393815481886e-109	4.3938	0.796	0.065	6.26768522779519e-105
Fam13b	3.53939747106985e-27	4.39346	0.236	0.008	6.64309511345101e-23
Plcl1	1.3579407449043e-43	4.38895	0.372	0.016	2.54871898411088e-39
Traf3ip2	6.42589973685273e-13	4.38714	0.106	0.002	1.20607712160989e-08
Tango6	2.70673392754014e-20	4.38293	0.172	0.004	5.0802689086001e-16
Igfbp3	8.63162344423047e-75	4.37674	0.623	0.059	1.62006940424762e-70
Adamts3	2.04154403042681e-12	4.37633	0.102	0.002	3.83177399070808e-08
Tmtc2	1.33388942525518e-44	4.35511	0.379	0.016	2.50357706226145e-40
Astn2	2.30495451721772e-39	4.35239	0.334	0.012	4.32616913336594e-35
Parp9	8.47162753838886e-15	4.34837	0.128	0.004	1.59003977268021e-10
Srbd1	2.37387400520244e-16	4.33061	0.14	0.004	4.45552412036445e-12
Adcy2	7.60729624174262e-103	4.31469	0.751	0.045	1.42781343161267e-98
Hist1h4h	3.39468553472466e-14	4.30049	0.117	0.002	6.37148528012472e-10
Dip2c	1.46031924407867e-66	4.27991	0.53	0.022	2.74087318921125e-62
Slc9a9	2.94260766576782e-10	4.27896	0.089	0.004	5.52298032787962e-06
Prkce	1.72408364022426e-37	4.26395	0.326	0.014	3.23593258433692e-33
Ank3	1.18571826525052e-11	4.25986	0.096	0.002	2.2254746120487e-07
Abca9	3.76018026299984e-09	4.2589	0.074	0.002	7.05748233562441e-05
Ophn1	7.9238477353365e-33	4.2571	0.279	0.008	1.48722698144531e-28
Park2	1.98054769365798e-24	4.25585	0.215	0.008	3.71728996622667e-20
Smyd3	6.23598258894292e-34	4.24749	0.296	0.012	1.1704315721187e-29
Map3k14	1.5102946698701e-19	4.24126	0.166	0.004	2.8346720658792e-15
Soga1	2.60749049403632e-28	4.23988	0.245	0.008	4.89399890825676e-24
Lyst	8.0241751746388e-29	4.23882	0.249	0.008	1.50605743852796e-24
Adamts6	5.53234336589159e-48	4.23592	0.402	0.016	1.03836552634419e-43
Gbp2	1.98142251080724e-18	4.2192	0.157	0.004	3.7189319105341e-14
Ptprk	1.12752247446385e-68	4.21693	0.555	0.031	2.11624693232119e-64
Nbas	6.75518386989353e-18	4.21411	0.153	0.004	1.26788046054032e-13
Arhgap28	2.85697771203844e-56	4.2075	0.464	0.02	5.36226146772495e-52
Inmt	3.40737127505727e-17	4.19907	0.157	0.008	6.395295146155e-13
Alms1	1.02844776607123e-14	4.19797	0.132	0.006	1.9302936121391e-10
Bbs9	7.98356079994257e-31	4.18667	0.264	0.008	1.49843452654122e-26
Epg5	3.70561414434491e-12	4.18578	0.1	0.002	6.95506718752095e-08
Rapgef2	2.97660765760177e-48	4.18264	0.4	0.014	5.58679491255276e-44
AW554918	8.63042503565062e-35	4.17992	0.298	0.01	1.61984447494127e-30
Nhs	1.69425083417546e-36	4.17925	0.319	0.014	3.17993939066392e-32
Ankrd28	1.22904354952248e-20	4.17717	0.185	0.008	2.30679183809875e-16
Thada	2.03891885876247e-32	4.17525	0.281	0.01	3.82684680601128e-28
Gab2	1.55087014827158e-81	4.17308	0.638	0.039	2.91082818129093e-77
Rpgrip1l	1.39918024305172e-18	4.1705	0.164	0.006	2.62612139818377e-14
Lonrf3	1.55646813157927e-14	4.15331	0.126	0.004	2.92133503616114e-10
Mbd5	4.43137834997773e-60	4.15209	0.491	0.022	8.3172540250732e-56
Rad51b	1.53938125917956e-55	4.14774	0.477	0.031	2.88926468535411e-51
Vwa8	1.16721243418637e-31	4.14475	0.27	0.008	2.1907410177244e-27
Ror1	6.13830255425933e-92	4.14416	0.694	0.041	1.15209800640893e-87
Adcy9	7.65629012256927e-24	4.13235	0.2	0.004	1.43700909310503e-19
Rarb	1.67483655185193e-22	4.13122	0.2	0.008	3.14350072417089e-18
Fbxw4	4.82922176040487e-15	4.12559	0.13	0.004	9.0639663221039e-11
Supt3	2.93669193098997e-12	4.12403	0.106	0.004	5.51187708527508e-08
Gpc6	1.63216878099176e-10	4.10977	0.091	0.004	3.06341758504343e-06
Slc2a13	8.95785942835357e-38	4.10591	0.323	0.012	1.68130063610768e-33
Tmcc3	1.77253156595068e-103	4.10456	0.783	0.073	3.32686449613282e-99
Ldlrad4	4.60860400054989e-71	4.10067	0.577	0.035	8.64988884863208e-67
Map2k6	1.3621516862717e-29	4.09297	0.26	0.01	2.55662249996335e-25
Fam13a	2.66718026107878e-18	4.06553	0.162	0.006	5.00603063201877e-14
Zfp521	1.75316097512882e-61	4.06349	0.509	0.026	3.29050783421928e-57
Setbp1	1.48342297862434e-66	4.05458	0.545	0.031	2.78423658858002e-62
Wdpcp	3.98471039451861e-28	4.048	0.249	0.01	7.47890293947198e-24
Hist1h4d	4.6417289791574e-33	4.04795	0.281	0.008	8.71206112098052e-29
Sgcd	2.01830497665896e-65	4.04383	0.538	0.031	3.78815661069121e-61
Magi2	4.64207912906193e-46	4.04358	0.411	0.029	8.71271831733634e-42
Myocd	9.33637452924048e-33	4.04352	0.287	0.012	1.75234413539315e-28
Ints10	2.96708756441064e-10	4.04053	0.089	0.004	5.56892664964233e-06
Lonp2	4.05640113919445e-34	4.02993	0.298	0.012	7.61345929815406e-30
Tbc1d5	5.33798270928198e-37	4.0156	0.319	0.012	1.00188597470514e-32
Ksr1	1.1705961212639e-46	4.00248	0.385	0.012	2.19709186000021e-42
Vps13d	1.60903417741182e-23	3.99459	0.209	0.008	3.01999624758424e-19
Slc43a2	3.66882851338688e-22	3.98584	0.198	0.008	6.88602423677583e-18
Dmd	1.36903233800297e-57	3.98583	0.528	0.053	2.56953679519778e-53
Slc16a10	2.47227728131693e-28	3.98535	0.255	0.012	4.64021722930375e-24
Cep128	4.74664893590771e-15	3.98518	0.13	0.004	8.90898538780517e-11
Rims1	3.71519984280346e-26	3.97986	0.238	0.012	6.97305858495781e-22
Rfx3	4.69836805391642e-32	3.97703	0.291	0.016	8.81836700039573e-28
Ehbp1	9.28961165103046e-48	3.97632	0.398	0.014	1.74356721078191e-43
Spata5	4.54143044988233e-19	3.9664	0.168	0.006	8.52381081138414e-15
Aatf	5.21001377625732e-18	3.95074	0.16	0.006	9.77867485665737e-14
Trappc9	5.46483037685259e-36	3.94005	0.317	0.014	1.02569401343146e-31
Tep1	3.10797643535875e-17	3.93635	0.153	0.006	5.83336097152484e-13
Cmip	3.20298542123371e-48	3.93354	0.406	0.016	6.01168333711354e-44
Syt1	3.81304992025839e-10	3.93334	0.083	0.002	7.15671339533297e-06
Tenm4	2.46394297407917e-68	3.93248	0.574	0.043	4.62457456804919e-64
Arhgap20	1.99349345394837e-29	3.92725	0.264	0.012	3.74158786371569e-25
Focad	9.96817167689669e-19	3.92574	0.17	0.008	1.87092614203674e-14
Pdzrn3	2.93951061201646e-135	3.92165	0.949	0.169	5.51716746769368e-131
Zfp654	2.8377751433031e-22	3.91448	0.194	0.006	5.32622016646558e-18
Ttc17	2.46238655167268e-21	3.90988	0.191	0.008	4.62165331883445e-17
Vps13b	1.27979211389355e-39	3.908	0.351	0.018	2.40204181856681e-35
Kcnma1	2.84033993800495e-22	3.9053	0.209	0.012	5.3310340296415e-18
0610043K17Rik	9.76160471302334e-12	3.90312	0.102	0.004	1.83215558858735e-07
Xrcc5	5.03742834598923e-14	3.90282	0.121	0.004	9.45474926258719e-10
Pcca	2.02911382518434e-22	3.90121	0.2	0.008	3.80844373848849e-18
Cacna1c	2.18885081466727e-121	3.89903	0.868	0.086	4.108254094049e-117
Lrrk2	1.04262263560387e-38	3.89862	0.336	0.014	1.95689842476491e-34
2210408I21Rik	6.47002040377626e-19	3.88563	0.177	0.01	1.21435812958477e-14
Frmd4b	2.61066913113167e-58	3.88155	0.494	0.029	4.89996489222103e-54
Ambra1	1.20209349020785e-50	3.86595	0.421	0.016	2.25620927177111e-46
B3gntl1	5.21240353164387e-10	3.85996	0.087	0.004	9.78316018854238e-06
Ankhd1	2.64297968652643e-54	3.8589	0.455	0.02	4.96060857364146e-50
Dnmbp	5.2553036763769e-24	3.85481	0.213	0.008	9.8636794701918e-20
Rgs6	1.01662527614337e-99	3.8545	0.789	0.102	1.9081039807935e-95
Vti1a	5.42994469738726e-41	3.83881	0.362	0.018	1.01914632025261e-36
Hdac8	1.36782422074991e-29	3.83817	0.27	0.014	2.56726927992551e-25
Ispd	1.26573798243529e-24	3.83417	0.217	0.008	2.37566361923279e-20
Errfi1	1.54859283470055e-31	3.83336	0.328	0.035	2.90655389144945e-27
Ptpn3	8.40578961056163e-28	3.82411	0.247	0.01	1.57768265200631e-23
AC161607.1	9.80269168499793e-12	3.82219	0.102	0.004	1.83986720235726e-07
Hgf	1.19687376521432e-09	3.82095	0.079	0.002	2.24641236993075e-05
Nxpe4	2.85598519971519e-09	3.81926	0.081	0.004	5.36039862134544e-05
Garem1	1.37397493602366e-16	3.79967	0.143	0.004	2.57881355742282e-12
Hexb	6.19226430420784e-109	3.7874	0.809	0.065	1.16222608725677e-104
Slc25a27	3.26579353898697e-19	3.78529	0.174	0.008	6.12956789332464e-15
Nedd4l	3.21614850031751e-17	3.783	0.153	0.006	6.03638912024593e-13
Dennd1a	2.09741744536913e-61	3.77108	0.511	0.026	3.93664280321332e-57
Bach2	1.05520227835707e-95	3.76604	0.753	0.065	1.98050915624838e-91
Arhgef11	5.64222913448297e-36	3.74936	0.317	0.014	1.05898998625111e-31
Cacna1d	2.13721389641823e-10	3.7459	0.096	0.006	4.01133676218737e-06
Zc3h12c	3.79699661535352e-11	3.74159	0.102	0.006	7.12658294735703e-07
Diaph2	5.81941480910055e-87	3.7396	0.7	0.057	1.09224596552008e-82
Pde4b	7.04607333572964e-117	3.73539	0.877	0.13	1.3224775043831e-112
Dcun1d3	6.77302627029778e-10	3.72572	0.081	0.002	1.27122930067219e-05
Zfp609	4.92982311964076e-31	3.72448	0.277	0.012	9.25278501325374e-27
C2cd5	1.62180396337727e-22	3.72278	0.211	0.012	3.0439638588628e-18
Ap4e1	3.05434014342856e-10	3.71544	0.089	0.004	5.73269101520106e-06
Zfp407	3.15278457111036e-30	3.71458	0.27	0.012	5.91746136151703e-26
Acot11	5.47719682645973e-10	3.70886	0.087	0.004	1.02801507235823e-05
Bcas3	2.34594315231516e-94	3.69941	0.74	0.061	4.40310070258033e-90
Olfr1033	3.89705439238199e-13	3.69906	0.119	0.006	7.31438138906176e-09
Cpeb3	2.12016363330769e-10	3.69681	0.096	0.006	3.9793351233552e-06
Usp28	9.6258053712819e-11	3.69464	0.094	0.004	1.8066674101359e-06
Ces1d	5.29179220712018e-09	3.69067	0.079	0.004	9.93216479354386e-05
Btbd9	1.39077675979766e-35	3.69013	0.319	0.016	2.61034890046424e-31
Syn3	2.71907769748821e-23	3.68412	0.217	0.012	5.10343693041562e-19
Dhx57	8.88658641419931e-19	3.6841	0.166	0.006	1.66792340408107e-14
Utrn	6.84166208651651e-81	3.6801	0.653	0.045	1.28411155701828e-76
Pip4k2a	9.57178016828278e-24	3.67927	0.211	0.008	1.79652741978499e-19
Scmh1	4.79978984876714e-40	3.67452	0.355	0.018	9.00872556715105e-36
Elp4	2.66892358362435e-27	3.66871	0.262	0.018	5.00930267410453e-23
Maml2	6.29326456989903e-87	3.66733	0.717	0.069	1.18118282712435e-82
Col4a6	1.69658144521409e-11	3.644	0.1	0.004	3.18431371452232e-07
Mboat1	3.12853848050795e-12	3.64124	0.106	0.004	5.87195387406537e-08
Rfxank	5.409962319591e-13	3.63217	0.113	0.004	1.01539582776403e-08
Bicra	6.46074925142247e-23	3.63126	0.204	0.008	1.21261802699948e-18
Pbx3	1.58463320780203e-24	3.62741	0.236	0.016	2.97419806772364e-20
Aff1	1.24061040677749e-40	3.62111	0.36	0.018	2.32850167248068e-36
Dock4	1.04153617437444e-67	3.61626	0.583	0.045	1.95485924568338e-63
Myo1d	1.87223381990022e-42	3.61149	0.381	0.022	3.51399565657071e-38
Spaca6	3.04132250406148e-28	3.61097	0.255	0.012	5.708258207873e-24
Vsir	1.31251933054824e-12	3.61083	0.115	0.006	2.46346753150599e-08
Traf3	2.70939143223572e-15	3.60624	0.143	0.008	5.08525677916322e-11
Tiam2	6.59227154908687e-30	3.60291	0.268	0.012	1.23730344704811e-25
Fbxl17	3.70449391816989e-46	3.59192	0.411	0.024	6.95296463501307e-42
Zfyve1	5.19059706921818e-14	3.59102	0.121	0.004	9.74223163921561e-10
Depdc5	1.65584370438237e-18	3.5791	0.164	0.006	3.10785304875527e-14
Ctif	4.85049374568014e-21	3.57198	0.189	0.008	9.10389171126706e-17
Msi2	1.48425401045321e-52	3.56398	0.466	0.033	2.78579635221964e-48
Hcn1	1.66546469765544e-19	3.55934	0.196	0.016	3.12591069102949e-15
Rptor	1.98516286529716e-30	3.55316	0.272	0.012	3.72595218187624e-26
Ftx	3.05261078893224e-21	3.553	0.196	0.01	5.72944518974692e-17
Rasal2	4.80957033644159e-27	3.54848	0.255	0.016	9.02708256446723e-23
Snx29	7.10366452927842e-24	3.54685	0.206	0.006	1.33328679550027e-19
Nrxn3	9.66348988992472e-25	3.54358	0.262	0.029	1.81374041743997e-20
Foxp2	1.8926965816056e-59	3.54321	0.532	0.045	3.55240221401556e-55
Mpp7	9.52665872688983e-24	3.53286	0.226	0.014	1.78805857644995e-19
Abca3	4.56451317646589e-16	3.5288	0.149	0.008	8.56713478090883e-12
Fggy	9.77626492906271e-13	3.52167	0.111	0.004	1.83490716453578e-08
Enox2	2.48113170906509e-22	3.51625	0.219	0.016	4.65683610474428e-18
Zfp933	9.50637370695579e-11	3.51485	0.094	0.004	1.78425128105853e-06
Ccnjl	1.39020368378224e-19	3.50786	0.183	0.01	2.60927329409088e-15
Plcb1	3.23232331099316e-45	3.50176	0.415	0.031	6.06674762240306e-41
Pign	2.56493528551186e-23	3.49486	0.213	0.01	4.81412703737722e-19
Ssh2	1.55364287067725e-29	3.49207	0.27	0.014	2.91603230397414e-25
Prr16	3.09254454298092e-31	3.48832	0.315	0.031	5.80439685272089e-27
Ppip5k1	5.52258697264522e-10	3.48742	0.087	0.004	1.03653434889578e-05
E130308A19Rik	4.62620637742907e-15	3.4845	0.14	0.008	8.68292674979663e-11
Tnik	5.26550970685852e-32	3.48036	0.298	0.018	9.88283516880276e-28
Akap10	1.58533718406522e-23	3.4801	0.219	0.012	2.97551936077201e-19
Fam43a	5.44716880733982e-17	3.47981	0.162	0.01	1.02237911344961e-12
Ralgapa2	2.91778522469651e-25	3.47962	0.228	0.01	5.47639108823288e-21
Apex2	2.3122464498502e-12	3.4752	0.113	0.006	4.33985536172384e-08
Cep350	4.95418681914369e-29	3.47235	0.262	0.012	9.29851324085078e-25
Fhod3	9.66985029392e-40	3.47209	0.372	0.029	1.81493420166585e-35
Robo2	3.24759806082129e-95	3.47099	0.783	0.102	6.09541680035548e-91
Mical3	9.37242663909401e-39	3.47088	0.343	0.016	1.75911075589155e-34
Numb	1.65686047375594e-45	3.47049	0.409	0.024	3.10976142319252e-41
Usp24	4.07012232802547e-26	3.45577	0.234	0.01	7.63921259747101e-22
Pdpr	9.81125546929121e-10	3.44811	0.085	0.004	1.84147453903127e-05
Aak1	1.75631471860757e-36	3.44597	0.321	0.014	3.29642709535455e-32
Magi1	8.02912419041433e-38	3.44164	0.364	0.029	1.50698631929887e-33
Exoc2	7.68217261681006e-35	3.44025	0.315	0.016	1.44186697844908e-30
Map3k5	1.90916883687198e-23	3.43591	0.209	0.008	3.58331898992501e-19
Lgr5	3.58038528628275e-24	3.4268	0.255	0.026	6.72002514382409e-20
Mitf	2.2979673876879e-25	3.41919	0.238	0.014	4.31305498995141e-21
Cacna1e	2.1579675409367e-14	3.40324	0.13	0.006	4.0502892775841e-10
Zfp692	7.20287893200163e-11	3.39187	0.1	0.006	1.35190834674739e-06
Wif1	1.04179281517668e-16	3.39116	0.164	0.012	1.95534093480512e-12
Lmtk2	3.99037850814668e-15	3.38925	0.136	0.006	7.4895414219405e-11
Btaf1	3.74020799767963e-36	3.38685	0.334	0.02	7.01999639084491e-32
Sfmbt1	2.15811570701102e-20	3.38678	0.189	0.01	4.05056737048898e-16
Med12l	1.53721202617325e-24	3.38495	0.217	0.008	2.88519325192458e-20
Lama4	1.70231655837969e-123	3.38432	0.928	0.163	3.19507794842284e-119
Wars2	7.44963030879405e-12	3.37604	0.109	0.006	1.39822111265756e-07
Adnp	3.77630562727035e-09	3.367	0.074	0.002	7.08774803182371e-05
Nod1	3.02450598382377e-09	3.3669	0.081	0.004	5.67669528103883e-05
Pde10a	3.41589938399147e-41	3.35954	0.428	0.053	6.41130155381359e-37
Daam2	9.9686974699175e-12	3.35145	0.102	0.004	1.87102482812882e-07
Rfx2	1.55281262080248e-15	3.33404	0.145	0.008	2.91447400798417e-11
Sik3	4.05700338694024e-74	3.33369	0.626	0.047	7.61458965694813e-70
Rnf169	2.13029857606317e-29	3.32978	0.274	0.016	3.99835739741296e-25
Dock1	1.36679682981878e-43	3.32317	0.396	0.024	2.56534096988686e-39
Fam193a	1.30560974304637e-45	3.31744	0.404	0.022	2.45049892672374e-41
Dnm3	1.49468851403001e-37	3.31393	0.357	0.026	2.80538087198292e-33
Lnx2	4.8099328935015e-26	3.31067	0.234	0.01	9.02776304781297e-22
Ino80	3.01379380933511e-28	3.30674	0.266	0.016	5.65658960074107e-24
Thrb	5.99866940612219e-46	3.30593	0.432	0.035	1.12589026083507e-41
Sorbs1	3.35194998976957e-20	3.30447	0.198	0.014	6.29127493579851e-16
Large1	4.7647047344103e-57	3.30285	0.519	0.043	8.94287431601469e-53
Cep95	2.84647841065567e-15	3.30234	0.143	0.008	5.34255532895963e-11
Parp8	7.16091570221828e-21	3.29893	0.194	0.01	1.34403226814935e-16
Apaf1	3.64545660709233e-15	3.29507	0.147	0.01	6.84215750585159e-11
Fbxo34	2.35256160255775e-10	3.2947	0.096	0.006	4.41552287184065e-06
Fancc	1.65465724518368e-18	3.29409	0.179	0.012	3.10562618348525e-14
Etv6	7.28163659117888e-44	3.29208	0.402	0.026	1.36669037179836e-39
Pibf1	1.10823297702163e-29	3.28666	0.272	0.014	2.0800424745719e-25
Neat1	7.96406203936079e-51	3.28469	0.457	0.031	1.49477480416763e-46
Iqcb1	1.5592277829778e-15	3.28217	0.145	0.008	2.92651462587103e-11
Rttn	3.14968980866003e-11	3.27851	0.098	0.004	5.91165280187401e-07
Grik4	8.25350074433412e-58	3.27209	0.526	0.043	1.54909955470407e-53
Vps8	1.48088682285227e-16	3.26515	0.153	0.008	2.77947647781143e-12
Lama2	1.7543901037857e-84	3.26008	0.736	0.088	3.29281478579538e-80
Pola1	3.04348865777224e-20	3.25608	0.194	0.012	5.71232386177272e-16
Wdfy2	3.4321085562683e-15	3.25541	0.147	0.01	6.44172454925998e-11
Tspan5	1.0262066709887e-18	3.25444	0.181	0.012	1.92608730077869e-14
Npr3	6.67983278864768e-21	3.24545	0.198	0.012	1.25373781610128e-16
Herc6	7.49861716159261e-11	3.2429	0.1	0.006	1.40741545505932e-06
Pi4kb	6.8512883260976e-21	3.23851	0.183	0.006	1.28591830592526e-16
Fmnl2	9.61059270004679e-29	3.23781	0.279	0.02	1.80381214387178e-24
Rab3gap2	1.58413533370327e-26	3.23354	0.253	0.016	2.97326360782767e-22
Pspc1	2.85019228464229e-22	3.22972	0.204	0.01	5.3495258990451e-18
Samd9l	2.45865161686677e-12	3.22939	0.113	0.006	4.61464321969725e-08
Sufu	5.30273181078565e-18	3.22476	0.17	0.01	9.95269733566358e-14
Rhbdl3	2.35008303707895e-11	3.22345	0.104	0.006	4.41087085229348e-07
Tmcc1	2.0404579253039e-50	3.2232	0.474	0.041	3.8297354800029e-46
Plekhg1	1.20773096660185e-39	3.22042	0.372	0.026	2.26679025121501e-35
Nckap5	2.52178290197113e-22	3.21672	0.215	0.014	4.7331343287096e-18
Snx24	1.25326537762297e-36	3.21572	0.351	0.026	2.35225378726056e-32
Gk5	1.85750607262481e-21	3.20105	0.217	0.018	3.48635314770951e-17
Ralgps2	5.2385368877974e-14	3.20081	0.132	0.008	9.83220988470693e-10
Prickle2	4.33253515089586e-30	3.1984	0.289	0.02	8.13173522471644e-26
Zfp608	8.72399239909321e-26	3.19766	0.243	0.014	1.6374061333858e-21
Meis2	1.06670725065344e-24	3.19119	0.243	0.018	2.00210283875144e-20
Atm	4.32059041242173e-13	3.19017	0.119	0.006	8.10931614507435e-09
Parg	3.18548063626344e-20	3.18242	0.194	0.012	5.97882860620286e-16
Fam172a	6.60490694055795e-49	3.17914	0.46	0.039	1.23967498367332e-44
Gpd2	2.37548002421708e-14	3.17697	0.13	0.006	4.45853845745303e-10
Nr4a3	8.67174977267008e-14	3.15852	0.145	0.014	1.62760071483245e-09
Mtr	5.34592504139423e-14	3.15808	0.132	0.008	1.00337667101928e-09
Arhgap32	3.63055613890277e-42	3.15322	0.406	0.035	6.81419081710661e-38
Lcorl	3.64011082653835e-87	3.14963	0.781	0.118	6.83212401032982e-83
Scube1	5.31210832275314e-13	3.14539	0.123	0.008	9.97029611097537e-09
Cyp2e1	7.01687307223352e-58	3.14503	0.549	0.059	1.31699690692751e-53
Fbxl7	2.22350187810497e-91	3.14198	0.847	0.189	4.17329067501521e-87
Colec12	1.58150122653619e-72	3.13745	0.649	0.063	2.96831965208578e-68
Epha3	2.81415852753608e-33	3.13509	0.321	0.024	5.28189414033246e-29
Mgat4a	5.7004769192681e-18	3.13448	0.17	0.01	1.06992251297743e-13
Tpm3-rs7	1.47463298099481e-17	3.12825	0.162	0.008	2.76773864202917e-13
Cdyl2	3.60299802778966e-13	3.11765	0.13	0.01	6.76246699835842e-09
Atp8b1	7.33498956667398e-18	3.11555	0.179	0.014	1.37670419176904e-13
Zfp62	1.21525826489346e-14	3.11249	0.143	0.01	2.28091823737853e-10
Hivep3	6.19191828070967e-20	3.10654	0.196	0.014	1.1621611421064e-15
Wdr7	1.91300503061323e-16	3.10586	0.157	0.01	3.59051914195797e-12
Dync2h1	9.54561622174724e-22	3.10411	0.211	0.014	1.79161670865974e-17
Tmem164	8.14146367073074e-34	3.09489	0.323	0.022	1.52807131635945e-29
Rbbp8	1.78746701300938e-13	3.08381	0.128	0.008	3.3548968367173e-09
Kalrn	1.58687314650913e-24	3.08327	0.228	0.012	2.97840220868298e-20
Abl2	7.46022092394257e-17	3.08157	0.166	0.012	1.40020886521478e-12
Simc1	4.15125933132771e-10	3.08047	0.094	0.006	7.79149863896899e-06
Orc3	3.77670661794869e-13	3.07984	0.13	0.01	7.08850065122789e-09
Enpp2	2.68868724403729e-116	3.07208	0.936	0.173	5.04639708833358e-112
Scaf8	3.47194777796823e-38	3.06128	0.364	0.026	6.51649878446857e-34
Trps1	3.69973338286224e-82	3.06034	0.745	0.098	6.94402958629415e-78
Als2	4.11832564941417e-10	3.05835	0.094	0.006	7.72968541138545e-06
Plxdc2	7.60070928376039e-85	3.05713	0.77	0.1	1.42657712546899e-80
Abtb2	1.25931449276582e-14	3.05428	0.147	0.012	2.36360737147216e-10
Zfp385b	1.4106537923884e-60	3.04978	0.594	0.079	2.64765610293379e-56
Negr1	2.06666444055414e-25	3.0494	0.27	0.029	3.87892248847607e-21
Ptprm	1.26711416400377e-66	3.04752	0.628	0.071	2.37824657441867e-62
Syne1	6.5116007310342e-55	3.03969	0.498	0.039	1.22216234120781e-50
Lrch1	1.09776325491735e-24	3.03545	0.234	0.014	2.06039185315438e-20
Col4a3bp	1.53082902532674e-23	3.03528	0.23	0.016	2.87321299763575e-19
Pced1b	3.90138497109054e-19	3.0345	0.189	0.014	7.32250945223984e-15
Grk5	2.45127169024067e-59	3.03203	0.564	0.059	4.60079183541271e-55
Atrnl1	7.05550002294217e-100	3.02842	0.866	0.155	1.32424679930602e-95
Stat5b	1.52761303001765e-40	3.02716	0.377	0.024	2.86717689604012e-36
Plekha5	1.03216714753994e-40	3.02313	0.396	0.033	1.93727451921771e-36
Ell2	9.72774662808081e-13	3.0206	0.121	0.008	1.82580076462449e-08
Arhgap24	2.01082838564391e-75	3.01888	0.709	0.1	3.77412379701505e-71
Scn7a	3.75502560182136e-23	3.01613	0.236	0.02	7.0478075520585e-19
Hlcs	5.59136118704522e-10	3.01319	0.087	0.004	1.04944258119652e-05
Cd109	5.02081550126211e-16	3.01024	0.149	0.008	9.42356861431885e-12
Ipo11	1.19801936951425e-13	3.01017	0.134	0.01	2.24856255464129e-09
Ptar1	1.75066066600389e-12	3.00955	0.119	0.008	3.2858150040227e-08
Vps13c	4.92959696759896e-30	3.00816	0.281	0.016	9.25236054848648e-26
Myo9a	1.89750946697153e-53	3.00537	0.506	0.047	3.56143551855886e-49
Exoc6b	6.70562988426542e-49	3.00491	0.474	0.045	1.25857967297778e-44
Spidr	1.03462665598016e-28	3.0022	0.274	0.018	1.94189077060916e-24
2610020C07Rik	1.04951636380966e-12	2.99898	0.121	0.008	1.96983726323435e-08
Fchsd2	1.41476644927402e-30	2.99774	0.294	0.02	2.6553751486424e-26
Wrn	1.99090892712943e-20	2.99614	0.2	0.014	3.73673696532923e-16
Gli2	2.27059519053066e-28	2.99469	0.272	0.018	4.261680113107e-24
R3hcc1l	8.30242438408928e-16	2.9937	0.157	0.012	1.55828203264972e-11
Fars2	1.5079954895153e-29	2.99296	0.296	0.024	2.83035673427127e-25
Garnl3	3.9431561220501e-13	2.9884	0.13	0.01	7.40090972547583e-09
Rnf150	2.28399954293516e-23	2.98461	0.255	0.029	4.286838742135e-19
Spock2	1.27120202912009e-32	2.98428	0.315	0.022	2.3859190884555e-28
Zeb1	1.07246375289082e-81	2.98183	0.764	0.12	2.01290721780077e-77
Arsb	3.89794895607314e-21	2.9812	0.211	0.016	7.31606039565368e-17
Nfkbiz	1.621048466097e-14	2.98082	0.151	0.014	3.04254586601746e-10
Scaper	3.26966720292052e-24	2.97871	0.24	0.018	6.13683837316152e-20
Xylt1	1.49632113087508e-25	2.97768	0.26	0.022	2.80844513053944e-21
Ahcyl2	3.64286820250717e-16	2.97427	0.155	0.01	6.83729932928572e-12
Myo1e	6.19001449297875e-21	2.97382	0.204	0.014	1.16180382018718e-16
Fosb	2.49655076434725e-16	2.97271	0.17	0.016	4.68577612960336e-12
Dis3l2	3.24647632564521e-28	2.9664	0.277	0.02	6.09331141560349e-24
Ric8b	7.93207508224464e-15	2.96527	0.149	0.012	1.4887711721865e-10
Kif13a	3.8379109751158e-53	2.9576	0.513	0.051	7.20337510919484e-49
Fig4	2.28262102235993e-09	2.95758	0.087	0.006	4.28425139686736e-05
Kat6b	1.86847002834775e-47	2.95604	0.453	0.039	3.50693139620589e-43
Tgfbr3	5.88769007677694e-112	2.95174	0.921	0.185	1.10506055051026e-107
Zfp384	3.2350327028579e-12	2.94973	0.117	0.008	6.07183287999399e-08
Cdk17	1.17513782335114e-19	2.94059	0.189	0.012	2.20561618064776e-15
Jph1	1.45216989037596e-13	2.94041	0.138	0.012	2.72557766724664e-09
Ptpn13	6.84846583222271e-33	2.94029	0.311	0.02	1.28538855204988e-28
Rnf24	3.06529818822537e-11	2.93892	0.109	0.008	5.7532581694802e-07
Osbpl9	2.00263562871525e-47	2.93603	0.457	0.041	3.75874681153565e-43
Slc25a25	4.07204550786082e-09	2.93559	0.085	0.006	7.64282221370397e-05
Txnip	9.97858415068897e-81	2.93555	0.762	0.112	1.87288045924281e-76
Rnf217	1.63873518342157e-17	2.93553	0.177	0.014	3.07574206576394e-13
Zc3h12b	3.93858651792823e-12	2.93542	0.126	0.012	7.3923330354995e-08
Usp48	3.58289631797685e-27	2.93461	0.268	0.02	6.72473809921075e-23
Syne2	1.64699810168043e-48	2.93252	0.453	0.035	3.091250737044e-44
Wdr33	1.2263699539907e-40	2.9269	0.4	0.035	2.30177376664515e-36
Rbm41	9.92159176222532e-14	2.9257	0.13	0.008	1.86218355785207e-09
Sash1	1.69191747597803e-21	2.92453	0.219	0.018	3.17555991066317e-17
Ralgapb	3.60926768748912e-24	2.92324	0.24	0.018	6.77423452264832e-20
Hip1	1.91974616546282e-37	2.9228	0.37	0.033	3.60317157795716e-33
Mkl1	4.72294611036078e-29	2.9228	0.283	0.02	8.86449755453615e-25
Arhgap15	1.70113284862084e-11	2.92114	0.111	0.008	3.19285624357646e-07
Tcf7l1	7.56040732887118e-38	2.91511	0.379	0.035	1.41901285155583e-33
Fam208b	7.92065238952937e-22	2.91255	0.217	0.016	1.48662724699077e-17
Rerg	1.62507000045916e-29	2.90746	0.319	0.037	3.0500938838618e-25
Cers6	7.93267381992816e-11	2.90485	0.1	0.006	1.48888354926232e-06
Dpp8	7.37662254216826e-20	2.89603	0.196	0.014	1.38451828493956e-15
Tsix	4.18445004608859e-10	2.89431	0.094	0.006	7.85379429150367e-06
Bmp5	9.39972868203191e-106	2.89401	0.919	0.23	1.76423507633057e-101
Ralgapa1	1.91056492708347e-44	2.89059	0.438	0.041	3.58593931164296e-40
Rapgef6	1.01970259205354e-49	2.88811	0.483	0.045	1.9138797950253e-45
Btbd11	1.78746879838214e-13	2.886	0.128	0.008	3.35490018768343e-09
H2-Q4	1.24623761245138e-13	2.8859	0.134	0.01	2.33906337480999e-09
Asxl1	1.47700461447386e-32	2.87633	0.328	0.029	2.772189960906e-28
Nr4a2	2.10000071708735e-20	2.87625	0.234	0.031	3.94149134590125e-16
Plxna4	2.73732017600654e-64	2.87467	0.643	0.088	5.13767623834668e-60
Ppp2cb	1.03053985051132e-22	2.87388	0.219	0.014	1.9342202454247e-18
Acvr2a	1.57003867928722e-45	2.87002	0.464	0.051	2.94680559715418e-41
Xdh	1.0722972839301e-25	2.86317	0.257	0.02	2.0125947722084e-21
Xrcc4	4.50751026263741e-23	2.85936	0.24	0.022	8.46014601194416e-19
Slc34a2	1.25530882256455e-16	2.85657	0.16	0.01	2.3560891290714e-12
Mdc1	2.30974804329714e-09	2.85254	0.087	0.006	4.3351661024644e-05
Cyp39a1	3.12595782561564e-11	2.84967	0.109	0.008	5.867110242898e-07
Nbea	6.09692819978024e-36	2.84639	0.366	0.035	1.14433245381675e-31
Dusp16	1.9323651427643e-31	2.8453	0.311	0.024	3.62685613645431e-27
Rprd1a	5.2592689986102e-19	2.84044	0.189	0.014	9.87112198349148e-15
Akap13	5.61551529020543e-66	2.83918	0.632	0.075	1.05397606481866e-61
Plekha4	2.30067099590994e-09	2.83785	0.087	0.006	4.31812939222336e-05
Rnf213	2.80001672578171e-17	2.8353	0.174	0.014	5.2553513926197e-13
Akt3	1.58516828625423e-23	2.83129	0.279	0.041	2.97520235647057e-19
Sh3d19	8.98407871255482e-58	2.82795	0.57	0.065	1.68622173355941e-53
Fndc3a	2.19759516747781e-41	2.82159	0.4	0.033	4.1246663698391e-37
Synpo2	2.569095700851e-40	2.8212	0.404	0.039	4.82193572092724e-36
Rere	6.21937380783186e-76	2.81178	0.702	0.081	1.16731426999196e-71
Grem2	1.24095724342439e-67	2.80991	0.736	0.159	2.32915265018325e-63
Lcor	6.22264540495774e-28	2.80693	0.279	0.022	1.16792831605652e-23
Lemd2	4.13147758704914e-12	2.80622	0.121	0.01	7.75437028313253e-08
Lrch3	2.51516863558243e-40	2.80546	0.398	0.035	4.72072001212466e-36
Mdn1	9.75659245526535e-11	2.80214	0.104	0.008	1.83121483792875e-06
Fli1	4.26856421199381e-10	2.80043	0.094	0.006	8.01166816949119e-06
Gfpt2	1.51913898971353e-13	2.79917	0.143	0.014	2.85127196979332e-09
Gsn	1.01604855307889e-130	2.79793	0.989	0.493	1.90702152927376e-126
Tapt1	1.74597992388316e-20	2.79615	0.211	0.018	3.27702971913631e-16
Col5a3	1.04147108526235e-13	2.79435	0.13	0.008	1.9547370799289e-09
Arih2	1.27085632684772e-19	2.79088	0.204	0.018	2.38527023986049e-15
Tcf12	1.39617889323889e-70	2.78993	0.677	0.084	2.62048816472007e-66
Braf	4.04932539942361e-39	2.78944	0.389	0.035	7.60017884217817e-35
Srgap2	2.41251350021196e-32	2.78936	0.313	0.022	4.52804658854783e-28
Gli3	1.95016708935833e-34	2.78573	0.347	0.031	3.66026861001665e-30
Filip1	1.67818360769561e-35	2.78472	0.357	0.033	3.14978281328389e-31
Atf6	2.8578766400692e-27	2.78169	0.279	0.024	5.36394866574589e-23
Mast4	1.15500265105158e-32	2.78045	0.372	0.051	2.16782447575871e-28
Unk	4.46238764148423e-11	2.77977	0.102	0.006	8.37545536430175e-07
Rabgap1l	9.38281403329298e-47	2.77936	0.489	0.061	1.76106036590876e-42
Rap1gap2	1.30337067462873e-09	2.77493	0.089	0.006	2.44629641921066e-05
Esr1	1.27488815171818e-14	2.77257	0.143	0.01	2.39283757195985e-10
Slc4a1ap	9.94816390373484e-11	2.76631	0.104	0.008	1.86717088309199e-06
Phka1	1.13545416334342e-14	2.76433	0.143	0.01	2.13113391917927e-10
Taf15	3.59963426397284e-33	2.76188	0.323	0.024	6.75615355005062e-29
Plcd3	1.66373026324694e-16	2.75782	0.153	0.008	3.12265533108819e-12
Phf8	3.06948402616285e-19	2.75674	0.196	0.016	5.76111456870506e-15
Ttll5	1.27793606763205e-15	2.7532	0.151	0.01	2.39855820533859e-11
Skap2	6.88220116320206e-48	2.75235	0.485	0.053	1.2917203363214e-43
Sned1	3.08920687404545e-35	2.7518	0.353	0.031	5.7981323818959e-31
Ltbp1	2.78262640830445e-39	2.74714	0.413	0.047	5.22271150574662e-35
Pacs1	4.22433024645034e-14	2.74671	0.138	0.01	7.92864543956265e-10
Sgk3	5.92162119889606e-12	2.74476	0.115	0.008	1.1114290828208e-07
Foxn2	4.86499132171888e-18	2.74382	0.181	0.014	9.13110221173417e-14
Lrig1	5.26967316355737e-34	2.74078	0.33	0.024	9.89064956068082e-30
Ltn1	9.65798191459587e-21	2.73974	0.209	0.016	1.8127066255505e-16
Ube3c	1.64527342071628e-36	2.73863	0.37	0.035	3.08801368334239e-32
Kdm4c	4.60206192701901e-27	2.73752	0.268	0.02	8.63761003082198e-23
Dock10	5.64613982029515e-11	2.73752	0.106	0.008	1.0597239828712e-06
Igsf10	3.61282874532578e-59	2.73738	0.553	0.049	6.78091827210196e-55
Slc16a9	1.27279197609987e-15	2.73443	0.151	0.01	2.38890325994184e-11
Il6ra	1.73699617001022e-10	2.73426	0.102	0.008	3.26016811149217e-06
Prr14l	7.43574237924982e-15	2.73175	0.145	0.01	1.3956144871614e-10
C1ra	3.45858817606191e-10	2.73165	0.104	0.01	6.4914241476506e-06
Nlk	6.8766750997948e-18	2.72961	0.189	0.018	1.29068314948049e-13
Dpy19l4	5.8826033930944e-18	2.72937	0.185	0.016	1.10410583084989e-13
Dnajc1	5.48988646688372e-40	2.72718	0.423	0.049	1.03039679096941e-35
Cdkal1	3.04318312669533e-39	2.72128	0.415	0.047	5.71175041049446e-35
Lyn	1.86761978174828e-14	2.71597	0.151	0.014	3.50533556836334e-10
Dlg1	1.87375116039912e-43	2.71295	0.43	0.039	3.51684355295311e-39
Peli2	2.7205333321819e-62	2.71011	0.598	0.063	5.1061690111722e-58
Zfp536	2.55653961676551e-34	2.70961	0.362	0.039	4.79836920670718e-30
Ncoa2	2.27795582582302e-44	2.70933	0.457	0.049	4.27549528948723e-40
Lmbrd2	6.77140859994571e-11	2.70385	0.111	0.01	1.27092568012381e-06
Fnip2	2.7865035255161e-09	2.70082	0.091	0.008	5.22998846704117e-05
Csgalnact1	6.08740521512859e-51	2.69776	0.53	0.067	1.14254508482748e-46
Prdm6	4.49986158121569e-84	2.69769	0.823	0.177	8.44579020178374e-80
Ppp3cc	2.90528963039861e-09	2.69758	0.091	0.008	5.45293810729514e-05
Antxr2	1.32134497119112e-24	2.69717	0.253	0.022	2.48003237642862e-20
2700049A03Rik	6.03917870542565e-13	2.69615	0.123	0.008	1.13349345122134e-08
Clcn6	3.23812797638312e-11	2.69523	0.109	0.008	6.07764239887347e-07
Mbd2	5.86950788156868e-49	2.68939	0.494	0.051	1.10164793429162e-44
Stag1	2.49842659040292e-69	2.68617	0.709	0.116	4.68929686752724e-65
Magi3	4.9548905248005e-30	2.68612	0.33	0.039	9.29983402599805e-26
Cdh4	1.74498528432824e-87	2.68032	0.872	0.208	3.27516288015568e-83
Cblb	1.29092869641714e-34	2.67932	0.366	0.039	2.42294407030533e-30
Kirrel	1.16371233945955e-30	2.67817	0.315	0.029	2.18417168993163e-26
CT025619.1	1.12304829866319e-19	2.6771	0.189	0.012	2.10784935176094e-15
Mmaa	1.35055270228175e-09	2.66829	0.089	0.006	2.53485236691261e-05
Atp8a1	1.3214910518035e-14	2.66724	0.143	0.01	2.48030655512999e-10
Brpf3	7.03281437705254e-11	2.66613	0.111	0.01	1.31998893042899e-06
Ctps2	6.88998931160553e-18	2.66562	0.189	0.018	1.29318209389524e-13
Gclc	3.75531846728732e-10	2.66423	0.104	0.01	7.04835723125156e-06
Sdccag8	4.77786805199306e-20	2.66329	0.202	0.016	8.96758054678578e-16
Gbp7	2.84472013423535e-15	2.66196	0.153	0.012	5.33925521994633e-11
Ptpn4	1.38374398748489e-25	2.65515	0.266	0.024	2.59714909011038e-21
Parp4	5.92680215818318e-16	2.65484	0.164	0.014	1.1124014970694e-11
9930021J03Rik	3.50432188251212e-35	2.65443	0.362	0.035	6.577261741287e-31
Baz2b	4.87262844210699e-68	2.65059	0.696	0.108	9.1454363229906e-64
Egfr	7.3047273618819e-42	2.64945	0.453	0.057	1.37102427855161e-37
Atg7	1.94070137064652e-14	2.64658	0.155	0.016	3.64250240256645e-10
Ascc2	5.75736865514962e-11	2.64379	0.106	0.008	1.08060052288503e-06
Trabd2b	3.20203857256784e-29	2.6412	0.323	0.039	6.00990619685258e-25
Clk2	7.992714514731e-13	2.6395	0.128	0.01	1.50015258726986e-08
Elmsan1	5.7028384723781e-25	2.63484	0.247	0.018	1.07036575288064e-20
Enpp3	4.23749760310751e-20	2.63226	0.213	0.02	7.95335925127248e-16
Ppp2r5e	7.00909839421455e-30	2.62989	0.309	0.029	1.31553767761013e-25
Icam1	6.34492156130632e-21	2.62942	0.219	0.02	1.19087832784158e-16
Mill2	5.26699261331191e-36	2.62839	0.364	0.033	9.88561843592512e-32
Apbb2	2.74503941767349e-17	2.62619	0.17	0.012	5.15216448303138e-13
P3h2	4.23625142713481e-27	2.62601	0.296	0.033	7.95102030358932e-23
Larp1b	4.75312417567014e-13	2.62338	0.134	0.012	8.92113876531529e-09
Rnf216	3.28593307903201e-31	2.62204	0.319	0.029	6.16736779603517e-27
Agap1	5.43805674252944e-26	2.62175	0.283	0.031	1.02066887000535e-21
Meis1	3.43710071652784e-74	2.62172	0.74	0.118	6.4510943348511e-70
Gab1	6.9821016820608e-32	2.61996	0.343	0.037	1.31047066470599e-27
Rora	2.22340732964397e-98	2.61782	0.93	0.297	4.17311321700877e-94
Cog5	6.29959871726372e-31	2.61411	0.321	0.031	1.18237168324323e-26
Lrba	6.99814976868821e-23	2.61089	0.245	0.024	1.31348273008509e-18
Fkbp15	1.78530357216681e-12	2.60954	0.138	0.016	3.35083627459989e-08
Srgap1	6.11684774796075e-46	2.60873	0.481	0.057	1.14807115381475e-41
Ints9	7.26441877057113e-12	2.60339	0.119	0.01	1.3634587590485e-07
Phf21a	1.60542947089616e-57	2.60244	0.602	0.081	3.01323057392501e-53
Abcc9	7.31791453310107e-47	2.6024	0.483	0.053	1.37349937871774e-42
Glce	1.42908684075515e-16	2.60218	0.179	0.018	2.68225309141334e-12
Cep85l	7.88820344418012e-36	2.60215	0.374	0.039	1.48053690443817e-31
Hace1	2.15312306592918e-16	2.59756	0.168	0.014	4.04119668244248e-12
Klhdc10	5.70843367980245e-20	2.59702	0.219	0.024	1.07141591736212e-15
Smurf1	1.20969060142167e-18	2.59509	0.196	0.018	2.27046828980833e-14
Mtmr12	4.12023105309199e-09	2.5944	0.085	0.006	7.73326166354835e-05
Pla2r1	2.57531627906145e-25	2.59364	0.253	0.02	4.83361112417044e-21
Gulp1	7.80013747110237e-69	2.59041	0.715	0.11	1.4640078019512e-64
Herc4	1.6405895699701e-27	2.58645	0.296	0.031	3.07922256387688e-23
Fer	2.50416700230246e-18	2.58561	0.194	0.018	4.70007104662149e-14
2610037D02Rik	3.12405663853657e-13	2.58443	0.14	0.014	5.8635419048693e-09
S1pr3	4.96338752143722e-28	2.58103	0.289	0.026	9.31578203898552e-24
Baz2a	7.10644337339792e-16	2.58015	0.168	0.016	1.33380835675306e-11
Btrc	7.22619645795014e-20	2.57885	0.223	0.026	1.35628481319266e-15
Dcaf5	1.09892344307379e-15	2.57851	0.162	0.014	2.0625694103052e-11
Ptprj	1.00023143419652e-11	2.57642	0.113	0.008	1.87733437884345e-07
Zfp236	2.04970825335952e-19	2.57524	0.198	0.016	3.84709742073048e-15
Rb1	4.32574783854324e-20	2.57496	0.221	0.024	8.1189961181618e-16
Pard3	1.01948005812872e-54	2.57089	0.562	0.069	1.9134621211018e-50
Foxj3	4.73008525419094e-22	2.56754	0.234	0.022	8.87789701359098e-18
Snx30	5.6484087313955e-11	2.56727	0.096	0.004	1.06014983479562e-06
Farp1	5.56948884978037e-63	2.56352	0.657	0.092	1.04533736221528e-58
Tshz3	2.10966668704111e-24	2.56344	0.27	0.031	3.95963340490745e-20
Mad1l1	1.47690547993836e-11	2.561	0.121	0.012	2.77200389529631e-07
Atp9b	1.79415272271983e-34	2.56098	0.321	0.02	3.36744524527284e-30
Tgm2	1.12251975358068e-16	2.55885	0.174	0.016	2.10685732549557e-12
Abi3bp	3.01986965503516e-48	2.5585	0.517	0.069	5.66799335553548e-44
Slk	1.10281590165969e-34	2.55578	0.368	0.039	2.06987516582508e-30
Zhx3	1.70263133965425e-29	2.5554	0.311	0.031	3.19566876139706e-25
Prkag2	1.64310580947388e-41	2.55398	0.457	0.059	3.08394529380152e-37
Neurl4	5.1092243825261e-09	2.5525	0.089	0.008	9.58950324356323e-05
Slc10a7	1.40218368980447e-17	2.5502	0.187	0.018	2.63175856739401e-13
Tbx4	5.85457616818096e-80	2.54985	0.789	0.134	1.09884540100588e-75
Egfem1	7.24420276851948e-65	2.54689	0.76	0.216	1.35966441762342e-60
Dcaf1	3.0058699823862e-15	2.54645	0.153	0.012	5.64171736994065e-11
Zfyve16	4.04471549493082e-14	2.54201	0.157	0.018	7.59152651243565e-10
Wdfy3	4.14712185679666e-43	2.54025	0.426	0.039	7.78373301302166e-39
Tex2	3.23628589619056e-14	2.53933	0.134	0.008	6.07418499856006e-10
Kansl1	1.67324568036155e-65	2.53802	0.657	0.086	3.14051481747059e-61
Prdm5	4.63594436674995e-25	2.53381	0.281	0.033	8.70120398195298e-21
Usp37	7.95321369689049e-15	2.53198	0.16	0.016	1.49273867876938e-10
Ago3	7.40777681133239e-33	2.53176	0.351	0.037	1.39036562971898e-28
Sema6a	3.33510572263261e-12	2.52962	0.132	0.014	6.25965993080915e-08
Zbtb37	4.72964857489741e-11	2.5292	0.117	0.012	8.87707741022496e-07
Thoc1	1.04173779566061e-18	2.52612	0.187	0.014	1.9552376686754e-14
Mta3	4.35013282654935e-20	2.52278	0.209	0.018	8.16476430215048e-16
Tyk2	9.83026950233945e-10	2.52068	0.096	0.008	1.84504328289409e-05
Suco	9.17286138533439e-20	2.52048	0.211	0.02	1.72165435341341e-15
Eml4	1.91034306163658e-22	2.51767	0.228	0.018	3.58552289238571e-18
Hivep2	5.18544953496963e-57	2.51754	0.621	0.104	9.73257023218449e-53
Dmxl1	9.20056589558476e-39	2.51739	0.417	0.047	1.7268542129423e-34
Jak2	3.53944752119854e-23	2.51325	0.243	0.022	6.64318905253754e-19
Nrf1	3.4235978413879e-30	2.5124	0.315	0.031	6.42575078850094e-26
Rmnd1	5.29575006188581e-10	2.51075	0.098	0.008	9.93959329115348e-06
Ints8	1.07607760392747e-13	2.50945	0.145	0.014	2.01969005481148e-09
Pld1	5.84694526876896e-31	2.50886	0.351	0.045	1.09741315749525e-26
Pde1a	1.09012264847547e-47	2.50667	0.56	0.1	2.04605119892362e-43
Mapk4	5.23037678676748e-36	2.5023	0.377	0.039	9.81689419108389e-32
Ibtk	4.2656284034224e-15	2.50175	0.162	0.016	8.0061579503835e-11
Nf1	3.49851876237905e-42	2.50164	0.443	0.047	6.56636986510924e-38
Cwc27	1.3728099966671e-21	2.50121	0.238	0.026	2.57662708274447e-17
Vps54	5.22473580281726e-28	2.50087	0.309	0.035	9.80630662830771e-24
Zfp532	6.54359022904396e-25	2.49791	0.283	0.035	1.22816645008926e-20
Nt5e	4.41659962030181e-19	2.49572	0.2	0.018	8.28951582734447e-15
Arhgap35	2.2166748650516e-33	2.49493	0.34	0.031	4.16047705421535e-29
Mcu	1.5635014286244e-27	2.49444	0.3	0.033	2.93453583138514e-23
Carmil1	8.99870228996067e-19	2.48915	0.206	0.022	1.68896643280272e-14
Kdm3b	8.9024985043502e-17	2.48895	0.185	0.02	1.67090994428149e-12
Edrf1	1.78822569045285e-10	2.48347	0.091	0.004	3.35632079841096e-06
Arfgef2	2.71352678628307e-12	2.48329	0.128	0.012	5.0930184251747e-08
Stxbp5	9.76126001759386e-15	2.48316	0.149	0.012	1.83209089270219e-10
Arhgap31	1.47403024558322e-22	2.48058	0.232	0.02	2.76660736793515e-18
Dtnb	9.57061053889062e-10	2.47957	0.096	0.008	1.79630789204438e-05
Angpt2	9.63862325543687e-34	2.47857	0.351	0.035	1.80907319881295e-29
Galnt15	1.19681024125307e-23	2.47847	0.247	0.022	2.24629314180788e-19
Fam222b	8.89916081166372e-17	2.47628	0.166	0.012	1.67028349274116e-12
Pou2f1	1.30260010268701e-26	2.4747	0.279	0.026	2.44485013273326e-22
Sirt1	1.73705697201334e-13	2.47131	0.143	0.014	3.26028223077185e-09
Usp32	5.00008468006684e-28	2.4693	0.281	0.022	9.38465893601744e-24
Cradd	4.70022911239334e-20	2.46332	0.217	0.022	8.82186002105106e-16
Scaf4	9.35287537906504e-20	2.46248	0.211	0.02	1.75544117989672e-15
Scfd2	1.32574961648629e-12	2.45973	0.126	0.01	2.48829945518312e-08
Smg6	8.04315625067357e-45	2.45837	0.479	0.057	1.50961999668892e-40
Prdm2	8.48332709833728e-28	2.45729	0.294	0.029	1.59223566308692e-23
Uhrf1bp1l	8.45393644684354e-18	2.45704	0.189	0.018	1.58671933170806e-13
Dopey2	1.27255128777088e-18	2.4567	0.196	0.018	2.38845151201717e-14
Rfx7	5.53197508223358e-21	2.45583	0.23	0.024	1.03829640318442e-16
Spg11	8.41927239474099e-12	2.45528	0.123	0.012	1.58021323576894e-07
Rev3l	1.07763453783151e-25	2.4529	0.272	0.026	2.02261226405596e-21
1700018A04Rik	2.02507489002504e-18	2.45238	0.213	0.026	3.80086306108801e-14
Lrig2	2.4109381641694e-19	2.45222	0.206	0.02	4.52508984032955e-15
Tmem135	8.32109829263594e-24	2.45176	0.253	0.024	1.56178693854484e-19
Ranbp2	3.74048824009575e-32	2.4516	0.347	0.037	7.02052237783571e-28
Brwd1	1.21937077563053e-30	2.44944	0.326	0.033	2.28863700878094e-26
Cdk14	1.47228575019225e-64	2.44821	0.696	0.12	2.76333312453583e-60
Lrrk1	3.77829380544929e-34	2.44819	0.37	0.041	7.09147964344777e-30
Ier5l	2.44823447776709e-16	2.44802	0.172	0.016	4.59509129132104e-12
Tpk1	1.9622226868497e-12	2.44643	0.138	0.016	3.6828957609482e-08
Uvrag	1.33966128734227e-37	2.44511	0.411	0.049	2.5144102702127e-33
Eya3	6.83155774719046e-19	2.44398	0.194	0.016	1.28221507357018e-14
Scd1	1.03916594604921e-22	2.44395	0.219	0.014	1.95041056413977e-18
H2-T23	1.22871622818802e-19	2.44391	0.209	0.02	2.30617748868609e-15
Fam117b	3.75448154663172e-14	2.44299	0.153	0.016	7.04678641487307e-10
Polr3b	9.9481730980936e-11	2.43937	0.104	0.008	1.86717260878119e-06
Phtf2	2.69817810455333e-12	2.43903	0.128	0.012	5.06421048443615e-08
Cbfa2t2	2.91089133761327e-25	2.43892	0.279	0.031	5.46345195156634e-21
Ints3	2.66498574393115e-11	2.4329	0.119	0.012	5.00191174278437e-07
Fgfr2	3.82466225922046e-59	2.43174	0.596	0.067	7.17850859433088e-55
Lmbr1	5.80501925807863e-18	2.43035	0.2	0.022	1.08954406454878e-13
Kmt5b	1.63855317539272e-38	2.42397	0.413	0.047	3.07540045489459e-34
Ankrd44	1.53772122829427e-43	2.42037	0.455	0.051	2.88614897338552e-39
Atxn7l1	5.94988719168981e-19	2.4178	0.217	0.026	1.11673432700826e-14
Rffl	1.14810501352415e-13	2.41382	0.153	0.018	2.15487829988347e-09
Ptpre	1.48687774949717e-14	2.41308	0.17	0.022	2.79072084803123e-10
Zfp182	2.64131454263196e-14	2.41237	0.16	0.018	4.95748326506592e-10
Tmem131l	6.92708867677162e-11	2.41233	0.111	0.01	1.30014527374327e-06
Il1r1	3.39490838506742e-26	2.411	0.277	0.026	6.37190354793305e-22
Arid1b	3.88421347039459e-59	2.40966	0.596	0.071	7.29028026258361e-55
Itpr1	6.63024806828134e-41	2.40914	0.455	0.059	1.24443125993572e-36
Fam219a	1.58115952241032e-15	2.40738	0.155	0.012	2.96767830761193e-11
Tril	5.87478332942901e-18	2.40733	0.213	0.029	1.10263808310053e-13
Smg1	3.93565538994712e-34	2.40504	0.364	0.039	7.38683160139175e-30
Cap1	1.37505123949337e-40	2.40453	0.421	0.043	2.5808336714051e-36
Reps1	8.30999478227088e-15	2.40346	0.168	0.02	1.55970292068442e-10
Ttc21b	2.46765604509951e-12	2.40308	0.123	0.01	4.63154363104728e-08
Hspa4	1.09383220486368e-33	2.39871	0.355	0.037	2.05301366530864e-29
Csnk2a2	6.45139534124672e-20	2.39464	0.221	0.024	1.2108623915986e-15
Ncoa1	1.34987083937318e-60	2.38906	0.649	0.094	2.53357257841952e-56
Pigu	4.92600585408454e-11	2.38399	0.117	0.012	9.24562038753127e-07
Urgcp	1.46277073292804e-17	2.38239	0.187	0.018	2.74547438863264e-13
Glg1	1.33912415462631e-59	2.37881	0.63	0.084	2.51340212581812e-55
Atg2b	3.32808351370485e-11	2.37358	0.109	0.008	6.24647994687264e-07
Dyrk1a	5.87667939629314e-34	2.37348	0.389	0.051	1.10299395589026e-29
Pde3a	1.09639669971675e-30	2.37193	0.338	0.039	2.05782696569836e-26
Pias1	1.43703520062239e-33	2.36978	0.372	0.045	2.69717136804817e-29
Smad3	6.731629936345e-31	2.36908	0.362	0.051	1.26345962275259e-26
Cep63	6.63580747277119e-13	2.36878	0.138	0.014	1.24547470456443e-08
Slit2	1.01247992558368e-16	2.36815	0.243	0.051	1.90032357232801e-12
Bcl2	1.12079022932401e-27	2.36334	0.34	0.051	2.10361118141823e-23
Mlxip	4.39078203899353e-23	2.36332	0.251	0.026	8.24105880898695e-19
Kdm2a	2.39499514124668e-40	2.35897	0.447	0.055	4.4951663806059e-36
Dhx16	7.6074704523765e-12	2.3545	0.119	0.01	1.42784612920655e-07
1110051M20Rik	1.18341985811431e-23	2.35338	0.279	0.037	2.22116073169475e-19
Samhd1	1.64254614198816e-24	2.3519	0.285	0.037	3.08289485389757e-20
Ap1g1	5.57963650624188e-28	2.35031	0.285	0.024	1.04724197585654e-23
Dgkh	3.16390723960676e-16	2.34968	0.194	0.026	5.93833749801794e-12
Dnm3os	1.66134894206188e-12	2.34901	0.13	0.012	3.11818582935594e-08
Galnt7	1.95931650065622e-12	2.34737	0.134	0.014	3.67744114008165e-08
Sptlc2	2.49574819728116e-16	2.34531	0.172	0.016	4.68426979147701e-12
Dennd1b	4.23118723765592e-13	2.34517	0.13	0.01	7.94151532635639e-09
Dpysl3	5.8128989284095e-18	2.34065	0.204	0.024	1.09102299987318e-13
Znrf3	4.32282990285382e-19	2.34013	0.223	0.029	8.11351944466634e-15
Arhgap23	8.81906285563015e-19	2.33553	0.198	0.018	1.65524990737322e-14
Arrb1	3.10642368117605e-20	2.33448	0.219	0.022	5.83044660719933e-16
Nipa1	9.42524498064223e-10	2.33022	0.096	0.008	1.76902423041674e-05
Ranbp9	1.08941032741978e-34	2.32945	0.366	0.037	2.04471424353418e-30
Zfp280d	1.30170461697191e-34	2.32768	0.391	0.049	2.44316939559459e-30
Samd4	1.59006098440931e-47	2.32761	0.585	0.114	2.98438546163784e-43
Csnk1g1	6.56355844382818e-20	2.32556	0.234	0.031	1.23191428432211e-15
Plxna2	3.98859627881995e-13	2.3242	0.153	0.02	7.48619635571716e-09
Nup160	2.94868824044323e-12	2.32206	0.128	0.012	5.53439295848791e-08
Frs2	5.1325941965183e-31	2.321	0.347	0.041	9.6333660474452e-27
Tsga10	6.24433046844422e-12	2.32012	0.138	0.018	1.17199838562229e-07
Utp6	3.86179894467427e-15	2.31883	0.157	0.014	7.24821043925914e-11
Insr	1.794628463839e-33	2.31857	0.372	0.045	3.36833816377941e-29
Nhlrc2	5.91505912227069e-18	2.31767	0.2	0.022	1.11019744665899e-13
Igf1r	1.73250259098493e-66	2.31717	0.757	0.153	3.25173411301962e-62
Sacs	8.97319153995383e-12	2.31672	0.123	0.012	1.68417832013393e-07
Mtmr3	3.53606196878224e-39	2.31424	0.432	0.053	6.63683470920738e-35
Ror2	3.75677706537946e-23	2.31393	0.251	0.026	7.05109487401071e-19
Pim3	8.42289056278791e-15	2.31155	0.164	0.018	1.58089232972966e-10
Mrvi1	7.20106915799429e-10	2.31114	0.111	0.014	1.35156867026395e-05
Dennd4c	6.11252733731206e-30	2.31063	0.315	0.031	1.1472602559401e-25
Trim33	4.18285326407272e-23	2.30951	0.262	0.031	7.85079729133808e-19
Hat1	4.84677407682188e-12	2.30648	0.126	0.012	9.09691026478698e-08
Zfp592	1.66045973744128e-17	2.30459	0.187	0.018	3.11651688120353e-13
Kat6a	6.07105947174664e-37	2.30363	0.4	0.045	1.13947715225213e-32
Zfp462	6.18889360429562e-24	2.30304	0.268	0.031	1.16159344059025e-19
Nsd2	8.59723060725362e-14	2.3024	0.155	0.018	1.61361421267543e-09
Ap3b1	3.06649481948786e-29	2.29781	0.328	0.039	5.75550412669677e-25
Fnbp1	1.70399615288088e-22	2.29723	0.262	0.033	3.19823037934212e-18
Jmjd1c	1.5693485507472e-43	2.29649	0.481	0.061	2.94551029489742e-39
Tbck	9.64067450110543e-18	2.29581	0.194	0.02	1.80945819711248e-13
Ascc3	6.2998191228584e-30	2.2956	0.347	0.045	1.18241305116929e-25
Ubash3b	7.9036437870004e-18	2.29458	0.221	0.033	1.4834349023821e-13
Mms19	6.12285793088394e-12	2.29096	0.134	0.016	1.14919920504761e-07
Ubr5	8.19936415685186e-54	2.29065	0.609	0.092	1.53893865859952e-49
Xrn1	4.39397190901629e-38	2.29064	0.434	0.059	8.24704587603268e-34
Dhx40	5.13047351519735e-16	2.29024	0.174	0.018	9.6293857406739e-12
Wdr35	5.39677458626192e-11	2.28804	0.121	0.014	1.0129206220955e-06
Patl1	3.84046666072402e-10	2.28696	0.104	0.01	7.2081718755129e-06
Adgrl3	7.93361084419484e-50	2.28549	0.619	0.13	1.48905941934693e-45
Neo1	2.13357016755674e-45	2.28291	0.502	0.065	4.00449784748724e-41
Tex15	2.58426203595864e-23	2.2813	0.253	0.026	4.85040141529076e-19
Elp3	1.71369098365097e-09	2.28059	0.094	0.008	3.2164266072145e-05
Mylip	5.21153679116032e-11	2.27864	0.126	0.016	9.7815334033288e-07
Rmdn1	5.76211109217306e-15	2.27714	0.174	0.022	1.08149063088996e-10
Rock2	1.38573129444757e-50	2.27708	0.572	0.088	2.60087906654864e-46
Zfp395	4.26946984187209e-26	2.27664	0.285	0.031	8.01336794620973e-22
Sestd1	1.99934360460039e-25	2.27631	0.285	0.033	3.75256801147448e-21
Acaca	3.82604532277515e-19	2.27626	0.215	0.024	7.18110446631668e-15
Ift172	4.46238764148423e-11	2.27597	0.102	0.006	8.37545536430175e-07
Pi4ka	5.53595369184497e-23	2.27595	0.255	0.029	1.03904314842238e-18
Plekhm3	2.73009858862923e-14	2.27376	0.16	0.018	5.1241220409982e-10
Ggt7	5.08997361788395e-09	2.2696	0.089	0.008	9.55337148340638e-05
Copg2	7.89060987611497e-21	2.26948	0.209	0.016	1.48098856764802e-16
St5	1.09110710425109e-53	2.26929	0.587	0.084	2.04789892396886e-49
Enpp5	1.12000708306165e-11	2.26839	0.132	0.016	2.10214129419842e-07
Akap6	1.24099609566286e-14	2.26716	0.162	0.018	2.32922557194961e-10
Zzef1	2.30954465369187e-20	2.26668	0.226	0.024	4.33478436051427e-16
Rhobtb1	4.46553606023465e-14	2.26373	0.153	0.016	8.38136463145441e-10
Sos1	2.06846448178227e-18	2.26286	0.204	0.022	3.88230098585714e-14
Mccc1	2.99476195809749e-09	2.26227	0.091	0.008	5.62086871915319e-05
Ankfy1	6.83976328741893e-19	2.26162	0.221	0.029	1.28375517141566e-14
Atp7a	1.58287074508284e-14	2.26139	0.17	0.022	2.97089010144599e-10
Mlh3	6.67572590820186e-10	2.26102	0.102	0.01	1.25296699571041e-05
Ern1	3.07125561950111e-13	2.26092	0.136	0.012	5.76443967224164e-09
Nav1	3.80923636343776e-30	2.26081	0.343	0.043	7.14955573053632e-26
Dzip3	1.9549173151844e-16	2.25642	0.183	0.02	3.6691843088696e-12
Znrf2	3.80696636361311e-09	2.25601	0.1	0.012	7.14529516786544e-05
Dgkd	2.05903852850197e-17	2.25537	0.196	0.022	3.86460941414535e-13
Farsb	1.23039794324208e-13	2.25425	0.149	0.016	2.30933389967105e-09
Rif1	6.01772687683911e-28	2.25334	0.315	0.037	1.12946715751393e-23
Arhgap21	1.21648915874768e-23	2.25146	0.274	0.035	2.28322850205352e-19
St6gal1	1.19838763512679e-38	2.25032	0.436	0.057	2.24925375236946e-34
Trappc10	2.46566035106901e-13	2.24986	0.151	0.018	4.62779791292143e-09
Cdk13	8.69726127360278e-35	2.24728	0.377	0.041	1.63238896844251e-30
Lpp	6.34609617574795e-85	2.24608	0.906	0.283	1.19109879122613e-80
Lrrc49	1.39531721506538e-13	2.2442	0.149	0.016	2.61887088095621e-09
Tcf20	3.11039062450211e-20	2.24399	0.215	0.02	5.837892163128e-16
Kif13b	3.7465549362489e-23	2.24117	0.238	0.02	7.03190895984556e-19
Zdhhc17	4.8592333364957e-21	2.23906	0.24	0.029	9.12029504926878e-17
Cul2	2.38502048251958e-14	2.23421	0.155	0.016	4.47644494364101e-10
Zfp346	1.18472543061334e-09	2.23231	0.1	0.01	2.22361116071817e-05
Wdr11	7.52540494597876e-13	2.23155	0.143	0.016	1.41244325431075e-08
Pitpnc1	2.77127293193032e-13	2.22723	0.164	0.024	5.20140216594002e-09
Bicc1	2.46750543531153e-58	2.22633	0.691	0.134	4.63126095153622e-54
Pitpnm2	2.73926622841338e-22	2.22618	0.251	0.029	5.14132878410908e-18
Pde7a	1.84516188766967e-17	2.22565	0.187	0.018	3.4631843469672e-13
Rlf	3.36153607397454e-22	2.22536	0.24	0.024	6.30926705724281e-18
Htt	6.57142876917158e-18	2.22328	0.196	0.02	1.23339146568581e-13
Tmem175	1.04177309376283e-14	2.22271	0.164	0.018	1.95530391968346e-10
Wdr48	2.13465241472479e-14	2.22202	0.151	0.014	4.00652911719695e-10
Znfx1	3.10675186884058e-13	2.2204	0.136	0.012	5.83106258262689e-09
Ctdspl	1.70271683302813e-22	2.22038	0.277	0.041	3.1958292239105e-18
Tlk2	2.89567554461041e-27	2.22035	0.304	0.035	5.43489342967928e-23
Zfyve26	7.96162916585712e-13	2.22021	0.128	0.01	1.49431817813972e-08
Slc4a7	8.59517803658366e-16	2.21993	0.172	0.018	1.61322896568639e-11
Dip2a	1.59015454211518e-25	2.21987	0.291	0.035	2.98456106009598e-21
Lin52	5.31944568007842e-11	2.21981	0.121	0.014	9.98406759693918e-07
Hivep1	2.68807913047689e-29	2.21973	0.334	0.041	5.04525571999207e-25
Pcdh7	8.97519913901474e-33	2.21766	0.498	0.134	1.68455512640168e-28
Znhit6	1.42998757075632e-09	2.2171	0.109	0.014	2.68394367155254e-05
Asap1	1.28879892569001e-42	2.21644	0.519	0.088	2.41894670362758e-38
Trim25	4.9954232756603e-13	2.21492	0.134	0.012	9.37590994608682e-09
Fto	7.79440148565713e-53	2.21314	0.609	0.098	1.46293121484299e-48
C77080	4.65627715082717e-10	2.21201	0.113	0.014	8.73936658438751e-06
Zfyve9	3.73469695525193e-29	2.21194	0.323	0.037	7.00965271531234e-25
Ets2	2.77456490239527e-33	2.21182	0.368	0.043	5.20758086530569e-29
Zc3h6	3.4731430563736e-15	2.21091	0.177	0.022	6.51874220250761e-11
Cul3	1.71710591159806e-40	2.21039	0.453	0.057	3.22283608547841e-36
Tmem87a	1.17863631831522e-21	2.20968	0.226	0.02	2.21218250584583e-17
Irs2	4.17538326039531e-27	2.20849	0.309	0.037	7.83677684143595e-23
Mfn1	2.21538020208601e-15	2.20633	0.179	0.022	4.15804710129524e-11
Ncoa6	5.26982194378358e-20	2.206	0.232	0.029	9.8909288062874e-16
Spindoc	1.99591570750499e-12	2.20566	0.134	0.014	3.74613419141611e-08
Lemd3	4.07581308769128e-14	2.20366	0.153	0.016	7.64989358428776e-10
Invs	8.80141283924967e-14	2.20304	0.168	0.024	1.65193717579877e-09
Palld	1.04572318459332e-65	2.20194	0.819	0.248	1.9627178451632e-61
Rnf38	1.41059915301263e-19	2.20078	0.228	0.029	2.64755355028941e-15
Prim2	8.41070823646323e-11	2.19976	0.115	0.012	1.57860582890178e-06
Kdm4a	1.52624501971931e-10	2.19895	0.113	0.012	2.86460927751118e-06
Galm	1.20300369759496e-11	2.198	0.132	0.016	2.25791764001599e-07
Chrm2	3.65373893696494e-19	2.19469	0.251	0.043	6.85770261078949e-15
Nr4a1	1.01364336999043e-39	2.19349	0.526	0.11	1.90250724113504e-35
Cdc40	1.25927625164774e-27	2.19343	0.319	0.041	2.36353559671764e-23
Phykpl	1.07914268375441e-12	2.19311	0.136	0.014	2.02544290313866e-08
Jarid2	5.5077219887894e-34	2.18724	0.404	0.057	1.03374434007588e-29
Zfp90	1.70069149497938e-09	2.18497	0.094	0.008	3.19202786692679e-05
Zbtb20	1.27074345162513e-121	2.18461	0.996	0.57	2.38505838435521e-117
Synj2	3.90593396335192e-19	2.18038	0.211	0.022	7.33104745581522e-15
Atp13a1	5.30028872779676e-11	2.17903	0.121	0.014	9.94811191320174e-07
Plcb4	3.45040661903682e-30	2.17519	0.336	0.039	6.47606818327022e-26
Mgst1	9.37200624157558e-49	2.1742	0.572	0.092	1.75903185148132e-44
Gab3	2.54183188693718e-10	2.1711	0.111	0.012	4.7707642685924e-06
Tgfbr2	4.23682130310549e-35	2.171	0.432	0.067	7.9520899037987e-31
Smurf2	6.19685806287252e-32	2.1703	0.383	0.055	1.16308828982054e-27
Chka	2.33505340633804e-09	2.16557	0.102	0.012	4.38266173835588e-05
Lpcat1	3.65754681574067e-11	2.16189	0.128	0.016	6.86484961846367e-07
Tsen2	1.36536655695123e-09	2.16067	0.104	0.012	2.56265649074176e-05
Mef2a	2.49624506643037e-83	2.1604	0.909	0.261	4.68520236518316e-79
Rreb1	8.28315898461495e-16	2.15995	0.177	0.02	1.55466610982238e-11
Map4k3	9.42166184624904e-46	2.15976	0.551	0.09	1.76835171192248e-41
Dym	6.12513217603776e-15	2.15609	0.174	0.022	1.14962605812053e-10
AI314180	2.73665498805216e-29	2.1558	0.36	0.053	5.1364277470751e-25
Gpatch8	2.03532200537657e-46	2.15522	0.551	0.086	3.82009587189128e-42
Setd5	8.7378073599059e-52	2.15502	0.611	0.104	1.63999906338074e-47
Ep400	5.34709637196742e-28	2.15464	0.311	0.035	1.00359651805456e-23
Slc25a12	3.66113852144648e-19	2.15373	0.211	0.022	6.8715908909029e-15
Ranbp10	3.61894090214931e-11	2.15298	0.128	0.016	6.79239017924405e-07
Ttc7b	1.94327696869596e-11	2.15218	0.126	0.014	3.64733654254546e-07
Zfp280c	7.1534730409622e-12	2.15167	0.119	0.01	1.3426353550582e-07
Lclat1	1.27990213947042e-10	2.15022	0.109	0.01	2.40224832557204e-06
Mettl15	1.06367847617226e-15	2.15019	0.181	0.022	1.99641813192771e-11
Tap2	1.49210019554632e-12	2.14944	0.145	0.018	2.80052285702089e-08
Nfatc3	1.00202485889223e-18	2.14887	0.202	0.02	1.88070045765483e-14
Nsd1	1.46449068966374e-46	2.14882	0.557	0.09	2.74870257542988e-42
Hhip	5.15122840747104e-91	2.14713	0.985	0.513	9.66834059798239e-87
E130102H24Rik	2.05541048217579e-23	2.1445	0.287	0.041	3.85779993399575e-19
Slc16a2	2.72771510661968e-28	2.1433	0.33	0.043	5.11964848361449e-24
Hgsnat	4.77601633834941e-16	2.14062	0.174	0.018	8.964105065448e-12
Leo1	1.49171460366736e-13	2.13845	0.153	0.018	2.79979913962326e-09
Zfp976	1.21579821834129e-09	2.13724	0.1	0.01	2.28193167600477e-05
Cpped1	1.2407996298709e-09	2.1363	0.109	0.014	2.32885682530469e-05
Mief1	8.05788111720809e-10	2.13537	0.106	0.012	1.51238370688879e-05
Stat1	1.43751033298621e-09	2.13415	0.109	0.014	2.69806314398182e-05
Ttc28	2.44883330816315e-53	2.13378	0.651	0.124	4.59621523609142e-49
Ivd	7.45442646664035e-16	2.1322	0.187	0.024	1.39912130352373e-11
Epm2a	3.46245824628806e-09	2.13179	0.096	0.01	6.49868788245806e-05
Slc25a24	5.55473670864736e-11	2.13078	0.121	0.014	1.04256853284602e-06
Tbc1d12	1.63516075123021e-21	2.128	0.253	0.033	3.06903321398398e-17
Evc2	2.0865118410499e-12	2.12143	0.134	0.014	3.91617407446655e-08
Ubr1	2.42220902455311e-27	2.11924	0.309	0.037	4.54624411818374e-23
Celf2	3.19328543820412e-107	2.11802	0.985	0.599	5.9934774389653e-103
Ghr	1.19287380365135e-89	2.11755	0.96	0.477	2.23890484207321e-85
Robo1	1.05507682618738e-39	2.11584	0.54	0.114	1.98027369507109e-35
Rin2	1.71179730559015e-33	2.11574	0.438	0.077	3.21287236286216e-29
Bcl2l11	1.47941251748341e-19	2.11448	0.232	0.031	2.77670935406461e-15
Lpl	3.31434948298628e-38	2.11365	0.483	0.084	6.22070254461694e-34
Adamts1	5.50335129816559e-58	2.11195	0.706	0.155	1.0329240051527e-53
Fbxw7	7.03621325036282e-27	2.11145	0.311	0.039	1.3206268649606e-22
Tom1l2	3.01422704298183e-36	2.11005	0.357	0.029	5.65740273697259e-32
Nt5c2	5.42555389326114e-21	2.10751	0.249	0.033	1.01832221022618e-16
Fam210a	1.39508990751553e-09	2.1067	0.104	0.012	2.6184442474159e-05
Arhgef12	2.19855647187346e-64	2.1064	0.768	0.161	4.1264706420593e-60
Ptprg	2.94621605969627e-30	2.10555	0.364	0.051	5.52975292244394e-26
Ctnnbl1	1.00773138399895e-20	2.10547	0.247	0.033	1.89141103462764e-16
Zhx2	9.95273919983722e-22	2.10494	0.251	0.031	1.86802962041745e-17
Nxn	6.15220642007782e-33	2.10356	0.394	0.057	1.15470762298441e-28
Ptprd	1.03679964850497e-32	2.10209	0.445	0.088	1.94596926027897e-28
Spire1	5.24732574064017e-18	2.10132	0.219	0.031	9.84870568260753e-14
Kidins220	5.31414582026659e-35	2.09915	0.377	0.041	9.97412029005836e-31
Stard9	3.10529841786551e-27	2.0984	0.33	0.047	5.82833460049178e-23
4930402H24Rik	3.02750181527195e-36	2.09837	0.438	0.065	5.68231815708393e-32
Cyp2j9	9.08616852851957e-11	2.09782	0.115	0.012	1.70538297111784e-06
Nck2	5.46402448907163e-15	2.09755	0.166	0.018	1.02554275635385e-10
Vezt	3.63176502290168e-11	2.09654	0.128	0.016	6.81645977148415e-07
Cask	2.11217591146387e-35	2.09374	0.443	0.071	3.96434296822654e-31
Jph2	3.63137356691097e-09	2.09338	0.096	0.01	6.8157250477352e-05
Chil3	1.91859383808524e-12	2.0907	0.119	0.008	3.60100877470218e-08
Ank2	7.13663548753429e-40	2.0899	0.521	0.1	1.33947511465531e-35
Ext1	1.43662696442105e-44	2.08866	0.6	0.134	2.69640514952186e-40
Tbc1d19	1.31235083656546e-12	2.08773	0.145	0.018	2.46315128514972e-08
Prex2	7.14793273019527e-37	2.08766	0.468	0.079	1.34159549413035e-32
Jade2	3.61681575996698e-12	2.08575	0.132	0.014	6.78840149988203e-08
Ift88	3.64469405800944e-09	2.08444	0.096	0.01	6.84072627747792e-05
Rbm6	3.55756153732112e-37	2.08187	0.43	0.057	6.67718724939801e-33
Trio	7.40509357371196e-43	2.08124	0.498	0.071	1.38986201285e-38
Zfp975	8.61083926132321e-12	2.08021	0.123	0.012	1.61616842095775e-07
Zfp148	1.48482765732611e-35	2.0797	0.423	0.061	2.78687303003538e-31
Klhl2	3.72236903338084e-12	2.0792	0.136	0.016	6.98651443875249e-08
Hspa1b	2.5924703526752e-14	2.07854	0.264	0.075	4.86580760493609e-10
Eftud2	3.20153989083801e-14	2.07755	0.164	0.02	6.00897022111387e-10
Wwp2	1.93622545406161e-11	2.07684	0.126	0.014	3.63410155472823e-07
Ift80	1.53007532377884e-13	2.07628	0.153	0.018	2.8717983752005e-09
Osmr	4.90182069194596e-12	2.07578	0.126	0.012	9.20022725671337e-08
Plcb3	2.86230374509777e-10	2.07229	0.115	0.014	5.37225789917401e-06
Gak	4.13512331617263e-17	2.06947	0.198	0.024	7.7612129521244e-13
Map2k5	1.75266045418843e-20	2.06643	0.236	0.029	3.28956840646627e-16
Xpo7	3.41141742463393e-23	2.06458	0.277	0.037	6.40288936429543e-19
Faf1	1.43763994800141e-23	2.06401	0.283	0.039	2.69830641840385e-19
Stxbp4	1.34750063941196e-14	2.06358	0.157	0.016	2.5291239501123e-10
Smc1a	4.94450170538448e-40	2.06103	0.494	0.079	9.28033525083613e-36
Msrb3	1.02261900188928e-33	2.06021	0.406	0.059	1.91935360464598e-29
Rock1	1.38995063560907e-46	2.05923	0.6	0.116	2.60879834797466e-42
Slc4a4	3.62520368170466e-11	2.05901	0.132	0.018	6.80414479019147e-07
Smad7	3.24098676512065e-34	2.05832	0.443	0.077	6.08300805945496e-30
Arl4c	4.87167961061347e-11	2.05824	0.117	0.012	9.14365546116043e-07
Fbxo42	8.35217346097581e-15	2.05721	0.16	0.016	1.56761943689055e-10
Nup133	9.42073499526787e-12	2.05273	0.123	0.012	1.76817775126183e-07
Peak1	2.74475779731028e-43	2.05273	0.543	0.094	5.15163590977166e-39
Avl9	4.92836878736897e-14	2.05252	0.153	0.016	9.25005537701282e-10
Pdlim5	1.94027705989937e-21	2.05159	0.289	0.051	3.64170601372513e-17
Ypel2	4.70597092104945e-10	2.04788	0.113	0.014	8.83263682171772e-06
Virma	1.2785590974525e-21	2.04755	0.255	0.033	2.3997275700086e-17
Prpf8	2.12416498783969e-28	2.04427	0.336	0.045	3.98684526567632e-24
Eps15l1	3.07720899900674e-17	2.04375	0.204	0.026	5.77561357023576e-13
Efl1	1.35599455608136e-12	2.042	0.14	0.016	2.54506618230911e-08
Ppp2r3a	1.81744933641007e-38	2.04178	0.46	0.067	3.41117065950805e-34
Tbl1x	9.31085783709042e-34	2.04078	0.419	0.065	1.7475549074435e-29
Arhgap10	8.86468883517547e-34	2.04051	0.396	0.053	1.66381344747408e-29
Klhl13	2.81321419975952e-25	2.03902	0.27	0.026	5.28012173152864e-21
Prkca	7.75871443083063e-28	2.03734	0.368	0.065	1.4562331115226e-23
Il1rap	4.21804136987543e-36	2.03718	0.443	0.067	7.9168418471192e-32
Cdc42bpa	2.37276577392313e-39	2.03552	0.474	0.071	4.45344408107632e-35
Gstm1	8.7174666925193e-63	2.03531	0.76	0.155	1.63618132351895e-58
Ppp1r12b	3.02590659947326e-44	2.0353	0.553	0.098	5.67932409655137e-40
Fmo2	7.34680757491535e-68	2.035	0.883	0.303	1.37892231373586e-63
Cnot2	4.03773902694969e-28	2.03353	0.334	0.045	7.57843237968188e-24
Fgd6	1.99014667092562e-10	2.03237	0.126	0.018	3.73530628666029e-06
Frmd6	4.71619018130911e-25	2.03225	0.306	0.043	8.85181735129906e-21
P2rx7	2.7479491088539e-13	2.03147	0.151	0.018	5.15762568240789e-09
Mpdz	2.40220079934886e-34	2.03023	0.411	0.059	4.50869068029788e-30
Mark1	5.0076326430649e-38	2.03016	0.474	0.077	9.39882570776852e-34
Kmt2c	7.58238799283353e-47	2.02867	0.568	0.094	1.42313840237492e-42
Cdk19	3.2853241032218e-18	2.02827	0.217	0.029	6.166224809337e-14
Nsmaf	1.53262853037789e-17	2.02791	0.202	0.024	2.87659048866626e-13
Pou6f1	8.53155827486351e-14	2.02611	0.151	0.016	1.60128817260913e-09
Slc39a9	1.1094662900287e-10	2.02513	0.132	0.02	2.08235727975487e-06
Skiv2l2	1.02926850740167e-20	2.0246	0.219	0.02	1.9318340615422e-16
Sh3rf1	7.28134977232933e-21	2.02313	0.255	0.037	1.36663653876849e-16
Hmbox1	3.52240459620266e-22	2.02282	0.26	0.033	6.61120118661278e-18
St7l	4.83760823446739e-13	2.02108	0.157	0.022	9.07970689527185e-09
Smad6	4.2606870474666e-24	2.01881	0.294	0.041	7.99688351939007e-20
Ngly1	6.1369225666142e-18	2.01852	0.196	0.02	1.15183899652782e-13
Fnbp4	3.42975475010548e-21	2.01769	0.24	0.029	6.43730669047297e-17
Tbc1d9b	1.1539808848703e-14	2.01576	0.177	0.024	2.16590672281307e-10
Strn3	2.8030308951479e-45	2.01534	0.585	0.11	5.2610086871031e-41
Cdc27	1.35740904059994e-14	2.01402	0.181	0.026	2.54772102830203e-10
Clock	1.19468266727555e-38	2.01265	0.481	0.077	2.24229989820948e-34
Mon2	1.6653669433279e-30	2.01078	0.345	0.041	3.12572721593214e-26
Sipa1l1	1.07239109265303e-27	2.01077	0.345	0.051	2.01277084180048e-23
Zmat1	2.99476195809749e-09	2.00976	0.091	0.008	5.62086871915319e-05
Sesn1	1.59485064687944e-26	2.00847	0.379	0.075	2.99337517912802e-22
Snd1	2.46826428141821e-27	2.00835	0.345	0.053	4.63268522979385e-23
Slc39a10	1.56167016536709e-12	2.00744	0.149	0.02	2.93109873337749e-08
Acap2	3.57883395010184e-41	2.00651	0.532	0.096	6.71711344094615e-37
Iars2	1.5601945271371e-17	2.00303	0.206	0.026	2.92832910798363e-13
Foxo1	3.45706071406357e-24	2.00206	0.306	0.047	6.48855725422591e-20
Anks1	7.15294425920327e-25	2.00173	0.281	0.033	1.34253610800986e-20
Hmgxb3	5.01366951100035e-09	2.0016	0.089	0.008	9.41015630519656e-05
Cpeb4	3.53066349030443e-17	2.00138	0.213	0.031	6.62670230495239e-13
Apoe	6.39750563887719e-74	2.00053	0.943	0.566	1.20074783336086e-69
Tbc1d22a	2.47229071285814e-09	2.00053	0.102	0.012	4.64024243896343e-05
Swap70	3.58358788151051e-20	2.00039	0.264	0.043	6.72603609480707e-16
Rab11fip3	1.23355771978442e-12	2.0001	0.136	0.014	2.31526448426338e-08
Dbt	1.61581616187039e-09	1.99803	0.113	0.016	3.03272535421453e-05
Pknox1	1.91620310963015e-13	1.9963	0.166	0.024	3.59652161646483e-09
Uqcc1	6.19481534998373e-11	1.99579	0.126	0.016	1.16270489303845e-06
Mllt1	3.02959414277549e-10	1.99573	0.115	0.014	5.68624524657532e-06
Trip11	1.73062691661047e-25	1.99505	0.321	0.049	3.24821365978619e-21
Tdrd3	5.45280800883978e-17	1.99409	0.223	0.037	1.02343753517914e-12
Tbl1xr1	1.14202223416837e-36	1.99356	0.434	0.061	2.14346153131061e-32
Ppard	4.59391786461824e-09	1.99237	0.109	0.016	8.62232444010198e-05
Nfat5	4.42412712544796e-42	1.99216	0.57	0.118	8.30364420175327e-38
Rrm2b	1.6897600667144e-13	1.99103	0.162	0.022	3.17151066921626e-09
Mamld1	3.7112496132818e-12	1.99061	0.132	0.014	6.96564439916862e-08
Cpq	3.89624193062088e-46	1.9906	0.604	0.122	7.31285647958234e-42
1700025G04Rik	3.7914430504837e-34	1.99011	0.449	0.079	7.11615946145286e-30
Mkln1	4.37687090099605e-40	1.98911	0.5	0.081	8.21494899407949e-36
Lrp12	5.73785290892258e-11	1.98885	0.121	0.014	1.07693761247568e-06
Golga1	3.79013228518811e-13	1.98798	0.16	0.022	7.11369928606956e-09
Kctd18	2.35179342240402e-09	1.98731	0.102	0.012	4.41408107451011e-05
Daam1	9.40878318967828e-49	1.98705	0.611	0.112	1.76593451687072e-44
Rassf3	5.00844092255449e-16	1.98578	0.194	0.026	9.40034276754253e-12
Atg16l2	3.25171517670077e-10	1.98551	0.119	0.016	6.10314421514968e-06
Sbf2	4.29603462340712e-44	1.98548	0.574	0.108	8.06322738467283e-40
Pir	1.22505944211743e-14	1.9831	0.194	0.033	2.2993140669102e-10
Nav2	6.59919002614579e-27	1.98258	0.328	0.047	1.2386019760073e-22
Larp1	3.47481476418486e-23	1.98251	0.304	0.049	6.52187983089857e-19
Exoc1	2.65741233613177e-09	1.98211	0.106	0.014	4.98769721368573e-05
Hectd2	1.8401747098854e-13	1.98153	0.157	0.02	3.45382391298391e-09
Etnk1	9.66547984990816e-16	1.9802	0.2	0.031	1.81411391302926e-11
Agps	1.85448291632166e-20	1.97879	0.24	0.031	3.48067898564412e-16
Rbms3	9.4302422099131e-94	1.97762	0.979	0.509	1.76996216037859e-89
Iqsec2	2.52545107999768e-15	1.97698	0.183	0.024	4.74001913204765e-11
Pde4dip	1.14741939107282e-10	1.97656	0.123	0.016	2.15359145510457e-06
Prkdc	2.85985032940616e-11	1.97607	0.119	0.012	5.36765308326242e-07
Clasp1	2.90065754036208e-16	1.97569	0.196	0.026	5.44424413750559e-12
Cep250	1.17817008982197e-13	1.97556	0.145	0.014	2.21130744158685e-09
Pacsin2	2.64359213707554e-16	1.97392	0.191	0.024	4.96175808207708e-12
4932438A13Rik	1.43944952413553e-31	1.97294	0.387	0.057	2.70170281184998e-27
Gabpb2	5.34190310133195e-19	1.97255	0.26	0.047	1.00262179308899e-14
Pappa	2.97919817539345e-17	1.97227	0.221	0.035	5.59165705539596e-13
Rab3gap1	2.17494123158885e-20	1.97126	0.249	0.035	4.0821471975691e-16
Pcnx	1.1617825002344e-20	1.97113	0.264	0.041	2.18054957468994e-16
Golph3l	2.59303686663085e-13	1.97101	0.147	0.016	4.86687089497945e-09
Zfp710	3.48076779536543e-11	1.96901	0.128	0.016	6.53305307512139e-07
Kansl1l	7.52033393729896e-25	1.96782	0.304	0.043	1.41149147669164e-20
D10Wsu102e	2.12575565035998e-11	1.96689	0.13	0.016	3.98983078016065e-07
Parp12	1.12358858174537e-10	1.96633	0.123	0.016	2.10886340907789e-06
Usp54	3.90667689676324e-15	1.96605	0.157	0.014	7.33244186753492e-11
Klhl12	1.19101878567491e-11	1.96234	0.136	0.018	2.23542315883324e-07
Ntn4	9.00227138177297e-60	1.9587	0.806	0.234	1.68963631564497e-55
Rngtt	4.13348365850756e-17	1.95857	0.194	0.022	7.75813547865284e-13
Fut10	4.04412231486922e-09	1.95857	0.1	0.012	7.59041317277804e-05
Zdhhc14	2.74632342107534e-12	1.95744	0.143	0.018	5.1545744290163e-08
Ep300	1.1288205457431e-25	1.95533	0.3	0.039	2.11868328230523e-21
Terf1	3.17892223724571e-17	1.95308	0.204	0.026	5.96651914708648e-13
Wnk1	1.40801200451896e-49	1.95287	0.664	0.145	2.64269773128163e-45
Cbwd1	1.6484089531486e-12	1.95146	0.145	0.018	3.0938987641646e-08
Ralgds	5.84212197705998e-11	1.94944	0.121	0.014	1.09650787387439e-06
Atp11b	9.69350861454327e-21	1.94803	0.262	0.039	1.81937463186363e-16
St7	2.23984721545642e-18	1.94686	0.232	0.035	4.20396923869015e-14
Dock11	2.21661945775335e-14	1.94515	0.17	0.022	4.16037306025727e-10
Rpa1	7.50602417495119e-14	1.94188	0.17	0.024	1.40880567739659e-09
Ckap5	1.00871743832349e-20	1.93878	0.264	0.041	1.89326175998936e-16
Hectd4	4.69191544682036e-21	1.93846	0.236	0.026	8.80625610213714e-17
Nol11	1.44400172287398e-14	1.93813	0.162	0.018	2.71024683366217e-10
Plscr4	4.95141034860876e-29	1.93786	0.372	0.059	9.29330208330378e-25
Abcb7	6.20251994150112e-14	1.93722	0.162	0.02	1.16415096782035e-09
Tmem245	3.88421427230754e-20	1.93695	0.243	0.033	7.29028176769402e-16
Acsl4	7.73144267974778e-12	1.93694	0.134	0.016	1.45111447656186e-07
Emc1	1.15124083807223e-10	1.93617	0.132	0.02	2.16076392897778e-06
Atad2	2.09890147465731e-09	1.93557	0.098	0.01	3.93942817778431e-05
Ppp1r9a	4.0841362647309e-29	1.93549	0.419	0.086	7.66551535527342e-25
Pag1	1.08386059812048e-19	1.93438	0.26	0.043	2.03429795661232e-15
Map4k4	3.30544037791955e-50	1.9341	0.657	0.136	6.20398104531721e-46
Hnrnpll	5.04778003806949e-28	1.93266	0.364	0.059	9.47417835345262e-24
Arfgef1	3.06397325227389e-26	1.9323	0.328	0.049	5.75077139719286e-22
Rap1gds1	4.69461642871386e-17	1.93201	0.228	0.039	8.81132557505304e-13
Fbxw11	2.62510166312625e-23	1.93159	0.287	0.041	4.92705331152165e-19
Gpsm1	8.57509400252279e-15	1.92996	0.16	0.016	1.6094593933335e-10
Atp11a	4.69170281469083e-19	1.92939	0.234	0.033	8.80585701289322e-15
Stx17	3.30362529527005e-10	1.92926	0.123	0.018	6.20057431669235e-06
Nfkb1	9.12180173565146e-33	1.9291	0.428	0.071	1.71207096776442e-28
Cenpc1	1.2691749683188e-11	1.9251	0.132	0.016	2.38211449803756e-07
Ubxn7	1.06613276148848e-17	1.92397	0.221	0.033	2.00102458003772e-13
Sap130	9.3478960650124e-14	1.92379	0.155	0.018	1.75450661244218e-09
Tmtc1	8.4391372246329e-46	1.92291	0.621	0.132	1.58394166569135e-41
Secisbp2	2.00375011219765e-10	1.92277	0.126	0.018	3.76083858558377e-06
Arhgap12	1.37161599215881e-23	1.92253	0.285	0.039	2.57438605568288e-19
Vsig10	1.31366136973754e-11	1.92214	0.136	0.018	2.46561102486038e-07
Tbx5	2.79294577904173e-38	1.92172	0.483	0.081	5.24207993268342e-34
Trp53bp1	1.1847703265647e-10	1.91889	0.128	0.018	2.22369542592929e-06
Gpx3	4.78696161824172e-36	1.91875	0.509	0.11	8.98464826127788e-32
Setdb1	8.38313351064462e-13	1.91871	0.147	0.018	1.57343032861289e-08
Phlpp2	2.71418095776377e-10	1.91768	0.111	0.012	5.09424623962682e-06
Supt16	2.64615808695122e-31	1.9162	0.391	0.059	4.96657411339875e-27
Slc23a2	5.16411478570492e-15	1.91533	0.185	0.026	9.69252704128957e-11
C2cd3	4.3236539406647e-09	1.91394	0.109	0.016	8.11506608123357e-05
Gstk1	3.41922916752966e-25	1.91355	0.357	0.069	6.41755122453642e-21
Stag2	6.41768523290781e-42	1.91322	0.568	0.11	1.20453534136447e-37
Stn1	2.88370493430327e-09	1.91006	0.115	0.018	5.4124257911938e-05
Tle1	1.6822539261357e-24	1.90989	0.287	0.037	3.15742239396409e-20
Dip2b	1.17405575747949e-27	1.90952	0.34	0.049	2.20358525121326e-23
Sirpa	1.29463232694665e-13	1.90833	0.145	0.014	2.42989541444617e-09
Casc3	3.76369278779987e-19	1.90813	0.234	0.033	7.06407499342157e-15
Rad54l2	3.0102174004101e-09	1.9075	0.115	0.018	5.64987703882973e-05
Egr1	8.26746115963119e-38	1.90592	0.691	0.279	1.55171978505118e-33
Smad2	1.72898667684972e-15	1.90526	0.189	0.026	3.24513509377924e-11
Exosc10	1.41053280294342e-14	1.90518	0.185	0.029	2.64742901784451e-10
Kcns3	1.5621593229966e-45	1.90508	0.589	0.11	2.93201683333231e-41
Prrg1	8.33348851173891e-17	1.90397	0.221	0.037	1.56411245876828e-12
Pip4k2b	4.09283844294422e-13	1.90355	0.145	0.016	7.68184847356201e-09
Arih1	1.75491433662481e-36	1.90267	0.453	0.071	3.2937987184111e-32
Baz1b	3.83218219796551e-31	1.90252	0.385	0.057	7.19262276736146e-27
Usp3	2.44539118030161e-20	1.90203	0.253	0.037	4.58975470630809e-16
Ube3b	5.53598925242681e-10	1.90186	0.113	0.014	1.03904982278799e-05
Abcc1	6.88116831735611e-26	1.90036	0.313	0.043	1.29152648148457e-21
Phf3	8.91087641782569e-37	1.90023	0.449	0.069	1.6724823948617e-32
Kdm5c	2.56715625433637e-20	1.89933	0.257	0.039	4.81829557376393e-16
Gbe1	3.28297792938096e-10	1.89804	0.132	0.022	6.16182127565513e-06
Mboat2	2.1715527977538e-11	1.89597	0.13	0.016	4.07578744610411e-07
Zc3h4	1.7843970072908e-10	1.89566	0.126	0.018	3.3491347429841e-06
Atf3	5.5616423896648e-13	1.8955	0.166	0.026	1.04386466011619e-08
Stt3b	1.97583769204152e-21	1.89317	0.279	0.045	3.70844976419272e-17
Mysm1	1.597189591612e-25	1.89264	0.319	0.047	2.99776514449657e-21
C1qtnf7	3.65830013206547e-56	1.89183	0.845	0.308	6.86626351787367e-52
Cped1	7.82859779363737e-10	1.89106	0.106	0.012	1.4693495198878e-05
Mettl16	3.64555596794749e-16	1.89014	0.198	0.029	6.84234399624064e-12
Gprasp1	2.61430153566234e-22	1.88789	0.27	0.037	4.90678255228465e-18
Rprd1b	4.65030889953657e-15	1.88782	0.181	0.024	8.7281647735402e-11
Map3k4	1.12384415111449e-13	1.88648	0.164	0.022	2.10934308722679e-09
Zfp74	3.34498306498945e-10	1.88611	0.128	0.02	6.27819871467869e-06
Rbms1	7.39826468594365e-66	1.88459	0.87	0.299	1.38858029890476e-61
Zbtb11	1.38670586529972e-10	1.88189	0.14	0.024	2.60270823858104e-06
Ncald	1.28411634367142e-30	1.88133	0.451	0.098	2.41015796543688e-26
Phf11d	1.07803732572021e-11	1.88024	0.113	0.008	2.02336825664426e-07
Clcc1	2.77142634588207e-17	1.88007	0.219	0.033	5.20169010858606e-13
Dennd2a	1.82757991040285e-28	1.87957	0.379	0.065	3.43018473383511e-24
Aldh2	3.23243723404992e-64	1.87886	0.86	0.255	6.06696144458829e-60
Mycbp2	1.8019151729399e-41	1.87882	0.56	0.112	3.38201458809091e-37
Rbm33	1.18988518513563e-18	1.87808	0.251	0.043	2.23329550398107e-14
Mapk8ip3	1.17334093734798e-13	1.87542	0.168	0.024	2.20224360530843e-09
Medag	6.13078034734078e-27	1.87535	0.372	0.069	1.15068616339239e-22
Clasp2	1.32964297685265e-28	1.87205	0.4	0.075	2.49560690325474e-24
D430042O09Rik	2.64823843264312e-14	1.87109	0.155	0.016	4.97047871422787e-10
Usp25	1.18676430825087e-25	1.87108	0.332	0.053	2.22743793015606e-21
Fbxo11	2.80656844562547e-34	1.86975	0.449	0.077	5.26764831559444e-30
Bcor	2.03608034991132e-22	1.86858	0.294	0.047	3.82151920874855e-18
Inpp5a	1.42275914568131e-28	1.86702	0.347	0.049	2.67037664052925e-24
Gucy1b1	1.1127991220914e-12	1.86673	0.164	0.026	2.08861267225335e-08
Susd6	3.92487951114147e-32	1.86635	0.4	0.061	7.36660635446143e-28
Cdc14b	4.25577367934972e-12	1.86585	0.145	0.02	7.9876616187715e-08
Chd2	5.97543817028803e-32	1.86474	0.404	0.065	1.12152999018136e-27
Map2k4	8.18920039666431e-26	1.8643	0.309	0.041	1.53703102244992e-21
Pcbp3	1.61913184705751e-11	1.86304	0.145	0.022	3.03894856374224e-07
Cc2d2a	4.1861060725408e-25	1.86206	0.345	0.061	7.85690248755183e-21
Mdfic	2.84789702401307e-27	1.86131	0.357	0.059	5.34521792437013e-23
Sp4	6.42300540132818e-12	1.86085	0.13	0.014	1.20553388377529e-07
Med12	6.0031288424051e-10	1.86053	0.117	0.016	1.12672725243101e-05
Tubgcp2	3.96721903289397e-11	1.85947	0.128	0.016	7.4460734028387e-07
Kremen1	4.24203529142816e-11	1.85946	0.113	0.01	7.96187603848151e-07
Pds5b	1.29126945713963e-25	1.85763	0.332	0.053	2.42358364410536e-21
Stard13	6.54179905473482e-12	1.85733	0.13	0.014	1.22783026458318e-07
Iws1	2.37745946720126e-21	1.85575	0.257	0.035	4.46225367399005e-17
Zfand3	5.47871152082735e-43	1.85563	0.577	0.112	1.02829936534409e-38
Hps5	1.41018605171097e-09	1.85556	0.104	0.012	2.64677820045632e-05
Dapk1	2.14777855441482e-33	1.85489	0.428	0.071	4.03116556878117e-29
Nos1ap	3.67663190224917e-17	1.85486	0.213	0.031	6.90067041733147e-13
Gpatch2l	3.93078098284042e-09	1.85434	0.1	0.012	7.37768282669319e-05
Pde3b	3.42493135788237e-10	1.85291	0.132	0.022	6.42825366560942e-06
Ubr2	7.28755778969493e-28	1.85109	0.351	0.053	1.36780172154784e-23
Phactr1	6.67754066678856e-31	1.85083	0.453	0.094	1.25330760774954e-26
Taf1	5.9415346491811e-21	1.84908	0.266	0.041	1.1151666383048e-16
Cab39l	2.21327629137623e-11	1.84796	0.16	0.031	4.15409827128405e-07
Zfp949	1.61936253144586e-12	1.84789	0.145	0.018	3.03938153527074e-08
Dmxl2	1.30776019266589e-09	1.84703	0.104	0.012	2.45453510561462e-05
Macf1	9.61972788233689e-57	1.84648	0.791	0.218	1.80552672623581e-52
Aifm1	3.80663703572468e-10	1.84563	0.128	0.02	7.14467705235166e-06
Gnai1	4.08105233716277e-11	1.84447	0.136	0.02	7.6597271316208e-07
Adcy5	5.96198771976089e-10	1.84388	0.117	0.016	1.11900547512192e-05
Ablim1	9.93932094480842e-52	1.84337	0.706	0.159	1.86551114813109e-47
Mllt3	2.1878327964933e-39	1.84328	0.598	0.147	4.10634337573827e-35
Inpp5k	2.18540164403445e-14	1.84278	0.166	0.02	4.10178034568825e-10
Dido1	2.73114479331298e-20	1.84251	0.226	0.024	5.12608566256914e-16
Tbc1d2b	9.30985608956879e-10	1.8422	0.111	0.014	1.74736688945117e-05
Card10	2.65480130175559e-09	1.84147	0.115	0.018	4.98279656326507e-05
Cdk5rap2	4.8379519963134e-12	1.83901	0.145	0.02	9.08035210188061e-08
Sos2	5.36551374236463e-24	1.83774	0.289	0.039	1.00705327430442e-19
Phip	2.43545333316666e-31	1.83774	0.426	0.077	4.57110236102051e-27
Bclaf3	4.70339763160448e-09	1.8364	0.109	0.016	8.82780701475845e-05
Kdm6a	1.03736921930628e-24	1.83538	0.326	0.053	1.94703828771595e-20
Lrpprc	5.54954456045284e-10	1.83425	0.121	0.018	1.04159401855139e-05
Mllt10	1.83931789984228e-38	1.83315	0.509	0.09	3.45221576621397e-34
Arhgap39	3.37793095086429e-10	1.83201	0.119	0.016	6.34003860167718e-06
Ncoa5	1.3721767317253e-13	1.83083	0.172	0.026	2.57543850777521e-09
Scfd1	5.05770910670117e-19	1.83065	0.268	0.049	9.49281422236744e-15
Brox	1.30381685365945e-10	1.8301	0.128	0.018	2.44713385263342e-06
Mapk14	2.65403611394491e-25	1.82956	0.309	0.043	4.98136038226321e-21
Cdc5l	1.17507821683882e-19	1.82935	0.255	0.041	2.20550430518478e-15
Egln1	3.66077153444338e-21	1.82909	0.262	0.037	6.87090209299679e-17
Ppp6r3	6.96657148387637e-26	1.82422	0.33	0.051	1.30755580180876e-21
Rel	2.97631893521434e-10	1.82402	0.115	0.014	5.5862530095038e-06
Gcnt2	1.03869070189486e-16	1.82311	0.221	0.037	1.94951857838645e-12
Papd5	1.36366187460817e-15	1.82162	0.194	0.029	2.55945697245208e-11
Zcchc14	2.53485845595676e-27	1.82083	0.347	0.053	4.75767583598525e-23
Dgka	8.46856455090928e-14	1.81861	0.151	0.016	1.58946488056016e-09
Opa1	5.6046028846906e-18	1.81859	0.211	0.026	1.05192791542758e-13
Cachd1	1.81377318386159e-17	1.81834	0.206	0.026	3.40427088878983e-13
Ezh1	1.27362948141218e-18	1.81562	0.247	0.041	2.39047517366251e-14
Snrnp200	1.22867604004179e-18	1.81364	0.247	0.041	2.30610205955443e-14
Dnajc13	2.27407478161819e-17	1.8128	0.215	0.031	4.26821095761918e-13
Sil1	1.29154019724116e-14	1.81192	0.177	0.024	2.42409179620193e-10
Hacd2	3.89849165439878e-17	1.81046	0.221	0.035	7.31707898614107e-13
Pbx1	3.23957497641736e-65	1.81007	0.919	0.456	6.08035827323775e-61
Suz12	1.8340217445109e-15	1.80951	0.202	0.033	3.44227541227251e-11
Smg7	2.40044320054703e-18	1.80842	0.245	0.041	4.50539184310672e-14
Rbfox2	4.13208783189588e-40	1.80541	0.583	0.13	7.75551565168538e-36
Lars	1.03367188984561e-21	1.80397	0.283	0.045	1.94009877005123e-17
Bmf	1.36647760853379e-15	1.80289	0.181	0.022	2.56474182345707e-11
Nfya	3.50573216335821e-10	1.80224	0.14	0.026	6.57990869740702e-06
Maob	1.4780238947215e-37	1.799	0.464	0.071	2.77410304800279e-33
Carm1	1.43688746635231e-11	1.79875	0.14	0.02	2.69689408559666e-07
Rusc2	7.23564302384329e-13	1.79833	0.174	0.031	1.35805783914515e-08
Dennd4a	2.20512836387015e-16	1.79637	0.211	0.033	4.13880542614788e-12
Strbp	3.51702844833729e-18	1.7962	0.251	0.045	6.60111069468426e-14
Med14	2.41537270501861e-14	1.79549	0.179	0.026	4.53341303004942e-10
Fam208a	7.81830959296925e-29	1.7943	0.4	0.073	1.4674185275044e-24
Nfatc1	1.78163189727038e-09	1.79412	0.121	0.02	3.34394490798677e-05
Med13	1.75314596826054e-31	1.79335	0.413	0.069	3.2904796678282e-27
Gapvd1	8.94438496982004e-25	1.79249	0.343	0.061	1.67877161498552e-20
Shoc2	9.43871418650892e-30	1.79202	0.381	0.059	1.77155226566586e-25
Stk38	3.9272864775122e-23	1.79143	0.277	0.037	7.37112398964266e-19
Bcr	1.91033315728914e-14	1.79085	0.162	0.018	3.58550430291599e-10
Itsn2	1.38040152773448e-22	1.78849	0.311	0.055	2.59087562740484e-18
Epc1	3.16075498560963e-34	1.78799	0.443	0.073	5.93242103249071e-30
Fam189a2	2.43349557636697e-15	1.78778	0.179	0.022	4.56742784728316e-11
Pcm1	1.05876778047185e-38	1.78762	0.504	0.088	1.98720124716761e-34
Igf2r	1.06409615711844e-19	1.78735	0.262	0.043	1.9972020772956e-15
Abr	4.64552814094958e-17	1.78715	0.221	0.035	8.71919176774826e-13
Myo6	4.189646592616e-26	1.78414	0.349	0.059	7.86354768968097e-22
Nt5dc1	8.7453596734387e-12	1.78237	0.147	0.022	1.64141655710771e-07
Myh9	8.40776446793659e-41	1.7816	0.557	0.11	1.57805331298702e-36
Epc2	5.6991238618659e-28	1.78032	0.36	0.057	1.06966855763361e-23
N4bp1	1.57144858791994e-12	1.77974	0.153	0.022	2.94945185466694e-08
Pphln1	4.68401800041044e-09	1.77957	0.104	0.014	8.79143338497036e-05
Acss2	6.71149405152162e-13	1.77942	0.166	0.026	1.25968031853009e-08
Slc37a3	5.0813041698875e-09	1.77885	0.109	0.016	9.53709979646184e-05
Tbk1	1.31288793715473e-13	1.77872	0.172	0.026	2.46415936924571e-09
Uaca	1.46937448489286e-13	1.77844	0.149	0.016	2.75786897069541e-09
Numa1	1.36733703305089e-30	1.7782	0.391	0.061	2.56635487733322e-26
Asb3	1.01619858486921e-15	1.7761	0.204	0.033	1.90730312394102e-11
Usp4	4.79381826793858e-14	1.77588	0.181	0.029	8.99751750709393e-10
Rc3h1	2.72860714863056e-22	1.77538	0.334	0.069	5.12132275726469e-18
Rcor1	6.86358246332775e-19	1.77477	0.266	0.049	1.28822579254199e-14
Brd1	2.0755087799636e-24	1.77448	0.298	0.041	3.89552242911369e-20
Cog3	1.71341837986857e-09	1.77366	0.121	0.02	3.21591495717532e-05
Cnot10	4.90377212126759e-17	1.77166	0.202	0.026	9.20388989440714e-13
Rnf152	8.77859726802051e-26	1.77139	0.391	0.084	1.64765492123477e-21
Lsg1	1.04276191739017e-09	1.7711	0.119	0.018	1.95715984274961e-05
Med13l	8.88620159881919e-31	1.77073	0.421	0.075	1.66785117808237e-26
Tnfrsf19	1.73141435856813e-48	1.77033	0.698	0.169	3.24969160959652e-44
Cdkn1a	7.51566442942932e-30	1.76946	0.328	0.037	1.41061505675959e-25
Nufip2	3.19806656171881e-29	1.76941	0.357	0.051	6.00245112969003e-25
Dcaf6	1.25899418976254e-24	1.76836	0.334	0.057	2.3630061947653e-20
Sgms1	3.81384076718269e-26	1.76791	0.372	0.071	7.1581977359252e-22
Mga	4.59280260242344e-26	1.76603	0.362	0.065	8.62023120448856e-22
Map3k20	1.06980135891076e-36	1.76465	0.498	0.092	2.0079101705396e-32
Sacm1l	2.46207248150346e-18	1.76367	0.236	0.037	4.62106384053384e-14
Tbc1d23	1.44783653218455e-18	1.76265	0.247	0.041	2.71744438725718e-14
Kiz	5.97398548327395e-12	1.76227	0.162	0.029	1.12125733535569e-07
Eml1	3.77952390581517e-25	1.76134	0.321	0.049	7.0937884188245e-21
Atf7ip	5.18754275459178e-29	1.76014	0.391	0.069	9.73649899609332e-25
Atxn7	1.06158061266463e-25	1.75768	0.353	0.063	1.99248065191024e-21
Cep120	4.26415426576047e-20	1.75747	0.234	0.029	8.00339114140582e-16
Acer3	7.4659702191721e-14	1.75556	0.183	0.031	1.40128795043641e-09
Gtf2h1	4.78371904917064e-09	1.75543	0.126	0.024	8.97856228338837e-05
Xpr1	4.15225790964512e-23	1.75523	0.315	0.055	7.79337287061293e-19
Npat	2.32508014238066e-10	1.75376	0.106	0.01	4.36394291923426e-06
Wdr20	3.13728996315074e-14	1.75368	0.179	0.026	5.88837953183763e-10
Hbs1l	2.91804809089263e-14	1.75356	0.187	0.031	5.47688446179637e-10
Ttll4	2.47229071285814e-09	1.75308	0.102	0.012	4.64024243896343e-05
Bbx	7.30708646226626e-22	1.75201	0.319	0.063	1.37146705810275e-17
Terf2	7.89467740543536e-11	1.75186	0.147	0.026	1.48175200222616e-06
E130307A14Rik	1.95790552184239e-13	1.75174	0.183	0.033	3.67479287394598e-09
Ano6	1.2104175751868e-31	1.75044	0.419	0.071	2.27183274686811e-27
Zc3h18	7.81622155231952e-15	1.74923	0.174	0.022	1.46702662315485e-10
Ulk2	1.54400322904743e-27	1.74894	0.385	0.071	2.89793966059911e-23
Ikbkap	4.25016967618511e-09	1.74779	0.1	0.012	7.97714346523183e-05
Acvr1	2.97345348532364e-21	1.74645	0.296	0.053	5.58087484660393e-17
Epb41	3.13695062036933e-16	1.74624	0.196	0.026	5.8877426193712e-12
Pcgf5	2.356491978787e-23	1.74481	0.343	0.067	4.42289979498532e-19
Fam135a	2.79797721631767e-15	1.7422	0.191	0.029	5.25152343730664e-11
Armc8	5.88321736049378e-16	1.74186	0.202	0.031	1.10422106639108e-11
Zeb2	1.87305438265744e-75	1.73945	0.953	0.479	3.51553577080975e-71
Arid4b	1.77157675745019e-29	1.73898	0.449	0.1	3.32507241605826e-25
Dock7	5.95234042509778e-36	1.73841	0.483	0.088	1.1171947743866e-31
Rbm26	1.68725262444388e-37	1.73761	0.46	0.069	3.16680445081872e-33
Gigyf2	1.56413762212864e-26	1.73733	0.353	0.059	2.93572990297324e-22
Dnm2	5.05994050157062e-23	1.73728	0.302	0.049	9.49700232739789e-19
Uggt2	1.4010577656263e-12	1.73623	0.14	0.016	2.629645320304e-08
Creb1	4.76645361674674e-33	1.7358	0.438	0.075	8.94615679327196e-29
Arel1	6.23858544525247e-11	1.73579	0.126	0.016	1.17092010221944e-06
Tbc1d15	1.92281765053979e-15	1.73473	0.206	0.035	3.60893644829814e-11
Thrap3	1.10886282011887e-31	1.73382	0.428	0.075	2.08122462708111e-27
Slc25a13	1.09156538392965e-14	1.73372	0.191	0.031	2.04875906909757e-10
Psme4	7.41950963433406e-27	1.73362	0.377	0.069	1.39256776326816e-22
Mcc	7.73369548142663e-11	1.73327	0.143	0.024	1.45153730490896e-06
Vgll4	1.51935047993242e-35	1.73042	0.521	0.108	2.85166891578515e-31
Arid2	6.47385963391198e-29	1.73021	0.377	0.061	1.21507871468894e-24
Mbd1	7.10062262441618e-12	1.72935	0.238	0.071	1.33271586037667e-07
Enpep	5.04862512394185e-09	1.72563	0.117	0.02	9.47576449512646e-05
Rgl1	9.42082062248172e-25	1.72548	0.343	0.061	1.76819382263359e-20
Dync2li1	7.12428377717818e-17	1.72531	0.228	0.039	1.33715682213857e-12
Spen	4.7630414003082e-18	1.72524	0.23	0.035	8.93975240423847e-14
Faf2	5.20240668935949e-17	1.72482	0.221	0.035	9.76439711525882e-13
Dram1	2.62499142293199e-15	1.72409	0.179	0.022	4.92684640170105e-11
Mvb12b	8.65238871191857e-12	1.72345	0.143	0.02	1.62396683734e-07
Fus	1.66343876025065e-47	1.72303	0.694	0.167	3.12210820911444e-43
Myo5a	9.27898811387589e-12	1.72285	0.151	0.024	1.74157327909337e-07
Mark3	2.82680805204934e-25	1.72091	0.37	0.073	5.30563603289141e-21
Lhfpl2	3.08566452503855e-46	1.72045	0.738	0.226	5.79148374704485e-42
Rassf8	2.08273610105685e-21	1.71957	0.315	0.063	3.90908738807361e-17
Tmem87b	4.69781430620115e-14	1.7183	0.172	0.024	8.81732767130894e-10
Akap8l	4.55153984572066e-21	1.71768	0.285	0.049	8.5427851364331e-17
Cep68	1.18253482890741e-09	1.71748	0.1	0.01	2.21949962037631e-05
Cdc42bpb	1.52082926572321e-19	1.71732	0.253	0.039	2.8544444488359e-15
Ylpm1	3.16556490734348e-21	1.71561	0.296	0.053	5.94144877459297e-17
Pcnt	1.41535967876514e-14	1.71554	0.185	0.029	2.65648858107429e-10
Angpt1	3.90892108582351e-17	1.71421	0.268	0.059	7.33665398598215e-13
Ripk1	5.80441882608587e-12	1.71372	0.153	0.024	1.08943136946806e-07
Sobp	1.13944674697371e-10	1.71278	0.145	0.026	2.13862759939496e-06
Cnot1	1.50381510708681e-21	1.71206	0.306	0.057	2.82251057449124e-17
Nf2	1.41623416808056e-18	1.71106	0.234	0.035	2.6581299100704e-14
Crebrf	2.60086180610517e-28	1.71081	0.374	0.063	4.8815575238788e-24
Tmem176a	2.87647851195458e-50	1.7108	0.796	0.253	5.39886251908755e-46
Stim2	1.20554716733074e-13	1.71009	0.164	0.022	2.26269147836306e-09
Stxbp3	1.30173198488003e-22	1.70891	0.315	0.057	2.44322076242133e-18
Cacna2d1	4.35651262330726e-29	1.70865	0.487	0.126	8.1767385426854e-25
Tcerg1	1.1879588289971e-15	1.7086	0.204	0.033	2.22967992614465e-11
Epb41l1	3.84686288883282e-10	1.70851	0.123	0.018	7.22017695605032e-06
Sec24b	1.09199878243168e-19	1.70794	0.249	0.037	2.04957251474601e-15
Pik3r1	6.88582562707942e-35	1.70711	0.545	0.126	1.29240061194654e-30
2610008E11Rik	2.26270945449214e-17	1.70601	0.232	0.039	4.2468793751363e-13
Tle4	7.10484856285385e-18	1.70571	0.228	0.035	1.33350902676204e-13
Cbx7	1.63998069065715e-12	1.70564	0.149	0.02	3.0780797582944e-08
Epn2	1.73898425037195e-23	1.70519	0.343	0.067	3.26389953952311e-19
Prkar2b	1.51067743501926e-11	1.70467	0.153	0.026	2.83539047778765e-07
Upp2	1.52453229788271e-12	1.70383	0.183	0.037	2.86139466989606e-08
Ndfip1	3.07796835314186e-22	1.70325	0.319	0.061	5.77703880201196e-18
Wdr44	1.5504872061586e-11	1.70299	0.153	0.026	2.91010943723907e-07
Fmo5	1.55890730097284e-09	1.7026	0.121	0.02	2.92591311319593e-05
Paxbp1	6.30374259222624e-16	1.70172	0.202	0.031	1.18314944713494e-11
Snx9	4.66963886964862e-28	1.70146	0.379	0.065	8.76444519444349e-24
Rlim	1.81883853591266e-15	1.70044	0.198	0.031	3.41377804805446e-11
Arhgef17	1.80326256435332e-15	1.69816	0.202	0.033	3.38454350703475e-11
Adipor2	2.37128043507702e-12	1.69812	0.157	0.024	4.45065624859606e-08
Nop58	2.60685653744903e-11	1.69776	0.147	0.024	4.89280903513809e-07
Plec	1.19084216175398e-23	1.69577	0.309	0.049	2.23509165339604e-19
Crkl	3.78191911531565e-10	1.69489	0.136	0.024	7.09828398753595e-06
Mark2	3.14182727521716e-24	1.69411	0.343	0.063	5.8968956128551e-20
Dock5	3.97460459757503e-13	1.69377	0.181	0.033	7.45993536918857e-09
Runx1	1.388701555382e-12	1.6933	0.183	0.037	2.60645394929647e-08
Steap3	1.7843377981149e-12	1.69277	0.153	0.022	3.34902361328186e-08
Map3k2	1.32931033280308e-25	1.69235	0.317	0.045	2.49498256363811e-21
Hmg20a	9.05551301676811e-19	1.69078	0.249	0.041	1.69962923811721e-14
Ptbp2	4.8832068729892e-33	1.68851	0.445	0.077	9.16529097991343e-29
Gtf2ird1	1.68243360165603e-11	1.68797	0.157	0.029	3.15775962694821e-07
Ndnf	2.30347522908894e-10	1.68776	0.126	0.018	4.32339265747703e-06
Vrk2	3.03305496938465e-11	1.68774	0.155	0.029	5.69274087203804e-07
Txlng	5.9943928608579e-12	1.68762	0.149	0.022	1.12508759605442e-07
Cyfip1	1.26787383327007e-27	1.68716	0.366	0.059	2.3796723976646e-23
Usp15	3.47269145988533e-22	1.68327	0.279	0.041	6.51789460105877e-18
Ctdspl2	5.5776916488016e-21	1.68307	0.294	0.053	1.04687694556357e-16
Kif1b	1.23082978288894e-39	1.68265	0.56	0.114	2.31014441950424e-35
Heatr5a	1.19378724745847e-13	1.68063	0.168	0.024	2.2406192847548e-09
Srebf2	4.86042080677369e-17	1.67927	0.23	0.039	9.12252381223353e-13
Ppm1d	6.04454256474282e-10	1.67866	0.117	0.016	1.13450019397658e-05
Trrap	3.29965047904466e-15	1.67566	0.196	0.031	6.19311398411892e-11
Wwp1	5.49561448250176e-17	1.67527	0.221	0.035	1.03147188222076e-12
Klhl5	5.60141886635556e-14	1.67464	0.157	0.018	1.05133030702628e-09
Ankrd11	5.87116529775887e-41	1.6741	0.611	0.138	1.10195901473636e-36
Tmem2	5.32055408783052e-09	1.67382	0.113	0.018	9.9861479674491e-05
Agap3	2.15682237751089e-10	1.67309	0.121	0.016	4.04813992035018e-06
Ms4a4d	1.61599037930593e-14	1.67258	0.189	0.031	3.03305234291931e-10
Wwc2	2.45795935519957e-26	1.67181	0.379	0.073	4.61334391377408e-22
Lnpk	6.63185328156182e-16	1.67169	0.215	0.037	1.24473254241634e-11
Parp6	2.9927648995174e-09	1.671	0.111	0.016	5.61712043990421e-05
Osbp	1.88163688702391e-11	1.67054	0.149	0.024	3.53164427325518e-07
Stim1	5.5087898330565e-16	1.66877	0.228	0.043	1.03394476376638e-11
Ccdc82	9.66304755639559e-20	1.66713	0.262	0.043	1.81365739585989e-15
Zfp318	2.17296004390334e-12	1.66711	0.157	0.024	4.07842870640218e-08
Rhoj	1.41107874138823e-25	1.6669	0.421	0.104	2.64845368971156e-21
Mturn	6.52829504706244e-10	1.6655	0.126	0.02	1.22529569738315e-05
Rgma	2.01744358655293e-12	1.66536	0.166	0.029	3.7865398676012e-08
Senp1	7.89928978102634e-12	1.66534	0.134	0.016	1.48261769900083e-07
Stat3	1.55978410834768e-31	1.66431	0.464	0.094	2.92755879295775e-27
Tmem131	4.2389179764103e-18	1.66231	0.221	0.031	7.9560251499245e-14
Ift122	9.83913431780503e-10	1.66211	0.115	0.016	1.84670712010883e-05
Tln2	1.80751144767829e-20	1.66203	0.313	0.065	3.39251823614739e-16
Megf10	3.26718480562441e-21	1.66108	0.334	0.073	6.13217916167646e-17
Mfap1b	4.8625854108978e-17	1.66102	0.238	0.043	9.12658655771408e-13
Pcf11	4.74298238596035e-18	1.66026	0.221	0.031	8.90210364020898e-14
Cul1	2.94636844881067e-29	1.65843	0.415	0.077	5.53003894157275e-25
Dopey1	3.97264199175549e-17	1.6583	0.213	0.031	7.45625175432588e-13
Bcl2l1	6.27032717654516e-12	1.65634	0.162	0.029	1.17687770776576e-07
Fam168a	1.73631520836048e-30	1.65392	0.432	0.081	3.25889001457179e-26
Add3	1.18619330812505e-27	1.65307	0.421	0.092	2.22636622001991e-23
Brd4	5.46446690052206e-34	1.65258	0.479	0.092	1.02562579255898e-29
Atp6v1b2	1.075127581693e-14	1.6522	0.191	0.031	2.0179069580796e-10
Taok3	6.3110185080049e-16	1.65021	0.223	0.041	1.18451506376744e-11
Slc24a3	3.32518032484714e-15	1.64991	0.223	0.045	6.24103095170559e-11
Rhot1	2.20263837147719e-15	1.64976	0.198	0.031	4.13413195942555e-11
Ptbp3	2.18128979442229e-25	1.64806	0.366	0.069	4.0940628151512e-21
Naa16	2.26882755050754e-12	1.64658	0.166	0.029	4.2583624295476e-08
Tbx3	2.04899359546522e-26	1.64637	0.396	0.081	3.84575607932867e-22
Pank2	1.26076354655506e-14	1.6454	0.196	0.033	2.36632710052919e-10
Zadh2	1.16600570738165e-15	1.64476	0.204	0.033	2.18847611218461e-11
Crtc3	5.11083689501684e-34	1.64422	0.491	0.098	9.59252976825711e-30
Tdrd7	3.17335896093776e-09	1.64404	0.115	0.018	5.95607743378408e-05
Skiv2l	6.25694613815495e-10	1.64342	0.13	0.022	1.1743662206703e-05
Tead1	1.69962466520532e-31	1.64313	0.472	0.1	3.19002553412387e-27
Krr1	4.80288688960594e-11	1.64305	0.14	0.022	9.0145384031014e-07
Scyl2	2.15216840068381e-10	1.64248	0.126	0.018	4.03940487124344e-06
Mafb	8.89082675578478e-12	1.64229	0.168	0.033	1.66871927379324e-07
Rufy3	1.17464193393169e-12	1.64221	0.16	0.024	2.20468544579639e-08
Nfyc	7.59810009183566e-18	1.64062	0.257	0.049	1.42608740623663e-13
Atad2b	1.86765949508001e-24	1.63882	0.36	0.071	3.50541010631567e-20
Tnrc18	2.63074903597399e-24	1.63819	0.328	0.055	4.93765286561958e-20
Atg16l1	5.89550076091521e-13	1.63778	0.157	0.022	1.10652653781618e-08
Cyld	4.14101535100034e-18	1.6372	0.251	0.045	7.77227171229253e-14
Vwa5a	1.65667889272136e-13	1.63639	0.177	0.029	3.10942061374873e-09
Apbb1	3.07176750987971e-11	1.63608	0.155	0.029	5.76540043929323e-07
Taf3	4.80789277625633e-17	1.63528	0.251	0.049	9.0239339517555e-13
Fcho2	3.69444512623923e-33	1.63242	0.491	0.104	6.93410405743841e-29
Ppp1r12a	6.05748381372435e-45	1.63064	0.702	0.179	1.13692913699792e-40
Stau2	4.70895593117624e-11	1.62983	0.149	0.026	8.83823938722468e-07
Grk4	1.34772632385112e-10	1.62975	0.132	0.02	2.52954753723616e-06
Atxn2	3.17971804493016e-23	1.62926	0.313	0.053	5.96801279852941e-19
D5Ertd579e	1.01706414365753e-17	1.62675	0.24	0.041	1.90892769123082e-13
Arnt	6.56011136011045e-22	1.62615	0.311	0.057	1.23126730117913e-17
Nup35	6.39284645295548e-12	1.62527	0.162	0.029	1.19987335075521e-07
Spred2	2.50244084238544e-20	1.62501	0.268	0.043	4.69683121707323e-16
Zfp638	2.9964342468361e-32	1.62443	0.455	0.086	5.62400743788668e-28
Npepps	4.9089399248169e-31	1.62442	0.457	0.094	9.21358934488885e-27
Dlc1	9.48231651020887e-31	1.62439	0.521	0.136	1.7797359858011e-26
Ntrk3	5.99428407744939e-25	1.62295	0.451	0.128	1.12506717849648e-20
5031439G07Rik	2.22656355761562e-10	1.62258	0.126	0.018	4.17903714128875e-06
Cog7	3.83755733042407e-10	1.62257	0.132	0.022	7.20271135347293e-06
Parn	2.64383843520371e-13	1.62205	0.17	0.026	4.96222035903384e-09
Parva	3.4357566850239e-38	1.62154	0.579	0.128	6.44857172212136e-34
Brip1os	9.89380803115932e-16	1.62126	0.226	0.043	1.85696882936829e-11
Arsk	2.95857803446557e-14	1.62118	0.2	0.037	5.55295511288843e-10
Fam214a	5.42870506709208e-14	1.62111	0.206	0.041	1.01891365404251e-09
Nrip1	6.06646516760581e-33	1.62108	0.46	0.086	1.13861484730793e-28
Asph	4.83141093885924e-30	1.62097	0.423	0.077	9.0680751911449e-26
Hsd17b7	1.8702702285438e-09	1.61811	0.117	0.018	3.51031019195387e-05
Fryl	2.59960887096283e-13	1.6161	0.17	0.026	4.87920588991013e-09
Gsk3a	3.6389468707123e-14	1.61492	0.196	0.035	6.82993938163992e-10
Crlf3	6.30240876687145e-10	1.61477	0.138	0.026	1.1828991014541e-05
Camsap1	1.01520037479394e-11	1.61457	0.155	0.026	1.90542958345074e-07
Celf1	1.2245932262575e-24	1.61435	0.374	0.077	2.29843902636271e-20
Cacul1	9.68810581136195e-12	1.6141	0.151	0.024	1.81836057973452e-07
Lap3	1.47360619977478e-13	1.61376	0.185	0.033	2.76581147635728e-09
Pxn	4.0107920371494e-16	1.61367	0.226	0.041	7.52785557452571e-12
Usp9x	1.55210861834041e-33	1.61174	0.5	0.106	2.91315266576311e-29
Wtip	6.72445702735464e-15	1.61121	0.194	0.031	1.26211333946419e-10
Csnk1g3	2.20297910957182e-19	1.61012	0.279	0.053	4.13477149075535e-15
Ythdf3	6.48925495431855e-24	1.60876	0.332	0.059	1.21796826237605e-19
Usp47	7.88152903677083e-31	1.60791	0.44	0.084	1.47928418491152e-26
Zyg11b	6.96549146026309e-18	1.60742	0.234	0.037	1.30735309217678e-13
Trim56	9.5003242612603e-15	1.60614	0.2	0.035	1.78311586059595e-10
Rsbn1	2.32635141515465e-20	1.60587	0.277	0.047	4.36632897110377e-16
Megf8	5.24822812550331e-11	1.60514	0.145	0.024	9.85039936875716e-07
Tanc1	2.04704813921423e-31	1.60484	0.394	0.059	3.84210465249119e-27
Fam98b	6.95049133006606e-10	1.60441	0.138	0.026	1.3045377177401e-05
Eps15	8.8007022112232e-29	1.6029	0.396	0.069	1.65180379802448e-24
Tmem132c	2.2255836984416e-34	1.60281	0.574	0.151	4.17719804360503e-30
Appbp2	6.57174247268086e-18	1.60213	0.262	0.051	1.23345034469747e-13
Bag3	9.13619132747882e-22	1.60141	0.302	0.053	1.7147717502545e-17
2410089E03Rik	2.972155318354e-25	1.60111	0.36	0.067	5.57843831701863e-21
Tbx3os1	2.00844710411488e-15	1.60074	0.245	0.055	3.76965436971321e-11
Armc2	3.48225676794802e-10	1.60022	0.145	0.029	6.53584772776164e-06
Trf	3.0502201282865e-09	1.6002	0.115	0.018	5.72495815878094e-05
Kif16b	1.27368226191706e-16	1.59993	0.217	0.035	2.39057423739213e-12
Esco1	2.40082841346089e-13	1.59908	0.187	0.035	4.50611484922475e-09
Boc	1.73103835732866e-21	1.59868	0.306	0.057	3.24898589287016e-17
Plekhm2	3.16154325511909e-19	1.59856	0.253	0.041	5.93390053553302e-15
Spty2d1	2.41561735622481e-19	1.5975	0.272	0.049	4.53387221589835e-15
Zfp451	4.69396899626045e-14	1.59683	0.185	0.031	8.81011040908124e-10
Rev1	1.5975149257274e-09	1.59557	0.138	0.029	2.99837576409776e-05
Mfn2	6.32064178255606e-10	1.59489	0.117	0.016	1.18632125616795e-05
Eefsec	5.00029521373147e-11	1.59363	0.136	0.02	9.3850540866526e-07
Anapc1	1.10423129671667e-17	1.59349	0.249	0.045	2.07253172080752e-13
Mef2d	1.09007351693788e-19	1.59293	0.249	0.037	2.04595898394071e-15
Asap2	5.22991364813192e-09	1.59185	0.117	0.02	9.81602492617881e-05
Txndc11	5.14248390346271e-13	1.59173	0.181	0.033	9.65192803840917e-09
Atxn1	6.08585985389696e-29	1.59034	0.436	0.092	1.14225503597792e-24
Fam168b	3.69182907998202e-19	1.59012	0.287	0.057	6.92919400021826e-15
Nipbl	1.35135479301091e-37	1.58815	0.628	0.167	2.53635781100218e-33
Gpkow	7.62913117970039e-11	1.58771	0.134	0.02	1.43191163111797e-06
Mbnl1	1.91777407534801e-48	1.58756	0.811	0.257	3.59947016202069e-44
Traf6	2.63621897220836e-10	1.58622	0.111	0.012	4.94791938893788e-06
Ccdc186	2.80728115498618e-17	1.58614	0.249	0.047	5.26898599979356e-13
Ufl1	2.04729852098933e-12	1.58555	0.191	0.041	3.84257459404487e-08
Smc5	3.74282817614546e-19	1.58436	0.253	0.041	7.0249142038074e-15
Setx	3.20449447141278e-18	1.58433	0.245	0.041	6.01451567339464e-14
Rab8b	1.4745668463969e-19	1.58418	0.279	0.051	2.76761451400233e-15
Rnf144a	2.97924968026628e-18	1.58392	0.236	0.037	5.59175372489179e-14
Rasa3	3.07280727198243e-16	1.58355	0.251	0.053	5.76735196878382e-12
Abcc5	3.79621033888105e-17	1.58352	0.245	0.045	7.12510718504583e-13
Tubgcp5	2.37111737858364e-10	1.58345	0.143	0.026	4.45035020786363e-06
Cnst	3.04372423579386e-09	1.58243	0.111	0.016	5.71276601816149e-05
Mtss1	2.82418380353805e-14	1.58148	0.204	0.039	5.30071058086056e-10
Frmd4a	6.1807721048431e-10	1.57943	0.121	0.018	1.160069116358e-05
Phc2	1.2362703765663e-23	1.57914	0.323	0.057	2.3203558697773e-19
Apc	3.56273335576017e-21	1.57899	0.313	0.061	6.68689423542626e-17
Atp6v0a1	9.79279929405545e-20	1.57868	0.245	0.035	1.83801049950127e-15
Mtus1	9.9016959436626e-35	1.57831	0.5	0.098	1.85844931166603e-30
Zfp740	2.37341042261781e-14	1.57642	0.174	0.024	4.45465402221136e-10
Nek9	8.15122901370543e-17	1.57636	0.215	0.033	1.52990417358237e-12
Cpsf3	4.99468922043623e-09	1.57632	0.126	0.024	9.37453219783675e-05
Tjp1	2.32030703692417e-39	1.57467	0.57	0.116	4.35498427760297e-35
Hdac7	3.95416206672388e-13	1.57336	0.198	0.041	7.42156678303405e-09
Mgat5	1.04471833823859e-13	1.57178	0.179	0.029	1.96083184904001e-09
Cyth1	1.95921480867838e-12	1.57096	0.149	0.02	3.67725027440845e-08
Map4k5	3.35825122875889e-22	1.56702	0.283	0.043	6.30310173125756e-18
Foxk2	7.70659702616823e-11	1.56589	0.134	0.02	1.44645119584151e-06
Gtdc1	3.12276178738939e-10	1.56588	0.153	0.033	5.86111159875115e-06
Irs1	2.03598955927345e-16	1.56508	0.232	0.043	3.82134880380035e-12
Aff3	1.96395073525797e-09	1.56488	0.121	0.02	3.68613913500569e-05
Dst	7.14580775354154e-51	1.56479	0.821	0.255	1.34119665726221e-46
Fam49a	4.89095332650259e-17	1.56435	0.221	0.035	9.17983029851272e-13
Phactr4	2.94413934184711e-16	1.56291	0.215	0.035	5.52585513071285e-12
Ankrd17	9.22016733922539e-28	1.56205	0.428	0.092	1.73053320789921e-23
Rictor	3.93610006877186e-21	1.56089	0.304	0.057	7.38766621907791e-17
Sipa1l3	1.89175678058376e-09	1.56052	0.126	0.022	3.55063830147765e-05
Lrrfip2	1.06831826051324e-20	1.56051	0.304	0.059	2.0051265431573e-16
Nmi	5.50336192626686e-11	1.56	0.153	0.029	1.03292599994103e-06
Srebf1	1.38892454551679e-10	1.55937	0.132	0.02	2.60687247948046e-06
Kmt2a	1.03737565369704e-30	1.55831	0.44	0.086	1.94705036442397e-26
Nr2c2	4.36112038467557e-24	1.55736	0.338	0.061	8.18538684999758e-20
Cntln	2.05376108093568e-15	1.55673	0.228	0.045	3.85470417280818e-11
Pcsk5	2.22420737327158e-36	1.55666	0.743	0.275	4.17461481889343e-32
Srp54a	1.07799888326212e-11	1.5566	0.128	0.014	2.02329610399468e-07
Rasa2	2.31929931064378e-18	1.55348	0.266	0.051	4.35309287614732e-14
Ccny	5.4353297150153e-23	1.5532	0.326	0.059	1.02015703421122e-18
Cd2ap	3.18296129729607e-27	1.55312	0.387	0.071	5.974100058895e-23
Nsun2	2.9517307133177e-09	1.55234	0.123	0.022	5.54010337582599e-05
Hspa5	1.82095650197283e-39	1.55182	0.734	0.232	3.41775325855281e-35
Nsf	1.48453571886285e-15	1.5505	0.217	0.039	2.78632509073368e-11
Vkorc1l1	6.20910230346029e-13	1.55028	0.174	0.031	1.16538641133646e-08
Senp7	1.71732848495955e-25	1.55026	0.36	0.065	3.22325383342059e-21
Atg10	9.02925551493924e-12	1.54987	0.2	0.049	1.69470096759895e-07
Specc1l	8.8066915758617e-18	1.54971	0.249	0.045	1.65292794187348e-13
Kpna3	1.0871895861459e-14	1.548	0.217	0.043	2.04054613423724e-10
Rab6b	3.09176131417183e-11	1.54775	0.147	0.024	5.80292681056912e-07
Pxk	7.24867474312142e-13	1.54724	0.166	0.026	1.36050376253646e-08
Spast	1.57048455534979e-13	1.54625	0.177	0.029	2.94764246193602e-09
Wipf2	1.01821665764528e-11	1.54572	0.151	0.024	1.91109084473442e-07
Pikfyve	4.91652766190975e-11	1.54309	0.136	0.02	9.22783076863841e-07
Gnai3	3.69241367644938e-24	1.54289	0.362	0.073	6.93029122932785e-20
Ap3d1	5.67346645576207e-15	1.54236	0.185	0.026	1.06485291908198e-10
Senp2	2.25458597095389e-13	1.54228	0.162	0.022	4.23163240888336e-09
Itpkb	1.6435617077361e-16	1.54093	0.23	0.041	3.08480096924989e-12
Mapre2	1.51496324019004e-33	1.53984	0.591	0.163	2.84343450551269e-29
Cpt1c	6.61473622650736e-10	1.5392	0.126	0.02	1.24151984235317e-05
Zmiz1	1.87610904543549e-33	1.53772	0.547	0.132	3.52126906737787e-29
Prpf6	2.36002529841234e-16	1.53739	0.245	0.049	4.42953148259011e-12
Dnmt1	1.49908708643274e-09	1.53712	0.109	0.014	2.8136365525256e-05
Mcm3ap	8.16035449629336e-11	1.53624	0.134	0.02	1.5316169354093e-06
Ptch1	1.16612428335236e-22	1.53549	0.404	0.104	2.18869866742404e-18
Washc4	5.29442968762087e-19	1.53505	0.253	0.041	9.9371150806956e-15
Prr12	3.20999752611027e-09	1.53106	0.128	0.024	6.02484435675637e-05
Nktr	9.37327551621176e-30	1.53094	0.498	0.12	1.75927008163779e-25
Mapkapk2	1.81735484230033e-20	1.52749	0.251	0.035	3.41099330351349e-16
Rprd2	8.70439059616634e-17	1.52699	0.215	0.033	1.63372707099446e-12
Phkb	1.06250470097046e-13	1.52681	0.187	0.033	1.99421507325146e-09
Tmod3	2.05722664212719e-26	1.52612	0.396	0.079	3.86120868460852e-22
Wdtc1	1.59217134324796e-11	1.5253	0.145	0.022	2.9883463941421e-07
Fam49b	3.27614578494553e-09	1.52521	0.132	0.026	6.14899802376427e-05
Dennd6a	1.61780378323242e-23	1.52446	0.353	0.071	3.03645592074893e-19
Ptpn12	1.55971532965195e-20	1.5243	0.317	0.067	2.92742970222374e-16
Trip4	2.79194245197549e-11	1.52404	0.164	0.033	5.2401967881128e-07
Gna12	6.49942944960806e-19	1.5234	0.272	0.051	1.21987791339694e-14
Lactb2	2.00353657610152e-14	1.52208	0.189	0.031	3.76043779968494e-10
Btbd10	2.47183148330973e-10	1.52135	0.13	0.02	4.63938051102402e-06
Chfr	6.81531897345737e-14	1.5193	0.194	0.035	1.27916721812821e-09
Osbpl8	4.91412968312115e-17	1.51903	0.253	0.051	9.22333000225009e-13
Gbf1	7.99132417042594e-22	1.51901	0.328	0.065	1.49989163354725e-17
Msantd2	5.59867394594624e-14	1.51867	0.181	0.029	1.05081511291465e-09
Sept11	2.24725006872476e-25	1.51644	0.372	0.071	4.2178636539895e-21
Cux1	8.99183458382681e-40	1.51601	0.536	0.098	1.68767743303845e-35
Golga3	1.23021864861877e-14	1.51475	0.191	0.031	2.30899738159257e-10
D17Wsu92e	3.85916758140935e-20	1.51264	0.262	0.041	7.24327163354721e-16
Vps33a	1.84733821566655e-10	1.51048	0.117	0.014	3.46726909698456e-06
Tpp2	1.80127821133862e-14	1.51017	0.206	0.039	3.38081907486145e-10
Map4	6.70710473007323e-27	1.50993	0.434	0.1	1.25885648678744e-22
Sfi1	1.64145575764696e-09	1.50982	0.109	0.014	3.08084831152757e-05
Atp8b2	7.9972950131908e-11	1.5097	0.134	0.02	1.50101230102578e-06
Kdm3a	5.15113848093537e-11	1.50891	0.153	0.029	9.66817181486759e-07
Rbm28	1.63985712337024e-15	1.50815	0.23	0.045	3.0778478348536e-11
Inpp5f	7.15973652959603e-13	1.50773	0.191	0.039	1.34381094923988e-08
Arap2	1.08242611431138e-09	1.50702	0.128	0.022	2.03160557395102e-05
Smad4	1.51825951529225e-25	1.50625	0.394	0.081	2.84962128425202e-21
Tacc2	3.48720850304412e-17	1.50621	0.268	0.057	6.54514163936352e-13
Ar	1.28893037387455e-22	1.50446	0.368	0.084	2.41919341872514e-18
Kat2b	3.04134955825468e-21	1.50376	0.289	0.049	5.70830898588821e-17
Usf3	3.21829726150168e-14	1.50321	0.183	0.029	6.0404221301125e-10
Dcp1a	1.79542670862947e-10	1.50317	0.117	0.014	3.36983638942664e-06
Riok3	1.59055785276242e-19	1.50048	0.27	0.047	2.98531803384978e-15
Pik3c2a	2.1997200378546e-19	1.49985	0.281	0.053	4.1286545390493e-15
Nfib	6.06659235546301e-85	1.4997	0.996	0.721	1.13863871919685e-80
Gabpa	3.69902358989333e-14	1.49919	0.187	0.031	6.9426973758708e-10
Ndufs1	3.27826520750111e-14	1.49869	0.232	0.053	6.15297596795883e-10
Chd9	3.74707314293818e-32	1.49797	0.543	0.136	7.03288158198067e-28
Ctnna1	9.94483743240182e-44	1.49748	0.679	0.157	1.8665465376875e-39
Zfx	2.5850171723733e-19	1.49673	0.277	0.051	4.85181873082745e-15
Fam160b1	2.32019138295943e-12	1.496	0.17	0.031	4.35476720667656e-08
Cgnl1	4.01006362017446e-24	1.4927	0.379	0.081	7.52648840870544e-20
Polr2b	1.55043611991572e-13	1.49208	0.172	0.026	2.91001355346981e-09
Zfp827	1.37633352415259e-10	1.4918	0.136	0.022	2.583240391482e-06
Hyou1	1.63091297388132e-11	1.49142	0.136	0.018	3.06106056067784e-07
Dcbld2	1.20443172844701e-11	1.4906	0.155	0.026	2.26059791112219e-07
Ptpn9	1.32509895540954e-16	1.49019	0.247	0.049	2.48707822940816e-12
Otud7b	1.94236923910316e-16	1.48956	0.245	0.049	3.64563282487272e-12
Clip2	1.20457593173411e-12	1.48918	0.181	0.035	2.26086856627176e-08
Adam17	1.48423329282799e-15	1.48724	0.2	0.031	2.78575746730885e-11
Nup85	2.42304006026807e-10	1.48689	0.13	0.02	4.54780388911713e-06
Entpd1	1.10907856826863e-19	1.48684	0.277	0.051	2.08162956478338e-15
Ccdc50	1.28287492818172e-37	1.48669	0.594	0.132	2.40782795270427e-33
Micu1	1.50529775438791e-15	1.48627	0.228	0.045	2.82529335521067e-11
Cdc42se2	4.53413303779156e-15	1.4846	0.213	0.039	8.51011429863099e-11
Cttnbp2nl	6.90083204230357e-22	1.48374	0.315	0.059	1.29521716601996e-17
March6	9.53531833285623e-17	1.48295	0.232	0.041	1.78968389789379e-12
Sema6d	2.31218741340799e-09	1.48219	0.149	0.035	4.33974455622546e-05
Ccar1	1.53995064299965e-23	1.48201	0.362	0.075	2.89033336184605e-19
Trp53bp2	4.36994862924756e-13	1.47895	0.164	0.024	8.20195658223475e-09
Tcf4	3.46808173218888e-56	1.47841	0.889	0.342	6.5092426031453e-52
Atxn3	2.49987396237708e-10	1.47824	0.134	0.022	4.69201343998554e-06
Ss18	3.10991879021215e-19	1.47797	0.268	0.047	5.83700657734919e-15
Abi1	6.39262950025058e-25	1.47772	0.389	0.084	1.19983263090203e-20
Dhdds	3.05709051564355e-13	1.47634	0.174	0.029	5.73785318881138e-09
Rai1	9.28991056947929e-12	1.47547	0.172	0.035	1.74362331478557e-07
Lima1	1.27432985403464e-17	1.4737	0.272	0.057	2.39178970303761e-13
Mfhas1	2.04920749468479e-11	1.47344	0.181	0.041	3.84615754677387e-07
Kcmf1	2.6734845742325e-22	1.47317	0.351	0.075	5.01786319737698e-18
Mia2	3.28105845838468e-21	1.46925	0.311	0.059	6.1582186205422e-17
Rtn4rl1	1.34982310199417e-10	1.46916	0.153	0.031	2.53348298013285e-06
Arhgef5	2.06779593199085e-09	1.46882	0.126	0.022	3.88104618475362e-05
Crebbp	3.22388250707566e-36	1.46732	0.596	0.147	6.05090507753031e-32
Hsd17b11	3.41769234058169e-18	1.46361	0.294	0.065	6.41466675403777e-14
Slco3a1	6.28332805093672e-20	1.46359	0.338	0.081	1.17931784188031e-15
Ldlrad3	1.78592698007923e-19	1.46351	0.302	0.063	3.35200634891071e-15
Setd2	6.44763598774179e-22	1.46138	0.336	0.069	1.21015679853926e-17
Hars	1.66454427550242e-11	1.46091	0.166	0.033	3.12418315069049e-07
Diaph1	4.82818125506908e-09	1.46056	0.126	0.024	9.06201339763915e-05
Paqr8	4.54158648949876e-10	1.46025	0.132	0.022	8.52410368214023e-06
Uba6	9.3216353377799e-11	1.46002	0.151	0.029	1.74957773654791e-06
Cstf3	2.92400497903167e-15	1.45894	0.228	0.045	5.48806494514453e-11
Sympk	2.19607201725003e-12	1.45857	0.166	0.029	4.12180756917658e-08
Kcnq1ot1	9.57289796812922e-22	1.4585	0.409	0.116	1.79673721963817e-17
Capn7	1.11206562495846e-11	1.45841	0.172	0.035	2.08723597148454e-07
Birc2	1.14893641072854e-13	1.45827	0.2	0.039	2.1564387492964e-09
Appl1	7.63248463389571e-18	1.4555	0.287	0.063	1.43254104093589e-13
Rap2a	1.51323399721117e-18	1.45533	0.279	0.055	2.84018888936565e-14
Ubr3	5.4169097652333e-25	1.45516	0.381	0.077	1.01669979383664e-20
Bmt2	1.80890281267586e-12	1.45483	0.196	0.043	3.39512968911133e-08
Bicd2	1.64032263231573e-14	1.45404	0.228	0.049	3.0787215485934e-10
Selenbp1	4.29903562232992e-27	1.45339	0.453	0.108	8.06885995955102e-23
Retreg1	1.51707620580691e-18	1.45281	0.262	0.047	2.84740033067899e-14
Zfhx3	1.60188725013885e-22	1.45171	0.383	0.092	3.0065821797856e-18
Ubtd2	3.74005247347734e-15	1.4509	0.217	0.041	7.01970448746962e-11
Sclt1	1.26888226838275e-10	1.45088	0.132	0.02	2.38156512952758e-06
Smarcc2	1.44001810516165e-22	1.45	0.332	0.063	2.70276998157791e-18
Coq10b	1.42183489098255e-20	1.44952	0.345	0.081	2.66864190688516e-16
Rb1cc1	3.97425342902287e-27	1.44805	0.453	0.108	7.45927626093302e-23
Ppp1r3c	1.89212156414711e-09	1.44777	0.162	0.041	3.55132296374771e-05
Dab2ip	2.75963242137013e-20	1.44639	0.311	0.063	5.1795540916696e-16
Orc4	1.3300802946463e-17	1.44466	0.249	0.045	2.49642770502164e-13
Gem	6.96248013240977e-24	1.44101	0.572	0.204	1.30678789605199e-19
Fam114a1	1.47666412625318e-20	1.44086	0.317	0.065	2.77155089856459e-16
Il17rd	4.35026523942647e-10	1.44064	0.136	0.024	8.16501282787953e-06
Ubr4	2.10479271195488e-18	1.44017	0.272	0.053	3.95048544106811e-14
Isoc1	1.76899108838938e-09	1.43899	0.143	0.031	3.32021937379803e-05
Adamts17	3.39133894588166e-21	1.43869	0.515	0.2	6.36520406752528e-17
Zmym4	1.56188040697029e-20	1.43858	0.313	0.063	2.93149333584254e-16
Ankib1	3.07160457856406e-11	1.43821	0.164	0.033	5.76509463350689e-07
Btbd7	2.21158817803696e-31	1.43594	0.474	0.098	4.15092985135757e-27
Sp1	2.8392097341147e-20	1.43558	0.313	0.065	5.32891274995987e-16
Khdrbs3	2.07856517547811e-09	1.43478	0.121	0.02	3.90125897785486e-05
Sec16a	9.48446524062451e-11	1.43324	0.155	0.031	1.78013928101281e-06
Cse1l	5.51078077020904e-11	1.43215	0.145	0.024	1.03431844276053e-06
Zfp703	2.08563929113558e-18	1.431	0.251	0.043	3.91453638553237e-14
Tbc1d1	1.1860427178743e-18	1.4306	0.283	0.057	2.22608357717828e-14
Camk2d	3.26877170106291e-36	1.43051	0.66	0.187	6.13515760572498e-32
Txnrd1	1.53230699334912e-13	1.43018	0.185	0.033	2.87598699581697e-09
Exoc7	2.9698223388535e-13	1.4299	0.17	0.026	5.57405954779413e-09
Nup98	4.3821263728096e-18	1.42982	0.291	0.063	8.22481298912635e-14
Actr10	7.02601970009904e-22	1.42945	0.338	0.069	1.31871363751159e-17
Aplp2	1.11167185468375e-41	1.42788	0.745	0.23	2.08649690405594e-37
Btg2	1.27833978749623e-17	1.42715	0.534	0.248	2.39931594715167e-13
Ubap2	6.37736454958454e-12	1.42586	0.17	0.033	1.19696755231152e-07
Ppp1r10	2.2220909017018e-13	1.42569	0.2	0.041	4.1706424134041e-09
Itpr2	7.37839001063044e-18	1.42557	0.287	0.063	1.38485002109523e-13
Prag1	4.78522302266411e-21	1.42468	0.355	0.086	8.98138509123827e-17
Arhgap42	1.68393699503667e-34	1.42318	0.615	0.171	3.16058134598433e-30
Phka2	2.86487861866608e-11	1.42314	0.168	0.035	5.37709067937437e-07
Synj1	8.35292660083276e-13	1.42275	0.191	0.039	1.5677607937103e-08
Snx13	1.43492937663611e-10	1.4217	0.149	0.029	2.69321894700832e-06
Snx12	2.02848521734193e-16	1.41926	0.23	0.041	3.80726390442906e-12
Ccdc9	1.95574273124052e-09	1.41814	0.134	0.026	3.67073353226532e-05
Nsmce2	8.99780176386574e-20	1.418	0.362	0.094	1.68879741305996e-15
Pitrm1	6.97180502445048e-10	1.41696	0.126	0.02	1.30853808503911e-05
Fam149b	3.11482858399457e-09	1.41507	0.123	0.022	5.84622176929941e-05
Tnrc6b	5.9900590479534e-38	1.41396	0.706	0.218	1.12427418271037e-33
Ccdc47	1.31386138593943e-21	1.41189	0.347	0.075	2.46598643526972e-17
Dlat	2.6094646157408e-13	1.41031	0.183	0.033	4.8977041372839e-09
Usp45	3.90874262997834e-10	1.4103	0.128	0.02	7.33631904220634e-06
Nrp1	9.95657415484947e-24	1.41026	0.4	0.096	1.8687494031237e-19
Jak1	1.32756711564576e-28	1.41007	0.502	0.128	2.49171071935553e-24
Bcap29	3.74599241427472e-09	1.40967	0.147	0.035	7.03085316235222e-05
Erc1	3.423649376978e-18	1.40888	0.24	0.039	6.42584751565002e-14
Stam2	1.94431689054514e-11	1.40875	0.17	0.035	3.64928837186418e-07
Trip12	1.34488552910703e-25	1.40858	0.417	0.096	2.52421564958099e-21
Nup88	1.82689136735838e-11	1.40732	0.145	0.022	3.42889240739494e-07
Stox2	1.96870429008505e-10	1.40668	0.16	0.035	3.69506108206063e-06
Fut8	1.20868652459811e-31	1.4031	0.562	0.147	2.26858373801818e-27
Man1a	1.75689085911195e-10	1.40155	0.164	0.037	3.29750845346722e-06
Zfp386	2.64226657921026e-12	1.40125	0.162	0.026	4.95927014251973e-08
Arrdc3	7.76275482019489e-32	1.40115	0.681	0.244	1.45699145220238e-27
Tbce	6.3834089339795e-10	1.40098	0.151	0.033	1.19810202281861e-05
Slc38a9	5.79437964827089e-13	1.40016	0.2	0.043	1.08754711618396e-08
Arcn1	2.72942887850483e-23	1.3998	0.372	0.079	5.12286506206571e-19
Sept9	1.54331900540898e-16	1.39928	0.26	0.055	2.89665544125211e-12
Itch	5.6052960350534e-24	1.39784	0.426	0.108	1.05205801281917e-19
Lrp5	2.4499339003127e-12	1.39684	0.174	0.033	4.59828093749691e-08
Wdr37	2.17545099921955e-09	1.39679	0.126	0.022	4.08310398043517e-05
Hs2st1	5.76313712175944e-16	1.39594	0.238	0.047	1.08168320638303e-11
Ube2e2	1.08667001780553e-22	1.39421	0.472	0.149	2.0395709564192e-18
Rbl2	6.87274833377452e-17	1.39232	0.234	0.041	1.28994613476614e-12
Ssbp2	6.60832153094584e-33	1.39113	0.636	0.191	1.24031586814323e-28
Phrf1	2.04389894492867e-13	1.39094	0.194	0.037	3.83619392973662e-09
Ppp2r5a	8.22251816151613e-20	1.39088	0.302	0.061	1.54328443373496e-15
Vps37c	5.31185331137549e-09	1.39061	0.126	0.024	9.96981748012066e-05
Rars	1.31583241099129e-09	1.39018	0.132	0.024	2.46968585218955e-05
Gnaq	1.95554938061988e-30	1.38881	0.562	0.153	3.67037063248545e-26
Dimt1	2.08545056324948e-09	1.38869	0.134	0.026	3.91418216216296e-05
Dcaf8	5.14165205789493e-23	1.38763	0.396	0.094	9.650366747463e-19
Atp2b4	1.01944816387628e-27	1.38729	0.5	0.13	1.9134022587794e-23
Sltm	4.77720291394453e-21	1.38663	0.387	0.1	8.96633214918249e-17
Kdm4b	5.34419920462943e-10	1.38601	0.113	0.014	1.0030527487169e-05
Macrod2	7.57147429235316e-10	1.38597	0.206	0.065	1.42109000993176e-05
Chd8	1.92096282319511e-16	1.38571	0.266	0.059	3.6054551228549e-12
Cpd	8.29590594966977e-31	1.38457	0.54	0.141	1.55705858769352e-26
R3hdm2	6.19321425732569e-26	1.38431	0.419	0.094	1.16240438395746e-21
Tmpo	6.28252295893538e-23	1.38352	0.366	0.079	1.17916673416258e-18
Tm9sf4	7.01374982286479e-15	1.38051	0.223	0.045	1.31641070425349e-10
Ift81	1.80948884475173e-11	1.37962	0.162	0.031	3.39622961271453e-07
St3gal3	1.46181284296511e-10	1.37828	0.145	0.026	2.74367652496122e-06
Spag9	1.01846205572202e-31	1.37781	0.572	0.155	1.91155143238465e-27
Fbxl20	6.36035845022668e-15	1.37673	0.228	0.047	1.19377567752305e-10
Dnajc3	2.74181745757428e-32	1.37588	0.589	0.159	5.14611718612117e-28
Supt6	1.59756440607848e-16	1.37583	0.255	0.053	2.9984686337687e-12
Exd2	1.8797571405378e-09	1.37562	0.126	0.022	3.52811617707539e-05
Gprc5b	1.48260320784777e-10	1.3752	0.149	0.029	2.78269796080949e-06
Junb	1.1626461918111e-22	1.37408	0.702	0.356	2.18217063741025e-18
Huwe1	4.13134345391851e-31	1.37357	0.491	0.108	7.75411852865966e-27
Pygb	4.03706848723404e-10	1.37312	0.136	0.024	7.57717384368956e-06
Trpm7	1.12584320986211e-23	1.37274	0.389	0.088	2.1130951205902e-19
Zcchc11	4.28524959760097e-26	1.37243	0.438	0.104	8.04298496973726e-22
Bcorl1	1.33536051824264e-10	1.37182	0.128	0.018	2.50633815668961e-06
Galnt11	4.54412038825121e-12	1.3716	0.185	0.039	8.5288595567087e-08
Trak1	3.08705136334913e-20	1.36866	0.289	0.053	5.79408670386998e-16
2610507B11Rik	2.64813030662833e-13	1.36648	0.204	0.043	4.97027577251072e-09
Atp6v1h	2.22884757588126e-11	1.36452	0.177	0.039	4.18332401517153e-07
Rspry1	8.80147381527438e-13	1.36448	0.191	0.039	1.65194862038885e-08
Herc1	9.45210229228526e-25	1.36391	0.389	0.084	1.77406507923902e-20
Zfr	1.54426235662136e-27	1.36367	0.46	0.106	2.89842601714264e-23
Klhl7	1.69317692531171e-14	1.36365	0.215	0.043	3.17792377111756e-10
Rad50	8.11030743279828e-12	1.36339	0.185	0.041	1.52222360206191e-07
Phf12	4.54188875841598e-14	1.36261	0.228	0.051	8.52467101067094e-10
Nr3c1	2.92022319977515e-32	1.36193	0.655	0.206	5.48096692365798e-28
Wipf1	2.54106566023649e-19	1.3618	0.347	0.088	4.76932613769786e-15
Bmpr2	2.70353306321779e-31	1.36148	0.562	0.151	5.07426120635347e-27
R3hdm1	2.44546136519387e-15	1.36035	0.262	0.063	4.58988643633238e-11
Pds5a	8.43501105344572e-18	1.36034	0.306	0.073	1.58316722462123e-13
Zmiz2	3.03882811280203e-11	1.3596	0.138	0.02	5.70357648491813e-07
Mvp	1.05031101518089e-13	1.35856	0.183	0.031	1.97132874439302e-09
Nup153	4.59436786319377e-15	1.3583	0.221	0.043	8.62316904242839e-11
Plekha1	2.75791300602274e-14	1.35795	0.23	0.051	5.17632692100407e-10
Khsrp	3.88392930433811e-17	1.3571	0.245	0.045	7.28974691131219e-13
Slc9a1	5.32055408783052e-09	1.35589	0.113	0.018	9.9861479674491e-05
Ppp3ca	2.11127582980567e-30	1.35488	0.574	0.167	3.96265360496227e-26
Tanc2	1.60784282703618e-23	1.35348	0.396	0.094	3.01776020206421e-19
Usp34	1.32933745017278e-29	1.35295	0.562	0.157	2.49503346022929e-25
Zfp292	1.40833417286738e-18	1.35025	0.294	0.063	2.64330240905478e-14
Mamdc2	9.65724450585054e-27	1.35011	0.462	0.114	1.81256822130309e-22
Ifnar1	9.38991091409463e-16	1.34808	0.219	0.039	1.76239237946642e-11
Soat1	5.57158032293372e-10	1.34794	0.16	0.037	1.04572991081143e-05
Scai	3.61101200439885e-12	1.34728	0.185	0.039	6.77750843105619e-08
Gopc	5.64009359749878e-13	1.34619	0.185	0.035	1.05858916731455e-08
Cast	2.4745587513595e-24	1.34222	0.419	0.1	4.64449932042665e-20
Ptpn1	2.86216606952167e-15	1.34016	0.245	0.053	5.37199949588522e-11
Sh3kbp1	5.27369160225606e-17	1.3383	0.294	0.071	9.89819176827439e-13
Qk	3.52046268237282e-30	1.33824	0.577	0.163	6.60755640854555e-26
Ube4b	4.98260883836409e-16	1.33811	0.247	0.051	9.35185852872556e-12
Tmem260	3.04154101422238e-11	1.33708	0.147	0.024	5.70866832959398e-07
Atxn2l	3.19647028582788e-13	1.33563	0.2	0.041	5.99945507947036e-09
Lepr	5.84031403498199e-12	1.33532	0.179	0.037	1.09616854122577e-07
Pcsk7	1.15635942669473e-11	1.33412	0.177	0.037	2.17037100796333e-07
Osbpl11	2.66813443374951e-12	1.3339	0.174	0.033	5.00782151870446e-08
Man2a1	3.71129573806003e-22	1.33281	0.357	0.077	6.96573097076488e-18
Hook3	1.55060495595453e-26	1.3326	0.468	0.116	2.91033044183105e-22
Babam2	1.4202438837366e-14	1.331	0.232	0.051	2.66565574538523e-10
Metap1d	7.15974071827972e-13	1.32958	0.191	0.039	1.34381173541392e-08
Carmn	1.95543459537719e-18	1.32902	0.264	0.049	3.67015519206344e-14
Mtor	6.22105772321321e-11	1.32882	0.153	0.029	1.16763032406989e-06
Acot1	7.59296304010279e-11	1.32851	0.168	0.037	1.42512323299689e-06
Ecm1	6.99468879679557e-27	1.32831	0.449	0.104	1.31283314027056e-22
Cnot4	7.82926290763351e-23	1.32657	0.419	0.108	1.46947435513373e-18
1190002N15Rik	4.07425677722882e-10	1.32602	0.145	0.029	7.64697254518078e-06
Tlk1	5.98519474175907e-19	1.32543	0.291	0.059	1.12336120108076e-14
Trpc1	2.31374749991175e-09	1.3254	0.153	0.037	4.34267268258436e-05
Trim44	1.56277339637169e-18	1.32537	0.321	0.077	2.93316938765003e-14
Ppp1r13b	2.18928588786366e-09	1.3242	0.126	0.022	4.1090706829313e-05
Axin2	3.17830048370657e-19	1.32383	0.313	0.069	5.96535217786886e-15
Hspa9	2.49466025423283e-19	1.32349	0.323	0.073	4.68222783116959e-15
Sppl2a	2.22927997190249e-14	1.3228	0.238	0.055	4.18413557926378e-10
Deptor	6.22963653001328e-11	1.32202	0.196	0.051	1.16924048031819e-06
Ppp2r1b	5.98078507114437e-10	1.32063	0.151	0.033	1.12253355000309e-05
Sec24a	9.35483521461986e-11	1.32063	0.164	0.035	1.755809021432e-06
Adk	1.11577299376831e-29	1.31988	0.56	0.157	2.09419433200374e-25
Zfp423	3.61028458969464e-09	1.31964	0.128	0.024	6.77614314639788e-05
Copb2	1.48779381818882e-22	1.31904	0.389	0.094	2.7924402173586e-18
Cog4	3.88145387495829e-12	1.31794	0.177	0.035	7.28510077790922e-08
Clic4	2.92369149595785e-32	1.31775	0.657	0.212	5.48747656876329e-28
Cnksr3	3.63667617412615e-10	1.31668	0.157	0.035	6.82567751121737e-06
Zfp36l2	1.45298347348058e-19	1.31632	0.338	0.081	2.7271046813757e-15
Atg13	2.95705340004741e-11	1.31607	0.155	0.029	5.55009352654898e-07
Mtf2	6.22581306287559e-12	1.31605	0.211	0.053	1.16852285377112e-07
Poldip3	1.39940267376282e-12	1.31598	0.194	0.041	2.62653887838543e-08
Ash1l	1.30961963831705e-34	1.31581	0.6	0.149	2.45802509915727e-30
Mybbp1a	6.2408249077625e-11	1.31519	0.157	0.031	1.17134042693794e-06
Mapkap1	4.07523802413665e-18	1.3147	0.298	0.067	7.64881424750208e-14
Uhrf2	3.87795337193877e-21	1.31157	0.355	0.081	7.27853068379188e-17
Phf20	1.14938999630919e-13	1.31078	0.217	0.047	2.15729008407272e-09
Med15	1.26495802959729e-14	1.3102	0.196	0.033	2.37419972575116e-10
Hectd1	6.95560936817105e-30	1.30973	0.481	0.106	1.30549832231202e-25
Dixdc1	1.04840464740267e-11	1.30918	0.189	0.043	1.96775068271007e-07
Fbxo30	5.13154392975642e-11	1.30802	0.166	0.035	9.63139480175982e-07
Iqgap1	3.14595097890196e-34	1.30667	0.6	0.153	5.90463539230108e-30
Uso1	8.09798492517356e-16	1.3057	0.249	0.053	1.51991079060583e-11
Rarg	1.44870160558812e-16	1.30568	0.24	0.045	2.71906804352835e-12
Mecp2	3.14831978971435e-20	1.3041	0.326	0.071	5.90908141331487e-16
Zfp36	4.76621199432378e-15	1.30367	0.362	0.124	8.9457032921463e-11
Ppme1	6.33797034966785e-12	1.30242	0.183	0.039	1.18957365492916e-07
Rapgef1	9.46787361319638e-14	1.30207	0.213	0.045	1.77702519846083e-09
Traf5	8.98466348449903e-15	1.30182	0.219	0.043	1.68633148940562e-10
Mkl2	8.49885151216867e-15	1.30108	0.266	0.067	1.59514944031894e-10
Fbln1	6.60603646657692e-33	1.30103	0.617	0.177	1.23988698441182e-28
Arhgap17	1.76535474367685e-11	1.30064	0.179	0.039	3.31339431840708e-07
Tsc1	6.44650622936069e-10	1.30025	0.147	0.031	1.20994475418871e-05
Rasl12	7.88430143962103e-13	1.29995	0.204	0.045	1.47980453720247e-08
Pafah1b1	2.30042970221525e-35	1.29816	0.7	0.208	4.3176765080878e-31
Atp1a1	3.07652333488543e-20	1.29754	0.277	0.047	5.77432664724646e-16
Mr1	2.10959198413653e-11	1.29713	0.157	0.029	3.95949319502586e-07
Prrc2c	4.2110632396605e-34	1.29499	0.666	0.198	7.9037445945188e-30
Stam	3.71095436979678e-13	1.29366	0.196	0.039	6.96509025667157e-09
Taok2	4.59219255509915e-10	1.29002	0.145	0.029	8.61908620666559e-06
Med27	4.31561251443545e-13	1.28916	0.198	0.041	8.0999731283439e-09
Wsb1	4.11587366553932e-23	1.28861	0.402	0.096	7.72508328285074e-19
Pwwp2a	1.87992332443792e-10	1.28791	0.168	0.039	3.52842808763753e-06
Chd6	3.54364417700435e-22	1.28781	0.434	0.12	6.65106575581947e-18
Ptpn2	9.72522575297444e-11	1.2866	0.164	0.035	1.82532762157577e-06
Ncor2	3.98798863489922e-19	1.28641	0.313	0.069	7.48505586884235e-15
Ubc	7.95234832181826e-42	1.28466	0.821	0.297	1.49257625652207e-37
Kif3a	9.35785852688969e-13	1.2837	0.17	0.029	1.75637646691193e-08
Ahctf1	2.02543494160699e-13	1.28351	0.211	0.045	3.80153884190216e-09
Fat4	5.09074625842226e-11	1.28308	0.174	0.039	9.55482165243275e-07
Dhx8	7.83129561945413e-10	1.28132	0.138	0.026	1.46985587481535e-05
Erbin	3.33200905220998e-29	1.28118	0.457	0.096	6.2538477900929e-25
Camkk2	1.73492128428268e-11	1.28069	0.183	0.041	3.25627375847016e-07
Stat6	4.08955753384784e-12	1.27952	0.198	0.045	7.67569053527902e-08
Ppp4r1	8.87544591731844e-11	1.27875	0.134	0.02	1.6658324442215e-06
Slc6a6	9.34776565116914e-18	1.278	0.3	0.069	1.75448213506794e-13
Stx18	6.47018394172738e-10	1.27787	0.16	0.037	1.21438882402281e-05
Ptpra	5.71494086543506e-27	1.27596	0.515	0.141	1.07263725103351e-22
Ints6l	4.26932467568593e-14	1.27587	0.204	0.039	8.01309548379493e-10
Rybp	6.29887731098889e-14	1.27315	0.215	0.045	1.1822362824995e-09
Ggps1	1.28542007807201e-13	1.2723	0.236	0.057	2.41260494453336e-09
Tasp1	6.66986132433652e-10	1.27188	0.155	0.035	1.25186627196472e-05
Slu7	9.25795125600407e-12	1.27152	0.194	0.045	1.7376248712394e-07
Dctn1	5.48381275623582e-18	1.27005	0.298	0.067	1.0292568162179e-13
Itsn1	1.18010209715669e-20	1.26817	0.332	0.071	2.21493362615339e-16
Lrch2	1.29872702248225e-11	1.26723	0.16	0.029	2.43758074849694e-07
Vps41	4.53357906971261e-14	1.26689	0.232	0.053	8.5090745559436e-10
Zfp398	4.3919161657961e-10	1.26601	0.136	0.024	8.2431874515827e-06
Ccdc88a	1.48202960643583e-23	1.26583	0.438	0.118	2.78162136831941e-19
Sec63	1.60841382511883e-22	1.26561	0.404	0.102	3.01883190836554e-18
Cerk	3.06270631840675e-11	1.26522	0.168	0.035	5.74839348901763e-07
Kdm1a	7.316944863403e-18	1.26508	0.285	0.061	1.37331738141211e-13
Gpatch2	1.35736429776498e-12	1.26438	0.177	0.033	2.54763705047509e-08
Ik	1.42689344626982e-21	1.26128	0.366	0.084	2.67813630930382e-17
Ctr9	1.95711100650164e-12	1.26025	0.204	0.047	3.67330164810294e-08
Ube4a	9.04946699461692e-14	1.25982	0.226	0.051	1.69849446021965e-09
Ndel1	3.51179829845225e-18	1.2586	0.289	0.061	6.59129422636504e-14
Fnip1	1.91870033111792e-19	1.25808	0.347	0.086	3.60120865147522e-15
Irf2	1.7333204132471e-17	1.25781	0.33	0.088	3.25326908362348e-13
Zcchc6	6.96088871268463e-16	1.25728	0.262	0.059	1.30648920248378e-11
Dmtf1	3.04140932778169e-14	1.25666	0.226	0.049	5.70842116731345e-10
Qser1	1.35519122391602e-14	1.25596	0.238	0.053	2.54355840816797e-10
Ttc37	4.41694078233403e-12	1.25502	0.164	0.029	8.29015615436273e-08
Zfp445	2.46913628813658e-12	1.25386	0.196	0.043	4.63432189920355e-08
Edem3	1.96307573427826e-10	1.25244	0.168	0.039	3.68449684566686e-06
Ppfibp1	5.43267657120347e-23	1.25223	0.385	0.088	1.01965906564918e-18
Ints6	2.08549069581942e-13	1.25223	0.202	0.041	3.91425748698347e-09
Klf7	3.25492708506307e-27	1.25075	0.564	0.167	6.10917264595488e-23
Kat7	4.1379729471514e-12	1.24832	0.185	0.039	7.76656142450847e-08
[truncated: 575 more rows]

## Sheet: S5B-top
	p_val	avg_log2FC	pct.1	pct.2	p_val_adj
Lum	9.43666704091728e-117	-2.90127	0.078	0.444	2.15750518556492e-112
Thbs1	6.56431257778516e-103	-3.03231	0.103	0.453	1.50079878465902e-98
Dpt	3.24333035135418e-90	-1.89489	0.148	0.491	7.41522618230105e-86
Col3a1	2.14721959025972e-89	-1.0799	0.8	0.947	4.90918814921079e-85
Igfbp5	1.74182853394473e-82	-2.53389	0.132	0.441	3.98234257715784e-78
Hhip	1.86615480943482e-82	-1.15858	0.635	0.869	4.26658974081083e-78
Crip1	2.7536258685676e-76	-1.10436	0.469	0.77	6.2956148233061e-72
Aspn	2.8396809956785e-75	-2.48185	0.061	0.325	6.49236266041974e-71
Col1a1	3.24401507170205e-75	-1.22388	0.403	0.72	7.41679165843239e-71
Lgals1	6.68239789295717e-73	-1.18309	0.346	0.678	1.5277966302668e-68
Egr1	3.43860909317369e-66	-1.36545	0.462	0.723	7.86169196972301e-62
Spon2	1.76578672129037e-64	-1.24595	0.337	0.645	4.03711818088618e-60
Jund	2.30149218841352e-63	-0.995338	0.555	0.813	5.26190159036984e-59
Adamts1	4.9731040411443e-63	-1.36221	0.325	0.631	1.13700077692682e-58
Dcn	3.95723783871777e-62	-1.92439	0.143	0.417	9.04743287066044e-58
Fos	4.37900911012012e-61	-1.64803	0.435	0.682	1.00117285284676e-56
Enpp2	1.23689578286076e-57	-1.02628	0.459	0.74	2.82791482835455e-53
Gem	7.04825278071369e-53	-1.76409	0.261	0.531	1.61144203325457e-48
Cdh4	7.82664040645809e-53	-1.09478	0.295	0.591	1.78940479612851e-48
Col14a1	3.25924173677096e-52	-1.66198	0.124	0.367	7.45160438277946e-48
Cacna2d3	9.08554857349177e-51	-1.22015	0.172	0.438	2.07722897035742e-46
Pde4b	6.31705375817938e-49	-0.929611	0.534	0.77	1.44426800073255e-44
Nr4a1	2.4257604082245e-48	-1.35154	0.292	0.545	5.54601602132367e-44
Fgf18	3.09238032162984e-47	-1.92983	0.085	0.291	7.07010912934231e-43
Jun	4.81472829950064e-47	-1.07584	0.469	0.715	1.10079133111483e-42
Tnxb	4.11315303394363e-46	-1.1129	0.228	0.487	9.40390178150531e-42
Btg2	2.35195703627713e-45	-1.57033	0.446	0.656	5.37727937204041e-41
Kctd16	4.70772737058435e-44	-1.17403	0.223	0.473	1.0763277087367e-39
Creb5	6.28039089312869e-44	-1.42621	0.097	0.306	1.43588576989601e-39
Fstl1	8.4075685278264e-44	-0.920395	0.333	0.605	1.92222239251695e-39
Rhou	1.07011036777984e-43	-1.52739	0.082	0.283	2.44659333385505e-39
Igf1	5.68978743546877e-43	-1.47146	0.142	0.365	1.30085610137122e-38
Bgn	6.33165881513238e-43	-0.874699	0.416	0.666	1.44760715490372e-38
Gsn	4.40628894733269e-42	-0.504503	0.851	0.96	1.00740984202867e-37
Plpp3	8.53857964016648e-42	-1.24617	0.195	0.435	1.95217546313126e-37
Plat	2.45012612134403e-41	-1.2284	0.193	0.43	5.60172335122885e-37
Vim	3.02614720247708e-41	-0.755881	0.482	0.728	6.91868034902335e-37
Zfp36	3.42445274927919e-40	-1.68919	0.282	0.503	7.82932632067701e-36
Olfml2b	9.62505625969559e-40	-1.3974	0.106	0.307	2.2005766126542e-35
Junb	1.64291232782344e-39	-1.01429	0.605	0.78	3.75619045510274e-35
Pde10a	2.37167689856153e-39	-2.2143	0.06	0.228	5.42236489318123e-35
Socs3	2.93506309752144e-39	-1.91016	0.114	0.306	6.71043475986326e-35
Ltbp4	7.15696807003229e-39	-0.785937	0.443	0.698	1.63629760985148e-34
Lmna	2.05314789664032e-38	-0.959376	0.323	0.573	4.69411203608876e-34
Klf4	2.51726928283601e-38	-2.09351	0.066	0.235	5.75523276134797e-34
Ntn1	2.99922122684468e-37	-1.68421	0.064	0.231	6.85711949093499e-33
Rpl13	4.44528336233677e-36	0.364579	0.975	0.98	1.01632513513105e-31
Cacna1c	1.43425882602725e-35	-0.69986	0.355	0.595	3.2791459539461e-31
Pdlim3	1.88227795408374e-35	-1.20232	0.165	0.375	4.30345208642165e-31
Rpl38	5.07677968243995e-35	0.38389	0.953	0.964	1.16070413879625e-30
Col5a1	7.71726338669634e-35	-1.04723	0.163	0.377	1.76439792810038e-30
Loxl1	1.90868895642784e-34	-1.26958	0.115	0.302	4.36383556108097e-30
Medag	1.94370131263548e-34	-2.47164	0.029	0.158	4.44388431107849e-30
Cebpd	2.3180538957092e-34	-1.25418	0.434	0.633	5.29976662175995e-30
Gja1	2.47913992211755e-34	-2.86122	0.016	0.131	5.66805760393736e-30
Dusp1	2.65215322191735e-34	-1.18546	0.209	0.421	6.06361791126963e-30
Lgr6	2.85455525757853e-34	-4.13513	0.008	0.111	6.5263696854018e-30
Rps28	3.12275746334427e-34	0.397711	0.944	0.961	7.13956038844401e-30
Atf3	3.50060613010122e-34	-2.58653	0.094	0.26	8.00343579525042e-30
Lpar1	9.12014312672484e-34	-1.20522	0.126	0.317	2.0851383230631e-29
Ier2	9.73463847649646e-34	-0.995869	0.293	0.519	2.22563039488139e-29
Tppp3	9.76499569251055e-34	-1.1764	0.137	0.332	2.23257096517869e-29
Inmt	2.39312018731431e-33	1.35555	0.444	0.257	5.47139068425672e-29
Pdgfra	1.18247697286014e-32	1.07825	0.607	0.466	2.70349710305015e-28
Rpl23	2.28409637063698e-32	0.363081	0.963	0.971	5.22212953218733e-28
Rpl35a	2.95612215966096e-32	0.362386	0.96	0.972	6.75858209363285e-28
S100a6	4.33375206789905e-32	-1.04062	0.194	0.399	9.9082573528376e-28
Coq10b	6.82964144786804e-32	-1.14489	0.219	0.425	1.56146092422607e-27
Sod3	7.76991978658822e-32	-0.951973	0.173	0.382	1.77643676080766e-27
Hmcn1	8.33026745251985e-32	-0.651279	0.362	0.604	1.90454904766961e-27
Tnfaip6	1.06329743864927e-31	-3.30636	0.037	0.163	2.43101693398382e-27
Cebpb	2.19502672801977e-31	-1.44885	0.358	0.546	5.0184896082716e-27
S100a10	4.00913248653295e-31	-0.621779	0.4	0.647	9.16607960396029e-27
Pcolce2	7.7228403505462e-31	-0.677451	0.38	0.613	1.76567298934538e-26
Nr4a2	8.68908608155425e-31	-2.14386	0.068	0.213	1.98658575082575e-26
Pmepa1	9.64058935899863e-31	-0.741862	0.357	0.593	2.20412794514786e-26
Rps19	1.3215030445443e-30	0.387223	0.955	0.969	3.02135241074164e-26
Efnb2	2.02643478234294e-30	-1.29192	0.134	0.312	4.63303784287065e-26
Sgcg	3.08054075022646e-30	-1.68767	0.068	0.213	7.04304031724277e-26
Csrp2	4.96140205013674e-30	-1.1337	0.126	0.307	1.13432535072276e-25
Rpl37	1.02739668301841e-29	0.362874	0.956	0.971	2.348937036385e-25
Rps8	1.23242674812912e-29	0.339447	0.964	0.973	2.81769727424761e-25
Rpl26	1.24563889199839e-29	0.338031	0.959	0.969	2.84790419877591e-25
Nox4	1.43900605671356e-29	-1.47338	0.067	0.213	3.28999954746421e-25
Fbxl7	3.8195722779728e-29	-0.636037	0.428	0.654	8.73268809912921e-25
Tgfb3	5.12651762941722e-29	-0.918389	0.196	0.399	1.17207572561366e-24
Ifitm3	8.32025700588375e-29	-0.449822	0.778	0.899	1.9022603592552e-24
Sparc	1.37870545923164e-28	-0.598675	0.438	0.646	3.1521342914413e-24
Filip1l	2.4652088868749e-28	-0.814165	0.328	0.546	5.63620707806209e-24
Mustn1	3.19884977356261e-28	-0.459188	0.679	0.847	7.31353023729619e-24
Wnt5a	3.63100157495379e-28	-1.11109	0.163	0.347	8.30155890081684e-24
Anxa5	5.69317675325708e-28	-0.645512	0.405	0.621	1.30163100109717e-23
Rps29	6.04003350410517e-28	0.33274	0.964	0.976	1.38093286004357e-23
Rarres2	7.79657562842404e-28	-0.45246	0.684	0.864	1.78253108592659e-23
Emp3	1.54674921956635e-27	-0.740465	0.297	0.51	3.53633274069455e-23
Cygb	1.97050598488839e-27	-1.27963	0.08	0.226	4.50516783325034e-23
Adamts17	2.9823682406328e-27	-1.67069	0.076	0.215	6.81858850855876e-23
Ablim1	5.51377323280196e-27	-0.749363	0.23	0.437	1.26061397421551e-22
Gper1	7.79656069766982e-27	-1.58503	0.034	0.147	1.78252767230825e-22
Rps23	7.82784093804988e-27	0.336977	0.959	0.968	1.78967927366634e-22
Pcdh7	8.64920141707582e-27	-2.39806	0.016	0.111	1.97746691998605e-22
Rrbp1	1.74104456781825e-26	-0.760445	0.3	0.511	3.98055019540287e-22
Enpp3	2.02069430151274e-26	-3.33571	0.01	0.095	4.61991338154858e-22
Fosb	2.78269688609292e-26	-1.74943	0.114	0.26	6.36207989067425e-22
Klf2	3.1281927180239e-26	-1.78274	0.192	0.362	7.15198701121805e-22
Htra1	3.31540741609962e-26	-1.07293	0.125	0.29	7.58001597542856e-22
Palld	5.0222506839548e-26	-0.682135	0.403	0.607	1.14823717387259e-21
Rps24	7.48973070036757e-26	0.361048	0.971	0.979	1.71237713002504e-21
Amotl1	1.27023533454376e-25	-1.05963	0.113	0.27	2.9041390453674e-21
Fhod3	2.1280654504567e-25	-3.08201	0.008	0.089	4.86539603937915e-21
mt-Co3	3.71525043221336e-25	-0.17473	0.976	0.998	8.49417706316941e-21
Cd9	9.8162324966604e-25	-1.18231	0.097	0.242	2.24428523571147e-20
Rpl27a	1.32177466462754e-24	0.288701	0.966	0.974	3.02197341573794e-20
Nr4a3	1.41914211534573e-24	-2.66746	0.026	0.122	3.24458461831494e-20
Rps3	1.49893047854472e-24	0.39551	0.924	0.932	3.42700475309679e-20
Pamr1	2.95329881199751e-24	-1.0339	0.118	0.271	6.7521270738699e-20
Col1a2	3.25981420352382e-24	-0.57457	0.378	0.596	7.4529132135165e-20
Pcsk5	6.52387136606695e-24	-1.02579	0.183	0.355	1.49155271042389e-19
Col5a2	8.01171810240624e-24	-0.653769	0.341	0.549	1.83171910975314e-19
Csgalnact1	1.23595603683632e-23	-0.80004	0.131	0.292	2.82576628701887e-19
Rps3a1	1.2990159046064e-23	0.466948	0.92	0.917	2.9699400627016e-19
Pi15	1.36420951674983e-23	-1.33674	0.068	0.193	3.11899221814514e-19
Rhob	1.67036669433639e-23	-0.865095	0.277	0.459	3.81895937326128e-19
Nrg2	1.90198495790677e-23	2.57895	0.147	0.041	4.34850820926224e-19
Rps27	1.91897784001549e-23	0.352831	0.941	0.967	4.38735903562742e-19
Rpl12	2.27259600831956e-23	0.473616	0.916	0.919	5.19583625382102e-19
Twsg1	2.3117409452294e-23	-0.627055	0.277	0.478	5.28533332307798e-19
Crispld2	2.36289230757006e-23	-1.11039	0.11	0.255	5.40228068279743e-19
Tuba1a	2.93001871251193e-23	-0.593777	0.357	0.565	6.69890178241602e-19
Col6a1	5.98528653258262e-23	-0.608354	0.371	0.584	1.36841605994436e-18
Enah	1.08660980285455e-22	-1.18278	0.069	0.193	2.48431599226635e-18
Ccdc80	1.10629636390494e-22	-1.65118	0.036	0.137	2.52932537679586e-18
Rps15a	1.94258702862884e-22	0.344027	0.938	0.949	4.44133672355411e-18
Zfp385b	3.37496377368969e-22	-0.747183	0.207	0.376	7.71617967578675e-18
Gm26532	4.29018047912221e-22	-1.5314	0.123	0.262	9.8086396294171e-18
Lpl	4.44346974406195e-22	-0.885574	0.118	0.264	1.01591048758488e-17
Stat3	5.5464855618157e-22	-0.895689	0.235	0.402	1.26809299399792e-17
Serpine2	8.20434504065443e-22	-0.705488	0.276	0.457	1.87575940664482e-17
Col6a2	1.06871855048911e-21	-0.683923	0.265	0.456	2.44341122198326e-17
Srgap1	1.09979065753526e-21	-0.920304	0.138	0.289	2.51445138032287e-17
Synpo	1.25906018458959e-21	-1.16175	0.082	0.21	2.87858930002718e-17
Csrnp1	1.62135167653484e-21	-3.5375	0.008	0.078	3.70689633806161e-17
Fmo2	1.65915952505071e-21	0.686436	0.826	0.811	3.79333642212345e-17
Tgfbi	1.67587941195961e-21	-0.551339	0.459	0.66	3.83156309956326e-17
Prkag2	1.92984607548564e-21	-0.979366	0.126	0.27	4.41220708238282e-17
Islr	1.95275444885804e-21	-1.283	0.058	0.171	4.46458249642414e-17
Timp2	2.05995504533661e-21	-0.618431	0.342	0.544	4.7096752201531e-17
Ecm1	2.17422945573509e-21	-1.03233	0.122	0.265	4.97094080464714e-17
Rhoc	2.27579895475404e-21	-0.747863	0.189	0.36	5.20315915025415e-17
Rpl32	3.73531577649368e-21	0.313436	0.942	0.951	8.54005245979749e-17
Rnf122	3.86424367466252e-21	-1.55861	0.06	0.169	8.83482031338091e-17
Npas2	4.7470755185987e-21	-1.06393	0.092	0.221	1.08532387581722e-16
mt-Cytb	7.77026578682604e-21	-0.180121	0.952	0.987	1.77651586684204e-16
Arhgap6	7.83266035113453e-21	0.706109	0.791	0.76	1.79078113607989e-16
Adamts2	8.40505183133273e-21	-0.667013	0.172	0.338	1.9216470001976e-16
Arrdc3	9.59164091136884e-21	-0.718479	0.383	0.561	2.19293686156626e-16
Serping1	1.10514644385466e-20	-0.719516	0.234	0.409	2.52669631458492e-16
Myl6	1.35891555469407e-20	-0.365212	0.682	0.84	3.10688863269706e-16
Anxa2	3.97385235019294e-20	-0.651503	0.224	0.4	9.08541862824613e-16
Sema3c	5.62612233560695e-20	-0.572466	0.305	0.489	1.28630034958982e-15
Rpl39	6.90612356668369e-20	0.32309	0.937	0.949	1.57894703105089e-15
Arid5a	7.48880936912811e-20	-1.33965	0.068	0.18	1.71216648606376e-15
Hspa1a	7.90035195236465e-20	-1.1447	0.124	0.257	1.80625746686913e-15
Rpl37a	8.1881097890825e-20	0.279184	0.957	0.975	1.87204754107793e-15
Rpl19	8.85828075145032e-20	0.295422	0.953	0.962	2.02526872820409e-15
Thrb	1.78552199488926e-19	-1.11165	0.074	0.188	4.08223893691532e-15
Nfkbiz	2.24164450255818e-19	-1.45032	0.083	0.198	5.12507182619876e-15
Cntfr	2.69584614721245e-19	-2.033	0.017	0.09	6.16351304637183e-15
Sptbn1	3.62303873370194e-19	-0.387858	0.598	0.802	8.28335345686275e-15
Ltbp1	4.49203323876614e-19	-0.951223	0.112	0.241	1.0270135593791e-14
Atp2b4	6.55564892738357e-19	-0.811585	0.115	0.25	1.4988180142677e-14
[truncated: 11,233 more rows]

## Sheet: S5B-bottom
	p_val	avg_log2FC	pct.1	pct.2	p_val_adj
[truncated: 12,244 more rows]

[truncated: 5 more sheets: S6A-endothelial, S6A-epithelial, S6A-immuno, S6B-out, S6B-in]
